# Supplementary material for: The Combination of Iron and Copper Increases Pathogenicity and Induces Proteins Related to the Main Virulence Factors in Clinical Isolates of Cryptococcus neoformans var. grubii
Source: J Fungi (Basel). 2022 Jan 6;8(1):57. doi: 10.3390/jof8010057 (PMC8778102; doi:10.3390/jof8010057)
Supplement: Supplementary file 1 [file jof-08-00057-s001.zip]

Archive with 8 entries (8 files):
- Figure S1.jpg
- Figure S2.jpg
- Figure S3.jpg
- Figure S4.jpg
- Table S1.xlsx
- Table S2 S4 S6 S7.xlsx
- Table S3.xlsx
- Table S5.xlsx
