# Supplementary material for: The Combination of Iron and Copper Increases Pathogenicity and Induces Proteins Related to the Main Virulence Factors in Clinical Isolates of Cryptococcus neoformans var. grubii
Source: J Fungi (Basel). 2022 Jan 6;8(1):57. doi: 10.3390/jof8010057 (PMC8778102; doi:10.3390/jof8010057)
Supplement: Supplementary file 1 [file jof-08-00057-s001.zip › Table S1.xlsx]

## Sheet: Table S1
		Table S1. Proteins identified in isolates 2807 and 3102 of C. neoformans in preculture with minimal medium and supplemented with the combination of 50 µM of iron plus 500 µM
		sheet 1_2807 minimal medium: Proteins identified in the preculture with minimal medium in the isolate 2807
		sheet 2 _3102 minimal medium: Proteins identified in the preculture with minimal medium in the isolate 3102
		sheet 3 _2807 FeCu: Proteins identified in the preculture with minimal medium and supplemented with the combination of 50 µM of iron plus 500 µM in isolate 2807
		sheet 4 _3102 FeCu: Proteins identified in the preculture with minimal medium and supplemented with the combination of 50 µM of iron plus 500 µM in isolate 3102

## Sheet: sheet 1_2807 Minimal medium
Protein FDR Confidence: Combined	Accession	Uniprot	Description	Coverage [%]	# Peptides	# Unique Peptides	# PSMs	# Protein Groups	# AAs	calc. pI	Score Mascot: Mascot	# Razor Peptides	Abundance Ratio: (FC) / (M)	Abundance Ratio (log2): (FC) / (M)	Abundance Ratio P-Value: (FC) / (M)	Abundance Ratio Adj. P-Value: (FC) / (M)	Abundance Ratio Variability [%]: (FC) / (M)	Abundances (Grouped): FC	Abundances (Grouped): M	Found M
High	XP_012049906.1	J9VT15	hypothetical protein CNAG_02055 [Cryptococcus neoformans var. grubii H99]	3	1	1	1	1	397	5.87	31	0	100	6.64	1e-17	1.19574e-16		200		High
High	XP_012047278.1	J9VJ52	methionine aminopeptidase, type I [Cryptococcus neoformans var. grubii H99]	3	1	1	5	1	398	8.41	82	0	100	6.64	1e-17	1.19574e-16		200		High
High	XP_012050552.1	J9VWP8	hypothetical protein CNAG_05816 [Cryptococcus neoformans var. grubii H99]	3	1	1	2	1	468	4.81	22	0	100	6.64	1e-17	1.19574e-16		200		High
High	XP_012048362.1	J9VIZ3	isochorismatase hydrolase [Cryptococcus neoformans var. grubii H99]	4	1	1	2	1	191	5.57	40	0	100	6.64	1e-17	1.19574e-16		200		High
High	XP_012048273.1	J9VPP8	hypothetical protein CNAG_03007 [Cryptococcus neoformans var. grubii H99]	86	12	12	378	1	111	6	8149	0	28.521	4.83	2.35642e-08	2.73995e-07	136.05	196.2	3.8	High
High	XP_012046504.1	J9VDT9	ran-binding protein 1 [Cryptococcus neoformans var. grubii H99]	47	7	7	17	1	238	4.7	311	0	10.684	3.42	0.000117759	0.0012566	54.14	180.2	19.8	High
High	XP_012052902.1	J9VVB2	adenylate kinase 1 [Cryptococcus neoformans var. grubii H99]	45	12	12	59	1	269	8.7	1191	0	10.301	3.36	0.000152898	0.00160116	86.29	186.8	13.2	High
High	XP_012049205.1	J9VRE8	DNA-binding protein [Cryptococcus neoformans var. grubii H99]	49	24	24	175	1	392	8.37	3192	0	8.492	3.09	0.000569986	0.00575447	107.87	182.6	17.4	High
High	XP_012050594.1	J9VS02	endopeptidase [Cryptococcus neoformans var. grubii H99]	9	2	2	17	1	489	4.86	373	0	7.892	2.98	0.000912704	0.00905188	64.99	175.2	24.8	High
High	XP_012052477.1	J9VZG6	heparinase II/III family protein [Cryptococcus neoformans var. grubii H99]	16	9	9	225	1	841	4.7	3689	0	6.921	2.79	0.00203844	0.0184775	83.65	180.3	19.7	High
High	XP_012053297.1	J9W0T8	glucan 1,3-beta-glucosidase [Cryptococcus neoformans var. grubii H99]	5	2	2	28	1	496	4.49	581	0	6.601	2.72	0.00269108	0.0238798	62.17	177.3	22.7	High
High	XP_012046648.1	J9VIQ1	HHE domain-containing protein [Cryptococcus neoformans var. grubii H99]	54	11	11	144	1	224	6.46	2097	0	6.573	2.72	0.00275964	0.0242773	70.28	178.4	21.6	High
High	XP_012046702.1	J9VGS3	nuclear protein [Cryptococcus neoformans var. grubii H99]	4	2	2	13	1	678	4.83	178	0	6.571	2.72	0.00276467	0.0242773	42.67	141.4	58.6	High
High	XP_012050085.1	J9VSC0	hypothetical protein CNAG_02335 [Cryptococcus neoformans var. grubii H99]	20	11	11	56	1	507	5.76	998	0	6.237	2.64	0.00372061	0.0321582	116.27	185.8	14.2	High
High	XP_012048643.1	J9VRA9	glutamate-5-semialdehyde dehydrogenase [Cryptococcus neoformans var. grubii H99]	16	6	6	28	1	460	6.54	523	0	6.19	2.63	0.00388263	0.033229	77.95	178.7	21.3	High
High	XP_012046985.1	J9VF52	large subunit ribosomal protein L34e [Cryptococcus neoformans var. grubii H99]	44	6	6	118	1	113	11.21	2582	0	6.143	2.62	0.00405337	0.0341699	110.25	167.2	32.8	High
High	XP_012048263.1	J9VJU4	cofilin [Cryptococcus neoformans var. grubii H99]	65	13	13	108	1	138	5.71	1357	0	5.382	2.43	0.00827592	0.0652019	94.65	175.3	24.7	High
High	XP_012049235.1	J9VRB1	importin subunit beta-1 [Cryptococcus neoformans var. grubii H99]	22	13	13	55	1	865	4.72	794	0	5.21	2.38	0.00978631	0.0743231	123.54	157.4	42.6	High
High	XP_012049408.1	J9VL07	arginine biosynthesis ArgJ, mitochondrial [Cryptococcus neoformans var. grubii H99]	25	9	9	44	1	476	5.77	1164	0	5.042	2.33	0.0115549	0.0865848	82.07	197.3	2.7	High
High	XP_012048555.1	J9VJV3	clathrin binding protein [Cryptococcus neoformans var. grubii H99]	4	3	3	11	1	753	5.17	197	0	4.976	2.31	0.0123441	0.091281	77.73	165.7	34.3	High
High	XP_012046828.1	J9VJE2	lipid particle protein [Cryptococcus neoformans var. grubii H99]	4	2	2	3	1	652	7.55	56	0	4.438	2.15	0.0214349	0.145137	21.02	109.8	90.2	High
High	XP_012049793.1	J9VSI8	26S protease regulatory subunit 4 [Cryptococcus neoformans var. grubii H99]	2	1	1	5	1	438	5.86	97	0	4.294	2.1	0.0249533	0.165635	54.78	159.3	40.7	High
High	XP_012053346.1	J9VZ23	RNA-binding protein Musashi [Cryptococcus neoformans var. grubii H99]	5	3	3	6	1	481	5.29	51	0	4.25	2.09	0.026149	0.170221	87.05	175.5	24.5	High
High	XP_012050481.1	J9VP72	acyl-protein thioesterase 1 [Cryptococcus neoformans var. grubii H99]	10	2	2	11	1	238	6.52	97	0	4.195	2.07	0.0277573	0.177942	78.01	162.7	37.3	High
High	XP_012052250.1	J9VXL1	transitional endoplasmic reticulum ATPase [Cryptococcus neoformans var. grubii H99]	43	26	26	411	1	810	5.03	6510	0	4.155	2.05	0.0289551	0.184918	98.67	151.5	48.5	High
High	XP_012053168.1	J9VVA4	hsp90-like protein [Cryptococcus neoformans var. grubii H99]	35	32	32	307	1	699	4.96	5756	0	4.116	2.04	0.0302206	0.190119	98.21	159.9	40.1	High
High	XP_012049303.1	J9VLD5	26S proteasome regulatory subunit N5 [Cryptococcus neoformans var. grubii H99]	10	4	4	20	1	513	7.52	312	0	4.062	2.02	0.0320338	0.198562	99.73	162	38	High
High	XP_012052551.1	J9VTA4	large subunit ribosomal protein L12 [Cryptococcus neoformans var. grubii H99]	46	6	6	122	1	165	9.44	2569	0	4.033	2.01	0.0330479	0.204098	91.4	158.2	41.8	High
High	XP_012052782.1	T2BNJ3	pyruvate kinase, variant [Cryptococcus neoformans var. grubii H99]	59	27	27	666	1	529	6.18	16059	0	3.985	1.99	0.0348427	0.211709	110.11	163	37	High
High	XP_012052290.1	J9VSR2	26S protease regulatory subunit 10B [Cryptococcus neoformans var. grubii H99]	9	3	3	8	1	405	6.74	119	0	3.98	1.99	0.0350337	0.211709	95.37	168.2	31.8	High
High	XP_012050041.1	J9VQ82	GTP-binding nuclear protein spi1 [Cryptococcus neoformans var. grubii H99]	26	5	5	29	1	211	7.01	274	0	3.968	1.99	0.0354859	0.213676	62.05	164.4	35.6	High
High	XP_012046967.1	J9VFT1	acetyl-CoA synthetase [Cryptococcus neoformans var. grubii H99]	20	12	12	59	1	680	6.37	1076	0	3.944	1.98	0.0364403	0.217867	73.58	171	29	High
High	XP_012046959.1	J9VHS2	ATP-dependent RNA helicase eIF4A [Cryptococcus neoformans var. grubii H99]	20	8	8	17	1	401	5.19	268	0	3.765	1.91	0.0444479	0.252321	97.66	176.1	23.9	High
High	XP_012052191.1	J9VSP1	arp2/3 complex 21 kda subunit [Cryptococcus neoformans var. grubii H99]	53	6	6	18	1	199	8.72	175	0	3.742	1.9	0.0455662	0.257801	79.22	157.8	42.2	High
High	XP_012048260.1	J9VJU8	ADP-ribose pyrophosphatase [Cryptococcus neoformans var. grubii H99]	20	3	3	6	1	215	6.34	75	0	3.607	1.85	0.0530767	0.294366	82.4	183.4	16.6	High
High	XP_012053536.1	J9VW86	pirin [Cryptococcus neoformans var. grubii H99]	23	4	4	50	1	274	6.61	870	0	3.533	1.82	0.0577559	0.311171	68	150.8	49.2	High
High	XP_012048152.1	J9VKC4	GTP-binding protein ypt2 [Cryptococcus neoformans var. grubii H99]	39	7	5	114	1	211	5.72	2552	0	3.532	1.82	0.0577677	0.311171	77.84	147.3	52.7	High
High	XP_012052996.1	Q9P8P2	phospholipase B [Cryptococcus neoformans var. grubii H99]	5	3	3	20	1	634	4.31	228	0	3.506	1.81	0.0595257	0.319619	67.92	158.9	41.1	High
High	XP_012049535.1	J9VQ24	translation initiation factor 5A [Cryptococcus neoformans var. grubii H99]	47	7	7	75	1	158	5.38	1198	0	3.457	1.79	0.0629984	0.332963	96.45	152	48	High
High	XP_012050328.1	J9VNF6	trimethyllysine dioxygenase [Cryptococcus neoformans var. grubii H99]	5	2	2	2	1	474	7.33	37	0	3.428	1.78	0.0651115	0.337779	64.87	117.6	82.4	High
High	XP_012053394.1	J9W303	glutamate-cysteine ligase catalytic subunit, variant [Cryptococcus neoformans var. grubii H99]	4	2	2	3	1	700	6.18	42	0	3.399	1.76	0.0673397	0.346142	103.34	106.9	93.1	High
High	XP_012052994.1	J9VVK9	cytoplasmic protein [Cryptococcus neoformans var. grubii H99]	25	6	6	13	1	263	6.06	245	0	3.357	1.75	0.0706348	0.357628	97.78	154.8	45.2	High
High	XP_012046811.1	J9VH50	cAMP-dependent protein kinase regulator [Cryptococcus neoformans var. grubii H99]	14	6	6	19	1	482	5.06	225	0	3.323	1.73	0.07348	0.368712	92.96	148.6	51.4	High
High	XP_012049259.1	J9VLJ9	superoxide dismutase [Cu-Zn] [Cryptococcus neoformans var. grubii H99]	72	9	9	285	1	154	6.42	5705	0	3.284	1.72	0.0769377	0.381521	111.3	166.3	33.7	High
High	XP_012049387.1	J9VNF9	ran GTPase-activating protein 1 [Cryptococcus neoformans var. grubii H99]	26	7	7	21	1	406	4.63	477	0	3.219	1.69	0.0830126	0.408045	71.38	184.9	15.1	High
High	XP_012048940.1	J9VMQ1	hypothetical protein CNAG_01417 [Cryptococcus neoformans var. grubii H99]	23	3	3	18	1	213	8.76	182	0	3.191	1.67	0.0857569	0.417404	99.76	175.2	24.8	High
High	XP_012046605.1	J9VG96	3-isopropylmalate dehydratase, large subunit [Cryptococcus neoformans var. grubii H99]	6	3	3	9	1	763	6.04	224	0	3.19	1.67	0.0858719	0.417404	31.83	140.9	59.1	High
High	XP_012053033.1	J9VVD8	26S proteasome regulatory subunit N2 [Cryptococcus neoformans var. grubii H99]	13	11	11	80	1	1005	5.14	1306	0	3.175	1.67	0.0874363	0.421193	81.93	152.4	47.6	High
High	XP_012053834.1	J9W420	pyridoxal reductase [Cryptococcus neoformans var. grubii H99]	18	6	6	20	1	333	7.06	312	0	3.158	1.66	0.0891885	0.426382	61.15	156.5	43.5	High
High	XP_012046704.1	J9VGS7	S-adenosylmethionine synthase [Cryptococcus neoformans var. grubii H99]	39	14	14	211	1	397	5.88	3584	0	3.14	1.65	0.091116	0.430313	98.82	153.4	46.6	High
High	XP_012046563.1	J9VE23	5'/3'-nucleotidase SurE [Cryptococcus neoformans var. grubii H99]	9	3	3	7	1	383	5.96	161	0	3.128	1.65	0.092399	0.431792	70.21	109.9	90.1	High
High	XP_012046422.1	J9VJZ6	hypothetical protein CNAG_00768 [Cryptococcus neoformans var. grubii H99]	7	2	2	10	1	368	6.67	126	0	3.107	1.64	0.0947683	0.437752	67.71	149.9	50.1	High
High	XP_012050844.1	J9VUS0	3-hydroxybutyryl-CoA dehydrogenase [Cryptococcus neoformans var. grubii H99]	22	5	5	17	1	305	8.37	191	0	3.076	1.62	0.0982416	0.449916	90.14	159.1	40.9	High
High	XP_012050753.1	J9VW74	methylenetetrahydrofolate dehydrogenase (NAD) [Cryptococcus neoformans var. grubii H99]	28	8	8	29	1	366	6.74	330	0	3.061	1.61	0.0999912	0.454407	81.58	149.7	50.3	High
High	XP_012048181.1	J9VI09	adenylosuccinate synthetase [Cryptococcus neoformans var. grubii H99]	45	15	15	167	1	430	6.55	3092	0	3.054	1.61	0.100893	0.456048	99.68	157.5	42.5	High
High	XP_012046450.1	J9VK61	hypothetical protein CNAG_00848 [Cryptococcus neoformans var. grubii H99]	24	27	27	188	1	972	4.77	3821	0	3.037	1.6	0.102902	0.458975	101.53	151.8	48.2	High
High	XP_012048809.1	J9VJW5	glutamate decarboxylase [Cryptococcus neoformans var. grubii H99]	35	17	17	156	1	557	6.35	2644	0	3.03	1.6	0.103769	0.460408	91.75	151.8	48.2	High
High	XP_012051162.1	J9VVA3	small subunit ribosomal protein S27 [Cryptococcus neoformans var. grubii H99]	48	5	5	42	1	83	9.22	523	0	3.003	1.59	0.107253	0.467358	111.74	143.9	56.1	High
High	XP_012052009.1	J9W0I8	short-chain dehydrogenase [Cryptococcus neoformans var. grubii H99]	34	6	6	45	1	255	7.58	841	0	2.977	1.57	0.110644	0.479036	56.15	159.2	40.8	High
High	XP_012048208.1	J9VHW4	RNA-binding protein 8A [Cryptococcus neoformans var. grubii H99]	12	2	2	3	1	123	5.15	31	0	2.974	1.57	0.11097	0.479036	51	120.5	79.5	High
High	XP_012052178.1	J9W0C1	mannose-6-phosphate isomerase, class I [Cryptococcus neoformans var. grubii H99]	22	7	7	25	1	456	5.58	351	0	2.973	1.57	0.111093	0.479036	94.53	159.1	40.9	High
High	XP_012052672.1	J9VTU3	fumarate hydratase, mitochondrial [Cryptococcus neoformans var. grubii H99]	20	11	11	20	1	510	8.09	256	0	2.96	1.57	0.112842	0.485336	91.34	175.7	24.3	High
High	XP_012051071.1	J9VXI8	sulfite reductase (NADPH) flavoprotein alpha-component [Cryptococcus neoformans var. grubii H99]	12	9	9	30	1	1055	5.44	364	0	2.953	1.56	0.113754	0.486899	76.75	147.8	52.2	High
High	XP_012048247.1	J9VJW7	F-type H -transporting ATPase subunit J [Cryptococcus neoformans var. grubii H99]	20	1	1	3	1	60	9.99	42	0	2.951	1.56	0.114072	0.486899	108.35	149.4	50.6	High
High	XP_012051217.1	J9VY09	succinyl-CoA synthetase alpha subunit [Cryptococcus neoformans var. grubii H99]	21	4	4	7	1	333	9.55	97	0	2.93	1.55	0.117	0.494004	81.76	144	56	High
High	XP_012050388.1	J9VPH6	cytochrome c oxidase subunit 6b [Cryptococcus neoformans var. grubii H99]	13	1	1	3	1	82	7.21	20	0	2.928	1.55	0.117257	0.494004	61.42	145	55	High
High	XP_012052698.1	J9VUJ9	serine/threonine protein kinase [Cryptococcus neoformans var. grubii H99]	4	3	3	7	1	895	7.02	132	0	2.924	1.55	0.117787	0.494004	130.01	79.5	120.5	High
High	XP_012046756.1	J9VGY0	hypothetical protein CNAG_00495 [Cryptococcus neoformans var. grubii H99]	5	1	1	3	1	170	6.15	19	0	2.9	1.54	0.121306	0.506777	64.69	147.9	52.1	High
High	XP_012047992.1	J9VIV0	hypothetical protein CNAG_06879 [Cryptococcus neoformans var. grubii H99]	21	3	3	3	1	151	5.87	47	0	2.899	1.54	0.121448	0.506777	77.71	122.5	77.5	High
High	XP_012047896.1	J9VKF7	3-deoxy-7-phosphoheptulonate synthase [Cryptococcus neoformans var. grubii H99]	8	4	4	6	1	553	6.62	83	0	2.891	1.53	0.122586	0.509063	60.73	164.6	35.4	High
High	XP_012051839.1	P27710	anthranilate synthase/indole-3-glycerol phosphate synthase/phosphoribosylanthranilate isomerase [Cryptococcus neoformans var. grubii H99]	16	9	9	27	1	752	6.65	476	0	2.888	1.53	0.123079	0.509567	77.16	150	50	High
High	XP_012046836.1	J9VM12	cytoplasmic protein [Cryptococcus neoformans var. grubii H99]	22	8	8	51	1	344	7.84	896	0	2.832	1.5	0.131621	0.524899	75.5	171	29	High
High	XP_012050323.1	J9VNE3	hypothetical protein CNAG_06690 [Cryptococcus neoformans var. grubii H99]	7	4	4	11	1	685	6.16	196	0	2.821	1.5	0.133536	0.528501	63.04	145.9	54.1	High
High	XP_012047258.1	J9VLC8	SCF-associated factor 1 [Cryptococcus neoformans var. grubii H99]	3	2	2	4	1	751	6.74	62	0	2.81	1.49	0.135263	0.532836	107.9	65.9	134.1	High
High	XP_012053182.1	J9VVD4	S-formylglutathione hydrolase [Cryptococcus neoformans var. grubii H99]	17	5	5	23	1	280	5.64	184	0	2.805	1.49	0.136119	0.534956	94.05	153.5	46.5	High
High	XP_012050949.1	J9VQ89	exportin-1 [Cryptococcus neoformans var. grubii H99]	2	3	3	6	1	1080	5.12	110	0	2.792	1.48	0.138253	0.540705	78.54	145.1	54.9	High
High	XP_012052875.1	J9VXL5	MSP domain-containing protein [Cryptococcus neoformans var. grubii H99]	13	2	2	8	1	294	5.82	52	0	2.792	1.48	0.138295	0.540705	108.02	135.3	64.7	High
High	XP_012047161.1	J9VG93	UDP-glucose:glycoprotein glucosyltransferase [Cryptococcus neoformans var. grubii H99]	5	6	6	16	1	1582	5.19	214	0	2.783	1.48	0.139819	0.54192	76	154.8	45.2	High
High	XP_012049729.1	J9VPV7	phospholipase D [Cryptococcus neoformans var. grubii H99]	6	4	4	11	1	871	6.09	267	0	2.766	1.47	0.142687	0.54646	81.08	155.1	44.9	High
High	XP_012050747.1	J9VNX0	malate dehydrogenase (oxaloacetate-decarboxylating) [Cryptococcus neoformans var. grubii H99]	35	16	16	144	1	629	6.81	2800	0	2.765	1.47	0.14278	0.54646	93.94	150	50	High
High	XP_012049493.1	J9VJY5	importin alpha subunit [Cryptococcus neoformans var. grubii H99]	22	9	9	25	1	536	5.11	350	0	2.757	1.46	0.144232	0.54646	94.38	118.9	81.1	High
High	XP_012051138.1	J9VSX1	adenylosuccinate lyase [Cryptococcus neoformans var. grubii H99]	31	10	10	32	1	479	6.57	760	0	2.752	1.46	0.145208	0.547714	111.05	155.2	44.8	High
High	XP_012050835.1	J9VQ02	hypothetical protein CNAG_03114 [Cryptococcus neoformans var. grubii H99]	47	4	4	59	1	119	5.8	599	0	2.745	1.46	0.14642	0.549954	93.22	142.6	57.4	High
High	XP_012050140.1	J9VMG4	hypothetical protein CNAG_02421 [Cryptococcus neoformans var. grubii H99]	16	4	4	29	1	299	7.4	762	0	2.73	1.45	0.149051	0.552061	67.18	157.7	42.3	High
High	XP_012046788.1	J9VJ92	carnitine O-acetyltransferase [Cryptococcus neoformans var. grubii H99]	4	2	2	4	1	630	7.33	48	0	2.729	1.45	0.149234	0.552061	95.99	171.1	28.9	High
High	XP_012047574.1	J9VLL1	hypothetical protein CNAG_03959 [Cryptococcus neoformans var. grubii H99]	10	2	2	28	1	213	4.89	721	0	2.702	1.43	0.154203	0.559714	105.03	143.2	56.8	High
High	XP_012047171.1	J9VID6	acyl-CoA dehydrogenase [Cryptococcus neoformans var. grubii H99]	6	3	3	5	1	522	8.7	90	0	2.702	1.43	0.15437	0.559714	73.13	155.4	44.6	High
High	XP_012049967.1	J9VVE7	hypothetical protein CNAG_02129 [Cryptococcus neoformans var. grubii H99]	7	6	6	10	1	908	6.76	109	0	2.7	1.43	0.154756	0.559911	92.25	130.5	69.5	High
High	XP_012049888.1	J9VT31	triose-phosphate isomerase [Cryptococcus neoformans var. grubii H99]	77	19	19	1562	1	251	5.52	45065	0	2.68	1.42	0.158512	0.568266	81.98	138.9	61.1	High
High	XP_012046333.1	J9VLR0	peptidyl-prolyl cis-trans isomerase-like 4 [Cryptococcus neoformans var. grubii H99]	2	1	1	6	1	513	7.06	80	0	2.654	1.41	0.163668	0.57297	52.48	148.2	51.8	High
High	XP_012052091.1	J9VY95	glycine hydroxymethyltransferase [Cryptococcus neoformans var. grubii H99]	55	22	22	447	1	499	8.4	10655	0	2.652	1.41	0.163981	0.57297	101.01	154.2	45.8	High
High	XP_012049455.1	J9VK51	small subunit ribosomal protein S21e [Cryptococcus neoformans var. grubii H99]	83	8	8	92	1	87	7.28	1669	0	2.652	1.41	0.164108	0.57297	126.64	113.3	86.7	High
High	XP_012048211.1	J9VK19	hypothetical protein CNAG_02905 [Cryptococcus neoformans var. grubii H99]	32	4	4	11	1	121	8.47	158	0	2.633	1.4	0.167982	0.580365	110.36	114.9	85.1	High
High	XP_012048673.1	J9VLH1	3-oxoacid CoA-transferase [Cryptococcus neoformans var. grubii H99]	20	8	8	27	1	561	7.47	419	0	2.627	1.39	0.169244	0.581151	91.1	147	53	High
High	XP_012052864.1	J9VZN8	chlorophyll synthesis pathway protein BchC [Cryptococcus neoformans var. grubii H99]	66	18	18	154	1	400	6.99	2379	0	2.624	1.39	0.169793	0.581853	98.1	151.5	48.5	High
High	XP_012046300.1	J9VE17	hypothetical protein CNAG_00409 [Cryptococcus neoformans var. grubii H99]	19	5	5	24	1	364	7.97	281	0	2.621	1.39	0.170448	0.582911	83.18	149.2	50.8	High
High	XP_012047454.1	J9VL11	tubulin alpha-1A chain [Cryptococcus neoformans var. grubii H99]	6	3	3	10	1	448	5.01	313	0	2.611	1.38	0.172578	0.586627	69.34	141.2	58.8	High
High	XP_012048801.1	J9VM51	hypothetical protein CNAG_05246 [Cryptococcus neoformans var. grubii H99]	26	3	3	7	1	139	5.05	176	0	2.586	1.37	0.177968	0.594522	73.05	146.6	53.4	High
High	XP_012050222.1	J9VPD5	fructosamine kinase [Cryptococcus neoformans var. grubii H99]	38	8	8	42	1	303	6.19	439	0	2.581	1.37	0.179009	0.594522	73.42	158.9	41.1	High
High	XP_012051176.1	J9VPZ7	rho GDP-dissociation inhibitor [Cryptococcus neoformans var. grubii H99]	30	4	4	45	1	196	5.07	705	0	2.567	1.36	0.18227	0.59904	95.7	142.4	57.6	High
High	XP_012049434.1	J9VQH8	cellular nucleic acid-binding protein [Cryptococcus neoformans var. grubii H99]	15	2	2	5	1	184	8.32	57	0	2.563	1.36	0.183091	0.600568	138.37	123.9	76.1	High
High	XP_012046799.1	J9VED5	CK1/CK1/CK1-G protein kinase [Cryptococcus neoformans var. grubii H99]	5	2	2	6	1	483	9.19	41	0	2.56	1.36	0.18384	0.600687	89.17	157	43	High
High	XP_012049928.1	J9VN97	mannosyl-oligosaccharide alpha-1,2-mannosidase [Cryptococcus neoformans var. grubii H99]	2	1	1	1	1	603	5.95	19	0	2.55	1.35	0.186059	0.602878	76.22	146.7	53.3	High
High	XP_012053381.1	J9VVN8	glutathione peroxidase [Cryptococcus neoformans var. grubii H99]	63	8	8	76	1	151	5.6	771	0	2.536	1.34	0.189381	0.609343	69.59	150	50	High
High	XP_012047656.1	J9VHC1	large subunit ribosomal protein L28e [Cryptococcus neoformans var. grubii H99]	51	11	11	246	1	156	11.05	4648	0	2.513	1.33	0.194835	0.620296	118.18	131.9	68.1	High
High	XP_012050441.1	J9VPV9	proteasome activator subunit 4 [Cryptococcus neoformans var. grubii H99]	12	22	22	63	1	2107	5.72	1138	0	2.508	1.33	0.19596	0.620296	82.99	149.2	50.8	High
High	XP_012050745.1	J9VNW6	small subunit ribosomal protein S15 [Cryptococcus neoformans var. grubii H99]	36	3	3	345	1	150	10.11	4414	0	2.508	1.33	0.196096	0.620296	139.24	131.2	68.8	High
High	XP_012048172.1	J9VQ69	hypothetical protein CNAG_02843 [Cryptococcus neoformans var. grubii H99]	39	11	11	125	1	288	6.52	2415	0	2.505	1.32	0.19682	0.621422	120.81	159	41	High
High	XP_012048210.1	J9VHW0	alcohol dehydrogenase (NADP) [Cryptococcus neoformans var. grubii H99]	28	9	9	87	1	353	6.47	1390	0	2.499	1.32	0.19808	0.62423	109.57	141	59	High
High	XP_012050224.1	J9VLC5	transferase [Cryptococcus neoformans var. grubii H99]	23	5	5	14	1	218	5.39	185	0	2.493	1.32	0.19958	0.627784	101.16	181.8	18.2	High
High	XP_012053149.1	J9VV46	glycerol-1-phosphatase [Cryptococcus neoformans var. grubii H99]	29	6	6	33	1	237	4.94	425	0	2.481	1.31	0.202771	0.635094	91.23	147.9	52.1	High
High	XP_012050742.1	J9VNW2	aldehyde dehydrogenase (NAD) [Cryptococcus neoformans var. grubii H99]	41	16	14	103	1	506	6.55	1537	0	2.477	1.31	0.2037	0.635291	85.56	140.3	59.7	High
High	XP_012049925.1	J9VQP9	hydrolase [Cryptococcus neoformans var. grubii H99]	11	3	3	4	1	411	5.85	65	0	2.476	1.31	0.203851	0.635291	69.1	153.1	46.9	High
High	XP_012053613.1	J9VXD2	endo-1,3(4)-beta-glucanase [Cryptococcus neoformans var. grubii H99]	8	2	2	24	1	368	4.25	277	0	2.444	1.29	0.21215	0.652788	41.18	142.3	57.7	High
High	XP_012046994.1	J9VMR5	phosphatidylserine decarboxylase [Cryptococcus neoformans var. grubii H99]	40	13	13	97	1	436	7.31	1133	0	2.433	1.28	0.215132	0.658279	94.35	161.3	38.7	High
High	XP_012053893.1	J9W494	protein phosphatase 2 (formerly 2A), regulatory subunit B' [Cryptococcus neoformans var. grubii H99]	3	2	2	3	1	708	6.13	35	0	2.423	1.28	0.217954	0.663025	55.04	155.2	44.8	High
High	XP_012049424.1	J9VQN1	aldo-keto reductase [Cryptococcus neoformans var. grubii H99]	22	4	4	7	1	321	7.56	68	0	2.411	1.27	0.221239	0.666089	78.9	137.1	62.9	High
High	XP_012053415.1	J9VYQ5	hypothetical protein CNAG_06328 [Cryptococcus neoformans var. grubii H99]	29	3	3	17	1	112	8.94	367	0	2.397	1.26	0.224938	0.673534	69.79	146.4	53.6	High
High	XP_012052866.1	J9VXK6	small subunit ribosomal protein S22-A, variant [Cryptococcus neoformans var. grubii H99]	66	9	9	557	1	130	10.21	11523	0	2.396	1.26	0.22531	0.673534	116.11	135.6	64.4	High
High	XP_012046804.1	J9VED8	histone acetyltransferase type B catalytic subunit [Cryptococcus neoformans var. grubii H99]	9	3	3	8	1	416	5.52	123	0	2.389	1.26	0.227345	0.676019	71.83	155	45	High
High	XP_012048067.1	J9VKQ5	cystathionine beta-lyase [Cryptococcus neoformans var. grubii H99]	5	3	3	11	1	918	6.3	201	0	2.381	1.25	0.22974	0.68074	36.44	144.1	55.9	High
High	XP_012049742.1	J9VMJ3	aldehyde dehydrogenase [Cryptococcus neoformans var. grubii H99]	17	5	5	20	1	477	6.05	425	0	2.369	1.24	0.233008	0.687589	91.73	138.4	61.6	High
High	XP_012048186.1	J9VQ52	histidinol-phosphatase (PHP family) [Cryptococcus neoformans var. grubii H99]	10	3	3	17	1	349	5.88	330	0	2.368	1.24	0.233447	0.687589	46.68	140.4	59.6	High
High	XP_012052381.1	J9VTM3	template-activating factor I [Cryptococcus neoformans var. grubii H99]	44	12	12	105	1	270	4.63	1510	0	2.358	1.24	0.236432	0.693229	94.66	143.2	56.8	High
High	XP_012050704.1	J9VR17	hypothetical protein CNAG_06566 [Cryptococcus neoformans var. grubii H99]	17	8	8	48	1	476	5.31	1030	0	2.355	1.24	0.237144	0.693229	77.88	136.8	63.2	High
High	XP_012050025.1	J9VMX0	phosphopantothenate-cysteine ligase [Cryptococcus neoformans var. grubii H99]	12	3	3	6	1	367	6.61	63	0	2.352	1.23	0.23823	0.694906	88.7	132.9	67.1	High
High	XP_012051110.1	J9VST7	succinate dehydrogenase [ubiquinone] iron-sulfur subunit, mitochondrial [Cryptococcus neoformans var. grubii H99]	44	15	15	194	1	280	8.6	2676	0	2.335	1.22	0.243134	0.701282	75.83	137.6	62.4	High
High	XP_012048407.1	J9VIP2	ATP-binding cassette transporter [Cryptococcus neoformans var. grubii H99]	8	2	2	4	1	233	6.11	47	0	2.32	1.21	0.247884	0.710769	53.18	144	56	High
High	XP_012047889.1	J9VHL5	small subunit ribosomal protein S29 [Cryptococcus neoformans var. grubii H99]	46	4	4	54	1	56	10.13	672	0	2.314	1.21	0.249882	0.714968	118.65	102.8	97.2	High
High	XP_012046502.1	J9VKH7	26S proteasome regulatory subunit N3 [Cryptococcus neoformans var. grubii H99]	19	9	9	28	1	530	6.92	477	0	2.312	1.21	0.250492	0.714968	107.47	158.4	41.6	High
High	XP_012047538.1	J9VLG3	26S protease regulatory subunit 6B [Cryptococcus neoformans var. grubii H99]	11	3	3	13	1	414	5.53	301	0	2.308	1.21	0.251598	0.716545	67.42	147.5	52.5	High
High	XP_012047126.1	J9VMZ9	DNA-directed RNA polymerase I, II, and III subunit rpabc5 [Cryptococcus neoformans var. grubii H99]	29	2	2	12	1	69	7.78	83	0	2.3	1.2	0.254217	0.722783	54.07	144.3	55.7	High
High	XP_012052162.1	J9VST6	KH domain-containing protein [Cryptococcus neoformans var. grubii H99]	13	5	5	26	1	397	5.36	563	0	2.297	1.2	0.255193	0.72359	109.35	145.3	54.7	High
High	XP_012053591.1	J9W1E5	LRP16 family protein [Cryptococcus neoformans var. grubii H99]	24	6	6	16	1	229	8.75	386	0	2.294	1.2	0.256078	0.724289	101.23	147.2	52.8	High
High	XP_012051109.1	J9VXN5	malate dehydrogenase, NAD-dependent [Cryptococcus neoformans var. grubii H99]	71	22	21	788	1	338	8.81	17609	1	2.292	1.2	0.256771	0.724289	67.51	126.7	73.3	High
High	XP_012053123.1	J9VVM8	protein transporter SEC24 [Cryptococcus neoformans var. grubii H99]	12	9	9	17	1	1002	6.35	213	0	2.29	1.2	0.257338	0.724327	82.9	132	68	High
High	XP_012048621.1	J9VNP2	ubiquitin fusion degradation protein 1 [Cryptococcus neoformans var. grubii H99]	7	3	3	4	1	483	4.86	44	0	2.283	1.19	0.259716	0.727378	64.85	107.2	92.8	High
High	XP_012046210.1	J9VI99	AP-1 complex subunit gamma-1 [Cryptococcus neoformans var. grubii H99]	10	8	8	19	1	854	6.73	300	0	2.281	1.19	0.260425	0.728153	69.89	178.5	21.5	High
High	XP_012046909.1	J9VFH4	V-type H -transporting ATPase 54 kDa subunit [Cryptococcus neoformans var. grubii H99]	4	1	1	1	1	444	6.74	20	0	2.277	1.19	0.261806	0.730802	54.79	142.7	57.3	High
High	XP_012046974.1	J9VF41	hypothetical protein CNAG_00806 [Cryptococcus neoformans var. grubii H99]	11	1	1	7	1	87	9.63	348	0	2.274	1.19	0.262679	0.732029	123.39	118.3	81.7	High
High	XP_012052691.1	J9VWZ4	ubiquitin-activating enzyme E1 C [Cryptococcus neoformans var. grubii H99]	2	1	1	12	1	428	5.31	200	0	2.269	1.18	0.264451	0.734773	105.14	135.7	64.3	High
High	XP_012051486.1	J9VS07	mannose-6-phosphate isomerase [Cryptococcus neoformans var. grubii H99]	40	18	18	126	1	434	5.21	2445	0	2.267	1.18	0.264971	0.734773	74.11	137.7	62.3	High
High	XP_012052808.1	J9W1T0	ornithine cyclodeaminase [Cryptococcus neoformans var. grubii H99]	19	5	5	18	1	365	6.42	418	0	2.262	1.18	0.266573	0.735583	94.68	141	59	High
High	XP_012049352.1	J9VKK2	small subunit ribosomal protein S13e [Cryptococcus neoformans var. grubii H99]	56	11	11	202	1	151	10.52	3908	0	2.248	1.17	0.271462	0.738297	101.08	122.2	77.8	High
High	XP_012053048.1	J9W0H1	protein phosphatase 2 (formerly 2A), regulatory subunit A [Cryptococcus neoformans var. grubii H99]	47	23	23	136	1	604	4.98	2270	0	2.247	1.17	0.271648	0.738297	108.19	129.9	70.1	High
High	XP_012051649.1	J9VU59	succinate dehydrogenase [ubiquinone] flavoprotein subunit, mitochondrial [Cryptococcus neoformans var. grubii H99]	64	34	34	444	1	637	6.93	9260	0	2.245	1.17	0.272409	0.738297	93.02	139	61	High
High	XP_012046755.1	J9VE84	hypothetical protein CNAG_00491 [Cryptococcus neoformans var. grubii H99]	9	1	1	23	1	230	6.67	235	0	2.234	1.16	0.276253	0.74247	87.38	151.8	48.2	High
High	XP_012046325.1	P48465	actin [Cryptococcus neoformans var. grubii H99]	50	14	7	232	1	377	5.48	3082	7	2.232	1.16	0.276741	0.74247	119.92	156.1	43.9	High
High	XP_012046555.1	J9VKR4	ubiquinone biosynthesis methyltransferase [Cryptococcus neoformans var. grubii H99]	2	1	1	4	1	323	8.79	49	0	2.232	1.16	0.276754	0.74247	40.19	135.8	64.2	High
High	XP_012051004.1	J9VR84	hypothetical protein CNAG_03564 [Cryptococcus neoformans var. grubii H99]	2	1	1	6	1	358	7.18	107	0	2.226	1.15	0.278954	0.74535	57.67	132.4	67.6	High
High	XP_012052820.1	J9VUY6	GMP synthase [glutamine-hydrolyzing] [Cryptococcus neoformans var. grubii H99]	28	14	14	142	1	544	6.2	2445	0	2.212	1.15	0.284013	0.749546	95.33	136.9	63.1	High
High	XP_012049846.1	J9VN55	iron-sulfur cluster assembly protein, partial [Cryptococcus neoformans var. grubii H99]	8	2	2	7	1	248	9.72	138	0	2.199	1.14	0.288711	0.753684	79.53	142.7	57.3	High
High	XP_012050087.1	J9VQ17	cellular nucleic acid-binding protein [Cryptococcus neoformans var. grubii H99]	25	3	3	7	1	201	7.84	108	0	2.197	1.14	0.28956	0.753684	135.85	159.4	40.6	High
High	XP_012050551.1	J9VPF2	small subunit ribosomal protein S10e [Cryptococcus neoformans var. grubii H99]	40	6	6	71	1	147	9.79	840	0	2.195	1.13	0.290322	0.753684	145.3	132.7	67.3	High
High	XP_012047020.1	J9VDH1	hydroxyacid-oxoacid transhydrogenase [Cryptococcus neoformans var. grubii H99]	6	2	2	11	1	519	7.2	159	0	2.193	1.13	0.291003	0.753684	84.12	128.3	71.7	High
High	XP_012052117.1	J9VVY9	hypothetical protein CNAG_04639 [Cryptococcus neoformans var. grubii H99]	3	3	3	5	1	1000	5	56	0	2.175	1.12	0.297512	0.764642	109.67	104.8	95.2	High
High	XP_012052425.1	J9VTZ9	exosome complex component RRP45 [Cryptococcus neoformans var. grubii H99]	6	1	1	4	1	281	5.34	77	0	2.168	1.12	0.300279	0.768292	43.4	135	65	High
High	XP_012047623.1	J9VH85	RNA binding protein [Cryptococcus neoformans var. grubii H99]	6	2	2	9	1	363	5.47	143	0	2.167	1.12	0.300733	0.768292	86.04	139.7	60.3	High
High	XP_012053181.1	J9VYB5	hypothetical protein CNAG_06169 [Cryptococcus neoformans var. grubii H99]	31	11	11	103	1	441	6.32	1557	0	2.163	1.11	0.302311	0.770098	76.22	138.8	61.2	High
High	XP_012050031.1	J9VSJ6	protein farnesyltransferase/geranylgeranyltransferase type-1 subunit alpha, variant [Cryptococcus neoformans var. grubii H99]	9	3	3	20	1	336	5.45	401	0	2.162	1.11	0.302375	0.770098	53.95	137.6	62.4	High
High	XP_012047203.1	J9VFU9	staphylococcal nuclease domain-containing protein 1 [Cryptococcus neoformans var. grubii H99]	25	22	22	105	1	946	7.15	2083	0	2.153	1.11	0.305883	0.777036	80.35	138.5	61.5	High
High	XP_012050287.1	J9VW35	vesicle-fusing ATPase [Cryptococcus neoformans var. grubii H99]	8	5	5	60	1	844	6.73	868	0	2.15	1.1	0.307055	0.77751	68.49	128.3	71.7	High
High	XP_012053057.1	J9VYH5	glutathione S-transferase [Cryptococcus neoformans var. grubii H99]	16	3	3	18	1	262	5.69	229	0	2.149	1.1	0.307611	0.77751	111.53	141.6	58.4	High
High	XP_012049341.1	J9VL89	aconitate hydratase, mitochondrial [Cryptococcus neoformans var. grubii H99]	55	38	38	621	1	792	6.92	9776	0	2.144	1.1	0.309627	0.780316	94.15	129.5	70.5	High
High	XP_012049164.1	J9VU45	multisite-specific tRNA:(cytosine-C5)-methyltransferase [Cryptococcus neoformans var. grubii H99]	18	11	11	33	1	751	6.61	477	0	2.139	1.1	0.311304	0.782204	97.84	141.3	58.7	High
High	XP_012049760.1	J9VSD4	hypothetical protein CNAG_02318 [Cryptococcus neoformans var. grubii H99]	2	1	1	4	1	772	5.17	31	0	2.136	1.09	0.31281	0.782654	30.69	143	57	High
High	XP_012052112.1	J9VY77	ribitol kinase [Cryptococcus neoformans var. grubii H99]	6	3	3	5	1	621	5.8	84	0	2.124	1.09	0.317461	0.782771	44.87	122.1	77.9	High
High	XP_012047961.1	J9VHZ8	hypothetical protein CNAG_07547 [Cryptococcus neoformans var. grubii H99]	37	10	10	68	1	300	9.06	1216	0	2.124	1.09	0.31762	0.782771	75.64	122.4	77.6	High
High	XP_012048004.1	J9VI89	translation initiation factor 4B [Cryptococcus neoformans var. grubii H99]	7	4	4	9	1	511	9.04	115	0	2.122	1.09	0.318373	0.782771	96.6	138.6	61.4	High
High	XP_012052070.1	J9W0Q9	nucleoside-diphosphate kinase [Cryptococcus neoformans var. grubii H99]	48	9	9	153	1	223	9.48	2710	0	2.121	1.08	0.318753	0.782771	111.11	140.4	59.6	High
High	XP_012051725.1	J9VWQ5	3-hydroxyacyl-CoA dehydrogenase [Cryptococcus neoformans var. grubii H99]	30	7	7	23	1	329	8.46	411	0	2.12	1.08	0.319052	0.782771	92.25	156.3	43.7	High
High	XP_012048087.1	J9VQK8	elongation factor 1-beta [Cryptococcus neoformans var. grubii H99]	52	8	8	111	1	222	4.51	1751	0	2.104	1.07	0.325377	0.790469	65.59	125.2	74.8	High
High	XP_012051134.1	J9VQG3	myo-inositol-1(or 4)-monophosphatase [Cryptococcus neoformans var. grubii H99]	29	6	6	18	1	311	5.21	179	0	2.099	1.07	0.32785	0.792244	76.62	142.5	57.5	High
High	XP_012052342.1	J9VTC0	protein phosphatase 5 [Cryptococcus neoformans var. grubii H99]	9	4	4	12	1	586	5.91	183	0	2.097	1.07	0.328394	0.792244	44.8	124.4	75.6	High
High	XP_012052022.1	J9W0K6	endopeptidase [Cryptococcus neoformans var. grubii H99]	3	2	2	14	1	575	4.91	250	0	2.085	1.06	0.333313	0.797114	72.68	132.8	67.2	High
High	XP_012053250.1	J9VVZ8	aconitate hydratase, mitochondrial [Cryptococcus neoformans var. grubii H99]	7	5	5	13	1	787	7.15	218	0	2.079	1.06	0.336231	0.801818	86.78	139.5	60.5	High
High	XP_012052118.1	J9W0K1	ATP-citrate synthase subunit 1 [Cryptococcus neoformans var. grubii H99]	44	42	42	719	1	1149	7.17	13769	0	2.072	1.05	0.338983	0.803833	103.53	124.9	75.1	High
High	XP_012052872.1	J9VUK6	20S proteasome subunit beta 7 [Cryptococcus neoformans var. grubii H99]	45	13	13	116	1	280	7.02	1929	0	2.066	1.05	0.341688	0.807173	100.89	119.8	80.2	High
High	XP_012046172.1	J9VHW3	protein disulfide-isomerase [Cryptococcus neoformans var. grubii H99]	13	4	4	17	1	411	5.39	357	0	2.064	1.05	0.342553	0.807469	86.05	128.7	71.3	High
High	XP_012047347.1	J9VFJ7	pescadillo [Cryptococcus neoformans var. grubii H99]	4	2	2	2	1	630	6.32	45	0	2.048	1.03	0.349454	0.81717	54.64	138	62	High
High	XP_012049520.1	J9VJU9	3-deoxy-7-phosphoheptulonate synthase [Cryptococcus neoformans var. grubii H99]	25	7	7	85	1	392	7.25	1427	0	2.034	1.02	0.355881	0.821939	78.09	137.5	62.5	High
High	XP_012049370.1	J9VL49	small subunit ribosomal protein S27Ae [Cryptococcus neoformans var. grubii H99]	21	2	2	32	1	159	9.91	377	0	2.028	1.02	0.358457	0.823378	66.39	134.6	65.4	High
High	XP_012047700.1	J9VI45	dethiobiotin synthase [Cryptococcus neoformans var. grubii H99]	12	8	8	22	1	847	6.7	383	0	2.026	1.02	0.359249	0.824073	64.74	136	64	High
High	XP_012046187.1	J9VDA1	CAMK/CAMK1/CAMK1-RCK protein kinase [Cryptococcus neoformans var. grubii H99]	11	6	6	18	1	618	8.12	246	0	2.024	1.02	0.360393	0.825574	86.72	125	75	High
High	XP_012053397.1	J9W0Q8	hypothetical protein, variant [Cryptococcus neoformans var. grubii H99]	35	9	9	75	1	239	6.7	968	0	2.017	1.01	0.363789	0.829971	62.77	135	65	High
High	XP_012052289.1	J9VV68	clathrin heavy chain [Cryptococcus neoformans var. grubii H99]	14	18	18	78	1	1684	5.6	1105	0	2.006	1	0.368793	0.836293	72.03	125.6	74.4	High
High	XP_012049849.1	J9VSV3	TIGR01456 family HAD hydrolase [Cryptococcus neoformans var. grubii H99]	23	8	8	32	1	368	7.66	481	0	2.003	1	0.370093	0.836293	105.47	125.1	74.9	High
High	XP_012051343.1	J9VVZ9	large subunit ribosomal protein LP0 [Cryptococcus neoformans var. grubii H99]	40	10	10	176	1	312	5.27	4220	0	2.003	1	0.370216	0.836293	82.9	123.1	76.9	High
High	XP_012046457.1	J9VHQ2	prohibitin-2 [Cryptococcus neoformans var. grubii H99]	14	4	4	10	1	318	9.7	192	0	1.997	1	0.372757	0.836293	80.08	130.5	69.5	High
High	XP_012053496.1	J9VW24	glucose-regulated protein [Cryptococcus neoformans var. grubii H99]	45	34	33	899	1	679	5.03	17564	0	1.997	1	0.37302	0.836293	100.51	116.4	83.6	High
High	XP_012050877.1	J9VQC7	26S protease regulatory subunit 7 [Cryptococcus neoformans var. grubii H99]	13	4	4	10	1	450	6.2	136	0	1.996	1	0.373645	0.836293	56.11	136.2	63.8	High
High	XP_012053498.1	J9VZ02	large subunit ribosomal protein L22 [Cryptococcus neoformans var. grubii H99]	58	12	12	382	1	182	10.07	9266	0	1.992	0.99	0.375455	0.836293	104.9	127.2	72.8	High
High	XP_012050086.1	J9VLZ5	uracil phosphoribosyltransferase [Cryptococcus neoformans var. grubii H99]	56	10	10	102	1	230	5.66	1434	0	1.986	0.99	0.378406	0.838362	81.8	125.1	74.9	High
High	XP_012052317.1	J9VXW3	isocitrate dehydrogenase, NAD-dependent [Cryptococcus neoformans var. grubii H99]	50	14	14	297	1	378	9.03	6242	0	1.975	0.98	0.383635	0.845502	87.09	125.8	74.2	High
High	XP_012050005.1	J9VSM5	septin [Cryptococcus neoformans var. grubii H99]	27	9	9	82	1	390	5.25	1562	0	1.973	0.98	0.38475	0.845748	75.24	129	71	High
High	XP_012052488.1	J9W1W1	aspartate-tRNA ligase [Cryptococcus neoformans var. grubii H99]	11	6	6	19	1	695	7.94	456	0	1.97	0.98	0.385959	0.8473	78.34	121.5	78.5	High
High	XP_012047242.1	J9VGQ8	alpha 1,2-mannosyltransferase [Cryptococcus neoformans var. grubii H99]	19	7	7	51	1	384	5.59	645	0	1.968	0.98	0.386955	0.847856	97.69	139.3	60.7	High
High	XP_012052226.1	J9VT39	hypothetical protein CNAG_04817 [Cryptococcus neoformans var. grubii H99]	7	1	1	1	1	161	10.87	24	0	1.967	0.98	0.387218	0.847856	39.7	132.6	67.4	High
High	XP_012049856.1	J9VQM5	hypothetical protein CNAG_02097 [Cryptococcus neoformans var. grubii H99]	12	3	3	3	1	304	6.34	27	0	1.962	0.97	0.38976	0.852315	142.4	105.7	94.3	High
High	XP_012051831.1	J9VX52	long-chain acyl-CoA synthetase [Cryptococcus neoformans var. grubii H99]	15	8	8	45	1	688	6.99	457	0	1.959	0.97	0.391601	0.852591	107.52	137.4	62.6	High
High	XP_012049541.1	J9VKD0	serine-tRNA ligase [Cryptococcus neoformans var. grubii H99]	50	19	19	181	1	461	6.49	2584	0	1.959	0.97	0.391602	0.852591	87.19	140.6	59.4	High
High	XP_012049314.1	J9VKQ4	cleavage and polyadenylation specificity factor subunit 2 [Cryptococcus neoformans var. grubii H99]	3	2	2	7	1	899	5.5	118	0	1.956	0.97	0.392843	0.852591	46.82	152.4	47.6	High
High	XP_012050476.1	J9VP67	ketol-acid reductoisomerase, mitochondrial [Cryptococcus neoformans var. grubii H99]	58	19	19	585	1	401	8	11365	0	1.955	0.97	0.393483	0.852591	97.15	128.7	71.3	High
High	XP_012052064.1	J9VW57	beta-flanking protein [Cryptococcus neoformans var. grubii H99]	27	6	6	26	1	284	5.3	620	0	1.953	0.97	0.394301	0.852591	68.45	130.9	69.1	High
High	XP_012052140.1	J9VTF6	hypothetical protein CNAG_04680 [Cryptococcus neoformans var. grubii H99]	15	2	2	10	1	206	5.6	86	0	1.952	0.97	0.394714	0.852591	69.31	119.1	80.9	High
High	XP_012046778.1	J9VLS8	acetyl-CoA acyltransferase 2 [Cryptococcus neoformans var. grubii H99]	33	9	9	36	1	411	7.72	482	0	1.95	0.96	0.395939	0.852591	70.36	142.8	57.2	High
High	XP_012047110.1	J9VG05	protein transporter SEC24 [Cryptococcus neoformans var. grubii H99]	15	9	9	38	1	935	6.61	434	0	1.947	0.96	0.397495	0.852591	77.94	141.5	58.5	High
High	XP_012048485.1	J9VNZ3	sulfite reductase (NADPH) hemoprotein, beta-component [Cryptococcus neoformans var. grubii H99]	22	27	27	229	1	1375	6.42	4167	0	1.947	0.96	0.397501	0.852591	79.67	130.7	69.3	High
High	XP_012051665.1	J9VR76	voltage-gated potassium channel protein beta-2 subunit [Cryptococcus neoformans var. grubii H99]	65	19	19	438	1	355	6.98	7740	0	1.945	0.96	0.398406	0.852591	77.91	124.8	75.2	High
High	XP_012046460.1	J9VKC0	hypothetical protein CNAG_00012 [Cryptococcus neoformans var. grubii H99]	16	5	5	37	1	386	6.65	966	0	1.945	0.96	0.398414	0.852591	84.11	133.1	66.9	High
High	XP_012049523.1	J9VKG0	hsp71-like protein [Cryptococcus neoformans var. grubii H99]	9	4	4	12	1	601	4.79	197	0	1.945	0.96	0.398483	0.852591	83.08	133.3	66.7	High
High	XP_012046983.1	J9VMQ3	small subunit ribosomal protein S30 [Cryptococcus neoformans var. grubii H99]	32	4	4	48	1	66	11.91	825	0	1.942	0.96	0.399787	0.852682	107.45	87.9	112.1	High
High	XP_012051575.1	J9VS05	ubiquitin-like modifier-activating enzyme ATG7 [Cryptococcus neoformans var. grubii H99]	7	4	4	15	1	664	5.86	368	0	1.939	0.96	0.401453	0.852682	91.93	124.2	75.8	High
High	XP_012047738.1	J9VHZ0	uroporphyrinogen decarboxylase [Cryptococcus neoformans var. grubii H99]	24	9	9	100	1	380	7.25	1199	0	1.938	0.95	0.401847	0.852682	56.07	142.9	57.1	High
High	XP_012048021.1	J9VIU5	homoaconitase, mitochondrial [Cryptococcus neoformans var. grubii H99]	33	20	20	67	1	728	7.08	948	0	1.937	0.95	0.40269	0.852682	92.81	137.9	62.1	High
High	XP_012049521.1	J9VSN6	actin binding protein [Cryptococcus neoformans var. grubii H99]	34	11	11	62	1	438	6.09	942	0	1.927	0.95	0.407592	0.860074	101.93	149.7	50.3	High
High	XP_012048132.1	J9VKG7	dihydropteroate synthase [Cryptococcus neoformans var. grubii H99]	19	11	11	52	1	735	6.4	874	0	1.925	0.94	0.408839	0.861457	89.65	123.2	76.8	High
High	XP_012049939.1	J9VSX9	arp2/3 complex 34 kda subunit [Cryptococcus neoformans var. grubii H99]	23	7	7	49	1	320	7.66	792	0	1.922	0.94	0.410291	0.861457	97.49	127.4	72.6	High
High	XP_012049832.1	J9VSQ9	cortical actin cytoskeleton protein asp1 [Cryptococcus neoformans var. grubii H99]	3	3	3	8	1	1117	7.84	97	0	1.92	0.94	0.411394	0.862536	56.29	139.9	60.1	High
High	XP_012047615.1	J9VJC5	large subunit ribosomal protein L37a [Cryptococcus neoformans var. grubii H99]	64	8	8	77	1	92	10.45	1912	0	1.919	0.94	0.411992	0.862536	92.8	134.4	65.6	High
High	XP_012049242.1	J9VLM2	protein mago nashi [Cryptococcus neoformans var. grubii H99]	27	5	5	23	1	153	6.4	261	0	1.915	0.94	0.413894	0.862536	132.55	96.9	103.1	High
High	XP_012046888.1	J9VFE2	ribulose-phosphate 3-epimerase [Cryptococcus neoformans var. grubii H99]	48	6	6	39	1	224	6.42	719	0	1.914	0.94	0.414549	0.862536	80.21	111	89	High
High	XP_012053118.1	J9W2F6	glucose oxidase [Cryptococcus neoformans var. grubii H99]	13	5	5	22	1	867	5.12	215	0	1.913	0.94	0.414897	0.862536	43.74	159.5	40.5	High
High	XP_012047055.1	J9VGW8	isocitrate dehydrogenase, NAD-dependent [Cryptococcus neoformans var. grubii H99]	69	18	18	292	1	379	8.6	4901	0	1.91	0.93	0.416765	0.863732	82.52	122.9	77.1	High
High	XP_012049014.1	J9VNC7	DNA-directed RNA polymerase II subunit RPB2 [Cryptococcus neoformans var. grubii H99]	11	12	12	33	1	1246	6.04	452	0	1.909	0.93	0.41701	0.863732	66.88	146.9	53.1	High
High	XP_012050888.1	J9VV61	2-nitropropane dioxygenase [Cryptococcus neoformans var. grubii H99]	6	2	2	3	1	345	8.37	30	0	1.907	0.93	0.418212	0.86516	94.14	135.1	64.9	High
High	XP_012048727.1	J9VRT5	diphosphomevalonate decarboxylase [Cryptococcus neoformans var. grubii H99]	29	11	11	99	1	395	6.57	1788	0	1.904	0.93	0.419676	0.866062	75.87	126.5	73.5	High
High	XP_012053002.1	J9VY39	chaperone regulator [Cryptococcus neoformans var. grubii H99]	22	7	7	28	1	363	8.91	541	0	1.9	0.93	0.421759	0.866991	73.75	120.7	79.3	High
High	XP_012049039.1	J9VTF3	glycerol kinase [Cryptococcus neoformans var. grubii H99]	12	8	8	43	1	761	5.85	856	0	1.899	0.92	0.422652	0.866991	109.49	147.5	52.5	High
High	XP_012051668.1	Q8TG24	sulfate adenylyltransferase [Cryptococcus neoformans var. grubii H99]	37	17	17	122	1	581	7.08	1657	0	1.897	0.92	0.423664	0.866991	80.74	124.3	75.7	High
High	XP_012050992.1	J9VQL1	arginase [Cryptococcus neoformans var. grubii H99]	14	4	4	12	1	398	7.18	168	0	1.893	0.92	0.425686	0.867995	72.19	138	62	High
High	XP_012049327.1	J9VNN1	pyruvate dehydrogenase complex dihydrolipoamide acetyltransferase [Cryptococcus neoformans var. grubii H99]	34	14	14	191	1	476	8.22	4404	0	1.89	0.92	0.427246	0.867995	96.02	120.3	79.7	High
High	XP_012049240.1	J9VTV3	homocitrate synthase, mitochondrial [Cryptococcus neoformans var. grubii H99]	46	24	24	274	1	489	6.19	4969	0	1.887	0.92	0.429036	0.869181	92.07	130.7	69.3	High
High	XP_012047506.1	J9VIW7	cytochrome c oxidase subunit 5a [Cryptococcus neoformans var. grubii H99]	53	6	6	64	1	142	5.97	1240	0	1.884	0.91	0.430432	0.869181	86.31	108.2	91.8	High
High	XP_012051127.1	J9VPU1	ADP-ribosylation factor [Cryptococcus neoformans var. grubii H99]	40	8	8	100	1	182	7.34	1681	0	1.884	0.91	0.430512	0.869181	87.13	129	71	High
High	XP_012052233.1	J9VSI7	histone H3 [Cryptococcus neoformans var. grubii H99]	54	8	1	46	1	138	11.4	641	0	1.883	0.91	0.431054	0.869181	58.87	116.8	83.2	High
High	XP_012049926.1	J9VVJ6	cytoplasmic protein [Cryptococcus neoformans var. grubii H99]	14	15	15	34	1	1147	5.45	404	0	1.882	0.91	0.431545	0.869181	94.26	132.9	67.1	High
High	XP_012053440.1	J9VVV5	scavenger mRNA-decapping enzyme DcpS [Cryptococcus neoformans var. grubii H99]	16	5	5	16	1	359	6	289	0	1.881	0.91	0.432013	0.869181	61.14	132.8	67.2	High
High	XP_012049956.1	J9VMJ0	NAD-binding Rossmann fold oxidoreductase [Cryptococcus neoformans var. grubii H99]	53	15	15	128	1	400	6.15	1408	0	1.868	0.9	0.439273	0.877096	88.85	124.5	75.5	High
High	XP_012046834.1	J9VEG9	translation initiation factor 3 subunit I [Cryptococcus neoformans var. grubii H99]	13	3	3	33	1	341	5.21	455	0	1.868	0.9	0.439424	0.877096	106.8	109	91	High
High	XP_012046424.1	J9VFR1	UV excision repair protein Rad23 [Cryptococcus neoformans var. grubii H99]	13	5	5	18	1	401	4.42	330	0	1.858	0.89	0.444947	0.882016	21.92	183	17	High
High	XP_012053100.1	J9VUX3	GTP-binding protein ryh1 [Cryptococcus neoformans var. grubii H99]	9	2	2	12	1	210	8.35	123	0	1.854	0.89	0.447345	0.882016	95.23	121	79	High
High	XP_012049709.1	J9VRX8	coproporphyrinogen III oxidase [Cryptococcus neoformans var. grubii H99]	44	13	13	134	1	431	7.21	2027	0	1.854	0.89	0.447558	0.882016	60.97	127.3	72.7	High
High	XP_012052124.1	J9VTH3	pyruvate decarboxylase [Cryptococcus neoformans var. grubii H99]	6	3	3	7	1	623	5.92	103	0	1.85	0.89	0.449468	0.882016	140.95	160.3	39.7	High
High	XP_012046554.1	J9VE11	ubiquitin-activating enzyme E1 [Cryptococcus neoformans var. grubii H99]	35	26	26	332	1	1015	5.1	5849	0	1.838	0.88	0.456317	0.889422	80.97	117.7	82.3	High
High	XP_012047498.1	J9VL79	small COPII coat GTPase [Cryptococcus neoformans var. grubii H99]	31	4	4	30	1	189	5.87	478	0	1.829	0.87	0.461828	0.897053	78.77	142.3	57.7	High
High	XP_012049054.1	J9VQZ9	elongation factor 3 [Cryptococcus neoformans var. grubii H99]	19	16	16	56	1	1055	6.38	940	0	1.824	0.87	0.465045	0.900147	92.47	119.1	80.9	High
High	XP_012052332.1	J9VW82	CDP-diacylglycerol-serine O-phosphatidyltransferase [Cryptococcus neoformans var. grubii H99]	7	1	1	3	1	257	9.26	36	0	1.823	0.87	0.465207	0.900147	107.27	141.7	58.3	High
High	XP_012047152.1	J9VI95	malonic semialdehyde reductase [Cryptococcus neoformans var. grubii H99]	9	2	2	4	1	294	8.34	116	0	1.821	0.87	0.466283	0.90052	46.35	108.7	91.3	High
High	XP_012053113.1	J9W025	hypothetical protein CNAG_06075 [Cryptococcus neoformans var. grubii H99]	41	6	6	151	1	135	6.33	3768	0	1.815	0.86	0.470117	0.90567	133.14	105.6	94.4	High
High	XP_012052238.1	J9VSI2	hypothetical protein CNAG_04833 [Cryptococcus neoformans var. grubii H99]	3	1	1	1	1	593	6.58	19	0	1.812	0.86	0.472072	0.906758	64.28	133.3	66.7	High
High	XP_012049449.1	J9VN29	hypothetical protein CNAG_01291 [Cryptococcus neoformans var. grubii H99]	60	7	7	187	1	142	9.74	2947	0	1.807	0.85	0.475011	0.909045	115.96	117.3	82.7	High
High	XP_012051090.1	J9VQB3	orotate phosphoribosyltransferase [Cryptococcus neoformans var. grubii H99]	36	7	7	92	1	225	6.6	1768	0	1.803	0.85	0.477176	0.90915	71.87	124.9	75.1	High
High	XP_012046400.1	J9VMB3	hypothetical protein CNAG_00701 [Cryptococcus neoformans var. grubii H99]	25	11	11	69	1	508	6.23	1408	0	1.801	0.85	0.478362	0.90915	73.8	117.2	82.8	High
High	XP_012049309.1	J9VTL0	U5 small nuclear ribonucleoprotein component [Cryptococcus neoformans var. grubii H99]	14	11	10	45	1	995	5.11	414	0	1.801	0.85	0.478727	0.90915	82.8	139.9	60.1	High
High	XP_012048411.1	J9VI11	6-phosphogluconate dehydrogenase, decarboxylating 1 [Cryptococcus neoformans var. grubii H99]	85	40	40	2914	1	491	6.07	52779	0	1.798	0.85	0.480111	0.90915	106.26	119.9	80.1	High
High	XP_012048779.1	J9VPF5	chaperone DnaK [Cryptococcus neoformans var. grubii H99]	48	32	32	645	1	670	5.67	12647	0	1.796	0.84	0.48179	0.909615	88.82	129.2	70.8	High
High	XP_012051582.1	J9VV23	hypothetical protein CNAG_07000 [Cryptococcus neoformans var. grubii H99]	15	3	2	7	1	282	7.87	124	1	1.785	0.84	0.488159	0.914485	97.71	127	73	High
High	XP_012050981.1	J9VQH7	pyruvate dehydrogenase X component [Cryptococcus neoformans var. grubii H99]	13	4	4	28	1	333	8.62	615	0	1.78	0.83	0.491794	0.91764	97.81	132.2	67.8	High
High	XP_012047580.1	J9VGG0	F-actin capping protein [Cryptococcus neoformans var. grubii H99]	24	7	7	26	1	448	4.5	379	0	1.779	0.83	0.492021	0.91764	79.09	127.2	72.8	High
High	XP_012047627.1	J9VGL8	AFG3 family protein [Cryptococcus neoformans var. grubii H99]	1	1	1	2	1	817	7.61	39	0	1.776	0.83	0.494295	0.917938	97.87	121.7	78.3	High
High	XP_012050970.1	J9VQF1	peroxiredoxin (alkyl hydroperoxide reductase subunit C) [Cryptococcus neoformans var. grubii H99]	51	13	13	261	1	229	5.9	3670	0	1.775	0.83	0.494448	0.917938	75.18	129.3	70.7	High
High	XP_012047514.1	J9VIX5	phosphotyrosine protein phosphatase [Cryptococcus neoformans var. grubii H99]	25	3	3	5	1	154	7.55	76	0	1.773	0.83	0.495725	0.917938	99.89	134.2	65.8	High
High	XP_012053286.1	J9W313	phosphoglucomutase [Cryptococcus neoformans var. grubii H99]	78	30	30	859	1	561	5.52	15208	0	1.772	0.83	0.496536	0.917938	94.04	124.2	75.8	High
High	XP_012048639.1	J9VNR3	pleiotropic drug resistance protein [Cryptococcus neoformans var. grubii H99]	8	3	3	7	1	418	6.62	153	0	1.768	0.82	0.498981	0.918733	103.15	77.7	122.3	High
High	XP_012047382.1	J9VFP1	hypothetical protein CNAG_03677 [Cryptococcus neoformans var. grubii H99]	24	5	5	24	1	253	6.06	504	0	1.766	0.82	0.500421	0.918733	111.15	110	90	High
High	XP_012048150.1	J9VKE2	ornithine carbamoyltransferase [Cryptococcus neoformans var. grubii H99]	38	12	12	126	1	379	7.62	1694	0	1.766	0.82	0.500538	0.918733	69.38	130.6	69.4	High
High	XP_012049974.1	J9VQI1	large subunit ribosomal protein L1-A [Cryptococcus neoformans var. grubii H99]	55	15	15	568	1	226	9.96	11121	0	1.757	0.81	0.505794	0.923625	100.57	119.8	80.2	High
High	XP_012047803.1	J9VHK7	long-chain acyl-CoA synthetase [Cryptococcus neoformans var. grubii H99]	7	4	4	7	1	727	7.21	148	0	1.757	0.81	0.506186	0.923625	53.68	145.1	54.9	High
High	XP_012047616.1	J9VLQ3	26S proteasome regulatory subunit N9 [Cryptococcus neoformans var. grubii H99]	6	2	2	4	1	412	5.27	62	0	1.754	0.81	0.508181	0.926263	69.3	127.4	72.6	High
High	XP_012046718.1	J9VET5	inosine-5'-monophosphate dehydrogenase [Cryptococcus neoformans var. grubii H99]	44	16	16	267	1	544	6.95	5113	0	1.751	0.81	0.509868	0.927384	79.19	107.8	92.2	High
High	XP_012053856.1	J9VX22	hypothetical protein CNAG_05575 [Cryptococcus neoformans var. grubii H99]	33	5	5	34	1	248	5.1	632	0	1.748	0.81	0.511681	0.927694	88	120.3	79.7	High
High	XP_012053170.1	J9W2N9	26S protease regulatory subunit 6A-B [Cryptococcus neoformans var. grubii H99]	9	3	3	9	1	465	5.52	72	0	1.748	0.81	0.511717	0.927694	56.56	120.9	79.1	High
High	XP_012046564.1	J9VI50	pre-mRNA-processing-splicing factor 8 [Cryptococcus neoformans var. grubii H99]	10	21	21	78	1	2531	8.4	1234	0	1.735	0.8	0.520312	0.938523	77.26	129.5	70.5	High
High	XP_012050602.1	J9VNY7	hypothetical protein CNAG_05878 [Cryptococcus neoformans var. grubii H99]	27	7	7	41	1	413	7.09	462	0	1.733	0.79	0.522007	0.938523	72.05	118.8	81.2	High
High	XP_012049038.1	J9VL70	hypothetical protein CNAG_01157 [Cryptococcus neoformans var. grubii H99]	12	4	4	11	1	481	7.02	171	0	1.731	0.79	0.523307	0.938523	84.24	105.9	94.1	High
High	XP_012048037.1	J9VI43	hypothetical protein CNAG_02585 [Cryptococcus neoformans var. grubii H99]	42	16	16	445	1	481	5.1	7397	0	1.729	0.79	0.524359	0.938523	54.57	119.7	80.3	High
High	XP_012052712.1	J9VZ70	hsp71-like protein [Cryptococcus neoformans var. grubii H99]	60	43	11	2248	1	643	5.07	44455	0	1.728	0.79	0.524956	0.938523	70.54	124	76	High
High	XP_012047136.1	J9VI65	cysteine-tRNA ligase [Cryptococcus neoformans var. grubii H99]	12	7	7	46	1	813	6.52	678	0	1.717	0.78	0.532255	0.947048	79.42	127	73	High
High	XP_012048180.1	J9VMK1	hypothetical protein CNAG_02857 [Cryptococcus neoformans var. grubii H99]	3	2	2	6	1	881	7.36	134	0	1.708	0.77	0.538429	0.950682	54.31	128.8	71.2	High
High	XP_012053809.1	J9VWV5	dihydroxy-acid dehydratase [Cryptococcus neoformans var. grubii H99]	41	20	20	306	1	596	7.01	4708	0	1.707	0.77	0.538894	0.950682	70.19	124.8	75.2	High
High	XP_012048102.1	J9VMZ2	UTP-glucose-1-phosphate uridylyltransferase [Cryptococcus neoformans var. grubii H99]	55	23	23	950	1	503	7.01	18219	0	1.707	0.77	0.53952	0.950682	82.79	110.4	89.6	High
High	XP_012048280.1	J9VGY9	large subunit ribosomal protein L37-A [Cryptococcus neoformans var. grubii H99]	25	4	4	49	1	91	11.63	1059	0	1.704	0.77	0.541016	0.951151	121.66	134.7	65.3	High
High	XP_012052046.1	J9VYC0	fumarate reductase [Cryptococcus neoformans var. grubii H99]	24	15	15	70	1	637	7.09	965	0	1.702	0.77	0.542882	0.952634	70.38	119.9	80.1	High
High	XP_012047689.1	J9VI58	succinate dehydrogenase (ubiquinone) membrane anchor subunit [Cryptococcus neoformans var. grubii H99]	5	1	1	8	1	182	9.66	193	0	1.701	0.77	0.543555	0.952634	78.22	130	70	High
High	XP_012048566.1	J9VM78	1,2-dihydroxy-3-keto-5-methylthiopentene dioxygenase [Cryptococcus neoformans var. grubii H99]	28	4	4	13	1	187	5.08	141	0	1.688	0.75	0.552583	0.957298	113.82	119.8	80.2	High
High	XP_012049922.1	J9VVK3	mitochondrial processing peptidase [Cryptococcus neoformans var. grubii H99]	13	6	6	35	1	526	6.99	502	0	1.687	0.75	0.553014	0.957298	76.34	122.8	77.2	High
High	XP_012052038.1	J9VW22	3-methyl-2-oxobutanoate hydroxymethyltransferase [Cryptococcus neoformans var. grubii H99]	3	3	3	15	1	1030	8.1	492	0	1.687	0.75	0.553107	0.957298	69.36	120	80	High
High	XP_012048669.1	J9VJ90	cysteine synthase [Cryptococcus neoformans var. grubii H99]	42	10	10	99	1	371	8	2029	0	1.687	0.75	0.55329	0.957298	61.4	126.3	73.7	High
High	XP_012047402.1	J9VIH2	serine/threonine-protein phosphatase PP1 [Cryptococcus neoformans var. grubii H99]	66	19	19	354	1	314	5.38	7093	0	1.685	0.75	0.554215	0.957384	83.21	112.4	87.6	High
High	XP_012050381.1	J9VU48	tryptophan aminotransferase [Cryptococcus neoformans var. grubii H99]	18	6	6	39	1	458	7.09	383	0	1.681	0.75	0.557358	0.960844	65.17	116.5	83.5	High
High	XP_012047810.1	J9VM70	nuclear protein [Cryptococcus neoformans var. grubii H99]	10	6	6	12	1	645	8.05	124	0	1.679	0.75	0.558975	0.960885	81.22	89.2	110.8	High
High	XP_012046568.1	J9VG20	oxidoreductase [Cryptococcus neoformans var. grubii H99]	37	15	15	113	1	459	6.29	2009	0	1.677	0.75	0.559754	0.960885	87.61	123.8	76.2	High
High	XP_012052735.1	J9VUN6	hypothetical protein CNAG_01751 [Cryptococcus neoformans var. grubii H99]	19	2	2	8	1	110	11.18	76	0	1.676	0.75	0.560552	0.960885	55.63	122	78	High
High	XP_012052667.1	J9W1A2	large subunit ribosomal protein L7 [Cryptococcus neoformans var. grubii H99]	7	2	2	6	1	298	10.4	106	0	1.671	0.74	0.564291	0.962949	85.72	131.6	68.4	High
High	XP_012050850.1	J9VXD1	peptide-methionine (S)-S-oxide reductase [Cryptococcus neoformans var. grubii H99]	22	5	5	11	1	214	7.21	145	0	1.67	0.74	0.565325	0.963739	90.78	117.7	82.3	High
High	XP_012051001.1	J9VQM6	hypothetical protein CNAG_03558 [Cryptococcus neoformans var. grubii H99]	14	2	2	5	1	147	6.79	53	0	1.667	0.74	0.566922	0.965485	72.61	122.2	77.8	High
High	XP_012048963.1	J9VKL4	thioredoxin [Cryptococcus neoformans var. grubii H99]	7	2	2	10	1	311	6.1	150	0	1.659	0.73	0.573193	0.969697	83.32	107.9	92.1	High
High	XP_012052724.1	J9VU34	septin [Cryptococcus neoformans var. grubii H99]	26	7	7	71	1	380	6.92	965	0	1.654	0.73	0.576953	0.971891	76.55	131.3	68.7	High
High	XP_012046629.1	J9VEI4	complement component 1 Q subcomponent-binding protein, mitochondrial [Cryptococcus neoformans var. grubii H99]	30	5	5	60	1	267	4.58	753	0	1.652	0.72	0.577708	0.971891	89.56	122.7	77.3	High
High	XP_012051307.1	J9VYC7	hypothetical protein CNAG_03512 [Cryptococcus neoformans var. grubii H99]	5	2	2	4	1	351	9.61	51	0	1.651	0.72	0.578548	0.971891	10.46	144.8	55.2	High
High	XP_012050998.1	J9VQM2	hypothetical protein CNAG_03553 [Cryptococcus neoformans var. grubii H99]	3	3	3	7	1	1186	9.26	77	0	1.646	0.72	0.582708	0.971891	84	114.8	85.2	High
High	XP_012050784.1	J9VP16	protein phosphatase PP2A regulatory subunit B [Cryptococcus neoformans var. grubii H99]	26	8	8	66	1	437	5.71	1406	0	1.644	0.72	0.583791	0.971891	87.76	130.1	69.9	High
High	XP_012050482.1	J9VTX0	glyoxal oxidase [Cryptococcus neoformans var. grubii H99]	7	4	4	23	1	631	4.63	442	0	1.643	0.72	0.584544	0.971891	52.23	107	93	High
High	XP_012052982.1	J9VVI8	hypothetical protein CNAG_06056 [Cryptococcus neoformans var. grubii H99]	5	1	1	3	1	284	8.18	31	0	1.642	0.72	0.585072	0.971891	62.1	116.1	83.9	High
High	XP_012053688.1	J9W030	ubiquitin carboxyl-terminal hydrolase 7 [Cryptococcus neoformans var. grubii H99]	29	29	29	172	1	1116	6.07	2410	0	1.642	0.72	0.585703	0.971891	97.77	112.7	87.3	High
High	XP_012046922.1	J9VJS8	dihydroorotase, homodimeric type [Cryptococcus neoformans var. grubii H99]	28	7	7	25	1	353	6.89	356	0	1.633	0.71	0.592203	0.971891	43.68	130.8	69.2	High
High	XP_012053521.1	J9W3F0	adenosine kinase [Cryptococcus neoformans var. grubii H99]	59	11	11	280	1	358	5.25	5136	0	1.631	0.71	0.593399	0.971891	73.94	128.2	71.8	High
High	XP_012048028.1	J9VI51	RAB small monomeric GTPase [Cryptococcus neoformans var. grubii H99]	51	9	9	30	1	206	5.3	599	0	1.629	0.7	0.595058	0.971891	78.5	118.4	81.6	High
High	XP_012048441.1	J9VL98	oxidoreductase [Cryptococcus neoformans var. grubii H99]	23	6	6	27	1	379	7.9	412	0	1.627	0.7	0.596346	0.971891	79.72	120.9	79.1	High
High	XP_012046803.1	J9VH39	V-type H -transporting ATPase subunit E [Cryptococcus neoformans var. grubii H99]	9	2	2	8	1	227	5.82	210	0	1.625	0.7	0.597822	0.971891	136.54	122.5	77.5	High
High	XP_012049757.1	J9VM05	V-type proton ATPase catalytic subunit A [Cryptococcus neoformans var. grubii H99]	27	12	12	30	1	618	5.24	403	0	1.625	0.7	0.598196	0.971891	57.69	120.6	79.4	High
High	XP_012047474.1	J9VNQ3	solute carrier family 25 (mitochondrial phosphate transporter), member 3 [Cryptococcus neoformans var. grubii H99]	21	5	5	19	1	325	9.61	259	0	1.623	0.7	0.599395	0.971891	88.55	122.6	77.4	High
High	XP_012051274.1	J9VQC3	arginine-tRNA ligase [Cryptococcus neoformans var. grubii H99]	41	20	20	122	1	622	6.84	1689	0	1.623	0.7	0.599901	0.971891	114.03	125.7	74.3	High
High	XP_012046729.1	J9VJ14	glutamine synthetase [Cryptococcus neoformans var. grubii H99]	47	13	13	103	1	358	6.46	1436	0	1.621	0.7	0.601061	0.971891	121.94	130.2	69.8	High
High	XP_012051054.1	J9VUW7	sec14 cytosolic factor [Cryptococcus neoformans var. grubii H99]	42	10	10	66	1	244	7.01	767	0	1.619	0.69	0.602989	0.971891	61.28	121.2	78.8	High
High	XP_012046497.1	J9VKH0	fructose-1,6-bisphosphatase I [Cryptococcus neoformans var. grubii H99]	49	15	15	392	1	350	5.57	7166	0	1.615	0.69	0.605631	0.971891	73.82	115.9	84.1	High
High	XP_012047922.1	J9VN10	20S proteasome subunit beta 2 [Cryptococcus neoformans var. grubii H99]	21	6	6	74	1	303	8.43	1746	0	1.614	0.69	0.606529	0.971891	92.65	102.3	97.7	High
High	XP_012049501.1	J9VMT9	septin ring protein [Cryptococcus neoformans var. grubii H99]	39	12	12	60	1	322	7.33	1004	0	1.604	0.68	0.614302	0.971891	113.68	124.7	75.3	High
High	XP_012053406.1	J9VYP5	phosphoribosylamine-glycine ligase [Cryptococcus neoformans var. grubii H99]	40	25	25	159	1	802	5.25	2134	0	1.603	0.68	0.614558	0.971891	92.88	122.5	77.5	High
High	XP_012052472.1	J9VXB8	flavoprotein [Cryptococcus neoformans var. grubii H99]	35	19	19	191	1	581	8.27	2714	0	1.602	0.68	0.615875	0.971891	69.29	120.7	79.3	High
High	XP_012047379.1	J9VKN8	oxoglutarate dehydrogenase (succinyl-transferring), E1 component [Cryptococcus neoformans var. grubii H99]	47	43	43	536	1	1020	6.87	9217	0	1.601	0.68	0.616549	0.971891	83.78	118.1	81.9	High
High	XP_012049657.1	J9VL23	transketolase [Cryptococcus neoformans var. grubii H99]	55	39	39	1486	1	687	6.42	26304	0	1.598	0.68	0.618682	0.971891	76.08	116.4	83.6	High
High	XP_012050467.1	J9VP55	hypothetical protein CNAG_05711 [Cryptococcus neoformans var. grubii H99]	15	2	2	8	1	177	5.3	148	0	1.598	0.68	0.618774	0.971891	44.2	118.3	81.7	High
High	XP_012047274.1	J9VP27	isocitrate dehydrogenase, NADP-dependent [Cryptococcus neoformans var. grubii H99]	57	25	25	207	1	453	8.25	3462	0	1.597	0.68	0.619188	0.971891	81.09	124.2	75.8	High
High	XP_012051755.1	J9VZB5	exopolyphosphatase [Cryptococcus neoformans var. grubii H99]	15	7	7	34	1	502	7.28	736	0	1.597	0.67	0.619892	0.971891	78.67	127.9	72.1	High
High	XP_012052531.1	J9W250	short-chain dehydrogenase [Cryptococcus neoformans var. grubii H99]	16	5	5	8	1	385	8.94	85	0	1.595	0.67	0.621022	0.971891	90.32	91.1	108.9	High
High	XP_012053768.1	J9VWL5	NADH dehydrogenase (ubiquinone) 1 alpha subcomplex 2 [Cryptococcus neoformans var. grubii H99]	11	1	1	2	1	100	9.63	45	0	1.595	0.67	0.621397	0.971891	77.29	122.9	77.1	High
High	XP_012050054.1	J9VM42	nucleoside diphosphate kinase [Cryptococcus neoformans var. grubii H99]	85	10	10	530	1	152	7.44	7871	0	1.594	0.67	0.621986	0.971891	70.06	121.7	78.3	High
High	XP_012046689.1	J9VGQ7	1,4-alpha-glucan-branching enzyme [Cryptococcus neoformans var. grubii H99]	24	14	14	50	1	682	6.4	603	0	1.591	0.67	0.624086	0.973044	73.53	130.2	69.8	High
High	XP_012052182.1	J9W0B9	hypothetical protein CNAG_04749 [Cryptococcus neoformans var. grubii H99]	40	9	9	66	1	293	6.09	1661	0	1.59	0.67	0.625034	0.973044	73.9	122.1	77.9	High
High	XP_012047432.1	J9VFV3	large subunit ribosomal protein L27Ae [Cryptococcus neoformans var. grubii H99]	58	12	12	248	1	142	10.59	2742	0	1.589	0.67	0.625611	0.973044	107.06	115.7	84.3	High
High	XP_012046591.1	J9VG50	hypothetical protein CNAG_00185 [Cryptococcus neoformans var. grubii H99]	3	1	1	1	1	365	5.31	24	0	1.585	0.66	0.6288	0.975305	105.1	125.3	74.7	High
High	XP_012049645.1	J9VN06	CK1/CK1/CK1-D protein kinase [Cryptococcus neoformans var. grubii H99]	27	10	10	143	1	331	9.31	3106	0	1.581	0.66	0.631983	0.977447	91.82	125.9	74.1	High
High	XP_012048339.1	J9VL36	cytoplasmic protein [Cryptococcus neoformans var. grubii H99]	36	9	9	73	1	287	6.35	955	0	1.58	0.66	0.632954	0.977447	92.64	134.9	65.1	High
High	XP_012053844.1	J9VXK4	hypothetical protein CNAG_05556 [Cryptococcus neoformans var. grubii H99]	69	9	9	116	1	96	10.21	2028	0	1.566	0.65	0.6442	0.983176	89.63	122.6	77.4	High
High	XP_012052744.1	J9VZA7	hypothetical protein CNAG_01771 [Cryptococcus neoformans var. grubii H99]	13	2	2	9	1	166	5.14	127	0	1.564	0.65	0.645481	0.983176	66.14	119.1	80.9	High
High	XP_012052109.1	J9VT09	translation initiation factor 6 [Cryptococcus neoformans var. grubii H99]	40	5	5	91	1	245	4.96	1655	0	1.564	0.65	0.645537	0.983176	41.66	125.4	74.6	High
High	XP_012051349.1	J9VYK4	L-aminoadipate-semialdehyde dehydrogenase [Cryptococcus neoformans var. grubii H99]	29	32	32	258	1	1409	5.9	4384	0	1.563	0.64	0.646495	0.983746	88.8	122.3	77.7	High
High	XP_012050980.1	J9VYC1	mitochondrial-processing peptidase subunit beta [Cryptococcus neoformans var. grubii H99]	36	12	12	237	1	443	5.52	4090	0	1.561	0.64	0.648351	0.984015	76.25	112.2	87.8	High
High	XP_012047732.1	J9VFA1	hypothetical protein CNAG_06782 [Cryptococcus neoformans var. grubii H99]	28	13	13	55	1	529	5.59	902	0	1.559	0.64	0.650136	0.984015	51.09	114.8	85.2	High
High	XP_012049060.1	J9VR10	oxidoreductase [Cryptococcus neoformans var. grubii H99]	23	8	8	70	1	342	7.99	1415	0	1.558	0.64	0.650592	0.984015	98.04	118.5	81.5	High
High	XP_012051305.1	J9VR33	large subunit ribosomal protein L36e [Cryptococcus neoformans var. grubii H99]	40	7	7	145	1	111	11.25	3441	0	1.557	0.64	0.651185	0.984015	96.37	99	101	High
High	XP_012049011.1	J9VT83	enzyme regulator [Cryptococcus neoformans var. grubii H99]	15	5	5	18	1	374	5.27	275	0	1.556	0.64	0.65224	0.984491	83.67	135.2	64.8	High
High	XP_012051445.1	J9VRT2	6-phosphofructo-2-kinase/fructose-2,6-bisphosphatase [Cryptococcus neoformans var. grubii H99]	15	9	9	31	1	656	8.34	465	0	1.551	0.63	0.65661	0.984596	93.61	107.9	92.1	High
High	XP_012050472.1	J9VTW2	multifunctional beta-oxidation protein [Cryptococcus neoformans var. grubii H99]	12	9	9	35	1	907	7.77	555	0	1.549	0.63	0.658101	0.984596	86.69	102.5	97.5	High
High	XP_012048730.1	J9VIZ5	cytochrome c oxidase subunit 5b [Cryptococcus neoformans var. grubii H99]	21	2	2	35	1	158	6.51	416	0	1.546	0.63	0.660453	0.985272	78.6	119	81	High
High	XP_012046939.1	J9VJY1	ATP-binding cassette, sub-family E, member 1 [Cryptococcus neoformans var. grubii H99]	10	6	6	19	1	603	8.48	292	0	1.545	0.63	0.661281	0.985272	119.17	125.4	74.6	High
High	XP_012051043.1	J9VPE0	small subunit ribosomal protein S23 [Cryptococcus neoformans var. grubii H99]	48	6	6	126	1	145	10.64	2791	0	1.544	0.63	0.662163	0.985272	100.05	118.6	81.4	High
High	XP_012047440.1	Q059G6	trehalose-phosphatase [Cryptococcus neoformans var. grubii H99]	27	24	24	162	1	987	6.07	2187	0	1.542	0.63	0.663446	0.985272	103.36	123.4	76.6	High
High	XP_012048738.1	J9VPA7	carbonic anhydrase [Cryptococcus neoformans var. grubii H99]	38	9	9	107	1	239	5.47	2088	0	1.54	0.62	0.665271	0.985272	66.91	118.5	81.5	High
High	XP_012048725.1	J9VRT0	nicotinate phosphoribosyltransferase [Cryptococcus neoformans var. grubii H99]	17	7	7	18	1	453	6.48	202	0	1.538	0.62	0.667326	0.985272	57.41	124.9	75.1	High
High	XP_012052893.1	J9VZS2	small subunit ribosomal protein S5 [Cryptococcus neoformans var. grubii H99]	70	15	15	282	1	205	9.67	6663	0	1.536	0.62	0.668958	0.985272	88.5	120.9	79.1	High
High	XP_012049194.1	J9VLS0	glutathione transferase [Cryptococcus neoformans var. grubii H99]	29	5	5	25	1	249	6.65	377	0	1.536	0.62	0.669216	0.985272	57.13	135.6	64.4	High
High	XP_012046949.1	J9VF13	large subunit ribosomal protein L29 [Cryptococcus neoformans var. grubii H99]	46	13	13	265	1	127	11.02	4474	0	1.535	0.62	0.669528	0.985272	97.6	96.1	103.9	High
High	XP_012051773.1	J9VWW0	NADH dehydrogenase (ubiquinone) 1 alpha subcomplex 13 [Cryptococcus neoformans var. grubii H99]	11	1	1	20	1	123	9.94	303	0	1.534	0.62	0.670304	0.985272	50.36	121.1	78.9	High
High	XP_012049221.1	J9VP08	carbamoyl-phosphate synthase, small subunit [Cryptococcus neoformans var. grubii H99]	22	8	8	45	1	446	6.95	706	0	1.533	0.62	0.671045	0.985272	88.87	111.5	88.5	High
High	XP_012049594.1	J9VPT7	small subunit ribosomal protein S28 [Cryptococcus neoformans var. grubii H99]	56	4	4	144	1	70	11.39	3216	0	1.531	0.61	0.673343	0.985272	98.34	119	81	High
High	XP_012047834.1	J9VJX0	xaa-Pro aminopeptidase [Cryptococcus neoformans var. grubii H99]	9	5	5	11	1	532	7.61	187	0	1.529	0.61	0.675055	0.985272	57.45	122.1	77.9	High
High	XP_012053888.1	J9W491	endoribonuclease YSH1 [Cryptococcus neoformans var. grubii H99]	3	2	2	4	1	770	6.01	28	0	1.528	0.61	0.675548	0.985272	65.29	121.9	78.1	High
High	XP_012047456.1	J9VIQ4	mRNA turnover protein 4 [Cryptococcus neoformans var. grubii H99]	19	4	4	13	1	245	7.88	193	0	1.524	0.61	0.679364	0.986741	75.04	96.1	103.9	High
High	XP_012053506.1	J9VW34	benzodiazapine receptor [Cryptococcus neoformans var. grubii H99]	41	4	4	84	1	178	8.46	1840	0	1.522	0.61	0.681039	0.986741	115.74	96.3	103.7	High
High	XP_012050631.1	J9VUF2	septin ring protein [Cryptococcus neoformans var. grubii H99]	20	6	6	44	1	461	6.25	803	0	1.521	0.61	0.681215	0.986741	46.96	132.2	67.8	High
High	XP_012047728.1	J9VFA5	serine-threonine kinase receptor-associated protein [Cryptococcus neoformans var. grubii H99]	26	7	7	34	1	367	6.58	472	0	1.52	0.6	0.682499	0.986741	82.51	111.5	88.5	High
High	XP_012049358.1	J9VNJ0	glutamine-fructose-6-phosphate transaminase (isomerizing) [Cryptococcus neoformans var. grubii H99]	41	28	28	450	1	706	6.67	7577	0	1.52	0.6	0.68267	0.986741	80.17	113.1	86.9	High
High	XP_012052675.1	J9VUC9	CMGC/CDK/CDC2 protein kinase [Cryptococcus neoformans var. grubii H99]	13	4	4	6	1	298	6.14	67	0	1.515	0.6	0.686373	0.986741	74.72	139.8	60.2	High
High	XP_012052722.1	J9W1J3	hypothetical protein CNAG_01738 [Cryptococcus neoformans var. grubii H99]	2	2	2	2	1	954	8.1	21	0	1.515	0.6	0.68671	0.986741	19.29	113.5	86.5	High
High	XP_012053226.1	J9VW50	protein disulfide-isomerase [Cryptococcus neoformans var. grubii H99]	57	23	23	328	1	492	4.61	5575	0	1.515	0.6	0.686903	0.986741	80.33	116.6	83.4	High
High	XP_012048908.1	J9VJJ6	elongation factor 2 [Cryptococcus neoformans var. grubii H99]	48	38	37	659	1	838	6.37	10194	1	1.513	0.6	0.688088	0.986741	104.29	111	89	High
High	XP_012049994.1	J9VN16	serine/threonine-protein phosphatase PP2A catalytic subunit [Cryptococcus neoformans var. grubii H99]	59	12	12	114	1	306	5.15	2295	0	1.51	0.59	0.690567	0.986741	60.81	115.2	84.8	High
High	XP_012048474.1	J9VJB1	insulysin [Cryptococcus neoformans var. grubii H99]	28	28	28	122	1	1161	6.77	2314	0	1.51	0.59	0.690614	0.986741	68.59	129	71	High
High	XP_012051477.1	J9VWP5	vacuolar protein sorting 41 [Cryptococcus neoformans var. grubii H99]	1	1	1	1	1	1046	5.27	15	0	1.51	0.59	0.690843	0.986741	44.3	117.9	82.1	High
High	XP_012050191.1	J9VPH4	3,4-dihydroxy-2-butanone-4-phosphate synthase [Cryptococcus neoformans var. grubii H99]	23	4	4	27	1	240	5.87	241	0	1.507	0.59	0.693189	0.986741	74.38	114.5	85.5	High
High	XP_012051318.1	J9VR52	AP-2 complex subunit alpha [Cryptococcus neoformans var. grubii H99]	2	3	3	6	1	1048	6.79	90	0	1.507	0.59	0.69359	0.986741	76.25	82	118	High
High	XP_012052586.1	J9VYL3	myo-inositol-1-phosphate synthase [Cryptococcus neoformans var. grubii H99]	46	21	21	249	1	558	6.3	4058	0	1.507	0.59	0.69367	0.986741	81.21	117.3	82.7	High
High	XP_012048116.1	J9VMY0	phenylalanine-tRNA ligase, beta subunit [Cryptococcus neoformans var. grubii H99]	18	10	10	64	1	632	5.62	907	0	1.506	0.59	0.694031	0.986741	73.62	104.7	95.3	High
High	XP_012047349.1	J9VN56	peptidyl-prolyl cis-trans isomerase [Cryptococcus neoformans var. grubii H99]	56	12	4	604	1	162	8.66	13348	8	1.506	0.59	0.694091	0.986741	96.58	102.7	97.3	High
High	XP_012048269.1	J9VH03	small subunit ribosomal protein S19e [Cryptococcus neoformans var. grubii H99]	60	14	14	335	1	161	5.16	6189	0	1.503	0.59	0.696773	0.986741	133.01	106.1	93.9	High
High	XP_012053715.1	J9VWD6	translation initiation factor 2A [Cryptococcus neoformans var. grubii H99]	33	16	16	120	1	630	9	2044	0	1.502	0.59	0.697404	0.986741	77.64	128.1	71.9	High
High	XP_012050629.1	J9VPP7	ATP synthase subunit beta, mitochondrial [Cryptococcus neoformans var. grubii H99]	61	28	28	2188	1	547	6.29	44379	0	1.501	0.59	0.698507	0.986741	69.16	116.1	83.9	High
High	XP_012048478.1	J9VJC0	pyruvate dehydrogenase E1 component subunit beta [Cryptococcus neoformans var. grubii H99]	50	14	14	435	1	397	5.62	7976	0	1.5	0.58	0.699731	0.986741	77.4	119.1	80.9	High
High	XP_012048579.1	J9VJZ1	alpha,alpha-trehalose-phosphate synthase (UDP-forming) [Cryptococcus neoformans var. grubii H99]	26	15	15	166	1	669	6.44	2793	0	1.498	0.58	0.701044	0.986741	120.83	123.5	76.5	High
High	XP_012047061.1	J9VF80	carbamoyl-phosphate synthase, large subunit [Cryptococcus neoformans var. grubii H99]	12	24	22	115	1	2333	6.05	1607	0	1.498	0.58	0.701569	0.986741	84.97	125.6	74.4	High
High	XP_012049885.1	J9VVQ4	glyoxal oxidase [Cryptococcus neoformans var. grubii H99]	24	11	11	122	1	677	4.67	1581	0	1.493	0.58	0.705984	0.986741	74.68	120.9	79.1	High
High	XP_012049839.1	J9VN42	cytochrome c peroxidase [Cryptococcus neoformans var. grubii H99]	24	7	7	18	1	334	6.29	299	0	1.488	0.57	0.709968	0.986741	51.82	128.6	71.4	High
High	XP_012048953.1	J9VQ75	hypothetical protein CNAG_01375 [Cryptococcus neoformans var. grubii H99]	6	4	4	21	1	686	4.61	261	0	1.487	0.57	0.711268	0.986741	106.12	124.5	75.5	High
High	XP_012046515.1	J9VFU1	glutamine-tRNA ligase [Cryptococcus neoformans var. grubii H99]	18	15	15	54	1	858	6.71	942	0	1.483	0.57	0.714754	0.986741	93.75	108.2	91.8	High
High	XP_012051803.1	J9VUR9	polyadenylate-binding protein, cytoplasmic and nuclear [Cryptococcus neoformans var. grubii H99]	17	8	8	71	1	670	6.15	1074	0	1.479	0.56	0.718486	0.986741	72.94	124	76	High
High	XP_012049395.1	J9VKE5	6-phosphogluconolactonase [Cryptococcus neoformans var. grubii H99]	61	15	15	469	1	294	4.98	7146	0	1.478	0.56	0.71937	0.986741	85.13	117.1	82.9	High
High	XP_012046501.1	J9VHV5	citrate synthase, mitochondrial [Cryptococcus neoformans var. grubii H99]	58	25	25	816	1	464	7.42	14691	0	1.476	0.56	0.721052	0.986741	82.9	117.6	82.4	High
High	XP_012046931.1	J9VFK1	imidazoleglycerol phosphate synthase, cyclase subunit [Cryptococcus neoformans var. grubii H99]	42	20	20	109	1	619	5.44	2114	0	1.475	0.56	0.721338	0.986741	73.12	127.5	72.5	High
High	XP_012047607.1	J9VLP5	small subunit ribosomal protein S1 [Cryptococcus neoformans var. grubii H99]	68	27	27	430	1	259	9.8	7023	0	1.473	0.56	0.723553	0.986741	115.37	106.1	93.9	High
High	XP_012047027.1	J9VE82	hypothetical protein CNAG_07322 [Cryptococcus neoformans var. grubii H99]	2	1	1	7	1	803	7.24	123	0	1.472	0.56	0.724031	0.986741	62.1	118.1	81.9	High
High	XP_012050782.1	J9VRG7	hydroxyisourate hydrolase [Cryptococcus neoformans var. grubii H99]	57	6	6	60	1	122	7.37	1261	0	1.469	0.56	0.726864	0.986741	120.97	105	95	High
High	XP_012052832.1	J9VUF9	alcohol dehydrogenase (NADP) [Cryptococcus neoformans var. grubii H99]	76	31	31	1072	1	333	6.8	17195	0	1.468	0.55	0.728156	0.986741	100.49	125	75	High
High	XP_012049342.1	Q6URB0	cytochrome c peroxidase, mitochondrial [Cryptococcus neoformans var. grubii H99]	47	20	20	496	1	377	8.76	9955	0	1.465	0.55	0.730717	0.986741	72.51	120.6	79.4	High
High	XP_012048038.1	J9VI38	3-hydroxyisobutyrate dehydrogenase [Cryptococcus neoformans var. grubii H99]	5	3	3	7	1	604	6.25	190	0	1.461	0.55	0.73417	0.986741	71.69	98.1	101.9	High
High	XP_012053815.1	J9W1R8	GDSL Lipase/Acylhydrolase [Cryptococcus neoformans var. grubii H99]	56	10	10	130	1	272	5.39	2004	0	1.46	0.55	0.734855	0.986741	65.92	104.8	95.2	High
High	XP_012051806.1	J9VZI7	small subunit ribosomal protein S7e [Cryptococcus neoformans var. grubii H99]	69	17	17	618	1	199	9.88	9721	0	1.46	0.55	0.735214	0.986741	114.36	96.7	103.3	High
High	XP_012048139.1	J9VIA6	dihydroorotate dehydrogenase (fumarate) [Cryptococcus neoformans var. grubii H99]	11	5	5	10	1	536	5.64	158	0	1.459	0.55	0.735866	0.986741	72.35	65.2	134.8	High
High	XP_012050363.1	J9VTZ1	acetyl-CoA carboxylase/biotin carboxylase [Cryptococcus neoformans var. grubii H99]	17	33	33	261	1	2237	6.02	4906	0	1.454	0.54	0.740478	0.986741	92.16	114.4	85.6	High
High	XP_012047802.1	J9VPN8	hypothetical protein CNAG_03022 [Cryptococcus neoformans var. grubii H99]	4	2	2	2	1	390	4.49	27	0	1.453	0.54	0.741384	0.986741	62.6	118.5	81.5	High
High	XP_012049350.1	J9VL75	small subunit ribosomal protein S6e [Cryptococcus neoformans var. grubii H99]	58	18	18	523	1	237	10.7	10404	0	1.45	0.54	0.744605	0.986741	84.54	110.1	89.9	High
High	XP_012050501.1	J9VRN8	N-acetyl-gamma-glutamyl-phosphate reductase [Cryptococcus neoformans var. grubii H99]	9	8	8	41	1	924	8.91	933	0	1.447	0.53	0.747126	0.986741	87.05	90.1	109.9	High
High	XP_012049202.1	J9VRF4	argininosuccinate synthase [Cryptococcus neoformans var. grubii H99]	50	23	23	678	1	429	5.47	13259	0	1.441	0.53	0.752922	0.986741	92.41	109.3	90.7	High
High	XP_012048850.1	J9VMB5	ADP-ribosylation factor GTPase-activating protein 2/3 [Cryptococcus neoformans var. grubii H99]	13	5	5	30	1	477	9.06	801	0	1.441	0.53	0.752981	0.986741	69.4	127.8	72.2	High
High	XP_012048933.1	J9VJR7	serine/threonine-protein phosphatase 6 catalytic subunit [Cryptococcus neoformans var. grubii H99]	3	1	1	1	1	320	6.23	17	0	1.441	0.53	0.752984	0.986741	26.01	119.2	80.8	High
High	XP_012052682.1	J9VUH9	small subunit ribosomal protein S15 [Cryptococcus neoformans var. grubii H99]	3	1	1	1	1	269	9.89	32	0	1.438	0.52	0.755372	0.986741	76.54	125.5	74.5	High
High	XP_012051859.1	J9VX98	DNA-binding protein [Cryptococcus neoformans var. grubii H99]	10	3	3	27	1	325	6.62	557	0	1.438	0.52	0.755683	0.986741	105.99	108.7	91.3	High
High	XP_012049392.1	J9VKE9	hypothetical protein CNAG_01211 [Cryptococcus neoformans var. grubii H99]	49	10	10	58	1	305	4.88	934	0	1.436	0.52	0.757144	0.986741	120.39	110.2	89.8	High
High	XP_012051655.1	J9VRR4	actin binding protein [Cryptococcus neoformans var. grubii H99]	27	11	11	88	1	390	6	1185	0	1.435	0.52	0.758696	0.986741	73.61	123.3	76.7	High
High	XP_012053357.1	J9VZ45	1,3-beta-glucanosyltransferase [Cryptococcus neoformans var. grubii H99]	16	5	5	41	1	565	4.37	762	0	1.427	0.51	0.765646	0.986741	74.76	107	93	High
High	XP_012046254.1	J9VLA1	3-hydroxyisobutyryl-CoA hydrolase [Cryptococcus neoformans var. grubii H99]	20	9	9	52	1	516	8.54	1087	0	1.425	0.51	0.767685	0.986741	58.84	98.5	101.5	High
High	XP_012047569.1	J9VP49	transcription elongation factor SPT6 [Cryptococcus neoformans var. grubii H99]	5	6	6	20	1	1506	5.19	356	0	1.424	0.51	0.768437	0.986741	82.89	143.8	56.2	High
High	YP_006883719.1	Q85SZ4	cytochrome c oxidase subunit II (mitochondrion) [Cryptococcus neoformans var. grubii H99]	25	5	5	30	1	251	4.49	552	0	1.423	0.51	0.769171	0.986741	117.7	90.3	109.7	High
High	XP_012048488.1	J9VLL9	glycosyl hydrolase [Cryptococcus neoformans var. grubii H99]	23	15	15	88	1	714	6.15	1636	0	1.423	0.51	0.769648	0.986741	86.15	114.1	85.9	High
High	XP_012047846.1	J9VH88	hydrolase [Cryptococcus neoformans var. grubii H99]	73	16	16	106	1	311	6.02	1860	0	1.423	0.51	0.769859	0.986741	65.61	115.9	84.1	High
High	XP_012047317.1	J9VJH1	endoribonuclease L-PSP [Cryptococcus neoformans var. grubii H99]	62	5	5	446	1	153	8.79	16318	0	1.422	0.51	0.770655	0.986741	62.23	113.6	86.4	High
High	XP_012046754.1	J9VGX6	acetyl-CoA acyltransferase [Cryptococcus neoformans var. grubii H99]	28	10	10	74	1	415	7.4	1426	0	1.42	0.51	0.772527	0.986741	71.25	124	76	High
High	XP_012052309.1	J9VV50	large subunit ribosomal protein L11, variant [Cryptococcus neoformans var. grubii H99]	64	13	13	159	1	175	10.33	2426	0	1.419	0.51	0.773169	0.986741	86.55	105.9	94.1	High
High	XP_012047333.1	J9VFH9	ATP-dependent RNA helicase HAS1 [Cryptococcus neoformans var. grubii H99]	2	1	1	1	1	544	9.51	37	0	1.416	0.5	0.776032	0.986741	41.35	112.9	87.1	High
High	XP_012047328.1	J9VKF8	2-oxoglutarate dehydrogenase E2 component (dihydrolipoamide succinyltransferase) [Cryptococcus neoformans var. grubii H99]	17	9	9	114	1	456	8.35	2792	0	1.416	0.5	0.776351	0.986741	86.51	121.7	78.3	High
High	XP_012052463.1	J9VZE3	myo-inositol-1(or 4)-monophosphatase [Cryptococcus neoformans var. grubii H99]	40	9	9	146	1	307	5.35	2919	0	1.416	0.5	0.776618	0.986741	89.76	120.1	79.9	High
High	XP_012050588.1	J9VU93	20S proteasome subunit beta 6 [Cryptococcus neoformans var. grubii H99]	56	10	10	165	1	272	6.06	3599	0	1.415	0.5	0.777206	0.986741	95.86	120.8	79.2	High
High	XP_012049968.1	J9VQJ2	6-phosphogluconolactonase [Cryptococcus neoformans var. grubii H99]	56	13	13	256	1	309	5.44	3744	0	1.414	0.5	0.778027	0.986741	104.87	113.5	86.5	High
High	XP_012051178.1	J9VQK9	UDP-glucuronate decarboxylase [Cryptococcus neoformans var. grubii H99]	39	16	16	209	1	410	6.6	4116	0	1.41	0.5	0.781571	0.986741	118.66	127.4	72.6	High
High	XP_012048794.1	J9VS17	protein BMH2 [Cryptococcus neoformans var. grubii H99]	82	29	29	1962	1	256	4.86	38967	0	1.409	0.5	0.782621	0.986741	94.53	116.4	83.6	High
High	XP_012050468.1	J9VTV6	6,7-dimethyl-8-ribityllumazine synthase [Cryptococcus neoformans var. grubii H99]	36	8	8	285	1	221	5.53	7602	0	1.406	0.49	0.786295	0.986741	93.79	117.1	82.9	High
High	XP_012052025.1	J9VTK7	glycogen(starch) synthase [Cryptococcus neoformans var. grubii H99]	1	1	1	1	1	733	6.48	35	0	1.405	0.49	0.787077	0.986741	70.76	111.4	88.6	High
High	XP_012052490.1	J9VXG0	hypothetical protein CNAG_01900 [Cryptococcus neoformans var. grubii H99]	26	6	6	39	1	357	5.55	697	0	1.405	0.49	0.787191	0.986741	68.76	112.2	87.8	High
High	XP_012050793.1	J9VTB3	pyruvate dehydrogenase (acetyl-transferring) E1 component, alpha subunit [Cryptococcus neoformans var. grubii H99]	54	19	19	383	1	413	8.43	7715	0	1.404	0.49	0.787473	0.986741	102.57	114.8	85.2	High
High	XP_012052594.1	J9VU10	CORD and CS domain-containing protein [Cryptococcus neoformans var. grubii H99]	9	3	3	17	1	375	7.74	310	0	1.403	0.49	0.788654	0.986741	78.67	99.9	100.1	High
High	XP_012053086.1	J9VXW1	hypothetical protein CNAG_06016 [Cryptococcus neoformans var. grubii H99]	9	4	4	27	1	575	6.92	239	0	1.402	0.49	0.789873	0.986741	95.3	127	73	High
High	XP_012049882.1	J9VNG2	DNA-directed RNA polymerase II subunit RPB3 [Cryptococcus neoformans var. grubii H99]	9	3	3	24	1	377	4.72	607	0	1.401	0.49	0.790422	0.986741	42.57	110.1	89.9	High
High	XP_012047876.1	J9VMK7	amidophosphoribosyltransferase [Cryptococcus neoformans var. grubii H99]	25	12	12	80	1	554	7.31	1678	0	1.401	0.49	0.790583	0.986741	77.35	118.2	81.8	High
High	XP_012050018.1	J9VMY2	translation initiation factor 3 subunit A [Cryptococcus neoformans var. grubii H99]	4	4	4	12	1	953	8.98	218	0	1.4	0.49	0.79179	0.986741	124.48	84.6	115.4	High
High	XP_012052987.1	J9VY02	hypothetical protein CNAG_06067 [Cryptococcus neoformans var. grubii H99]	36	7	7	65	1	337	5.4	979	0	1.4	0.49	0.791862	0.986741	80.74	108.2	91.8	High
High	XP_012047343.1	J9VKI3	peptidyl-prolyl cis-trans isomerase [Cryptococcus neoformans var. grubii H99]	50	10	2	557	1	175	9.57	12242	0	1.399	0.48	0.792202	0.986741	124.93	120.2	79.8	High
High	XP_012047231.1	J9VL24	aromatic amino acid aminotransferase I [Cryptococcus neoformans var. grubii H99]	3	1	1	5	1	571	7.03	90	0	1.399	0.48	0.79221	0.986741	63.28	124.2	75.8	High
High	XP_012048696.1	J9VIQ6	GTP-binding protein ypt1 [Cryptococcus neoformans var. grubii H99]	59	13	11	297	1	205	6.23	7160	2	1.397	0.48	0.794961	0.986741	95.38	121.5	78.5	High
High	XP_012049171.1	J9VL81	calcineurin subunit B [Cryptococcus neoformans var. grubii H99]	26	3	3	10	1	175	4.84	300	0	1.396	0.48	0.795759	0.986741	38.88	118.7	81.3	High
High	XP_012046684.1	J9VEP5	20S proteasome subunit beta 3 [Cryptococcus neoformans var. grubii H99]	44	7	7	134	1	210	5.43	3116	0	1.395	0.48	0.796537	0.986741	57.14	103.1	96.9	High
High	XP_012051440.1	J9VRS0	hypothetical protein CNAG_04206 [Cryptococcus neoformans var. grubii H99]	43	6	6	50	1	170	7.58	761	0	1.393	0.48	0.798317	0.986741	60.07	108.2	91.8	High
High	XP_012050499.1	J9VP88	ATP synthase subunit alpha, mitochondrial [Cryptococcus neoformans var. grubii H99]	59	37	37	996	1	540	8.94	20319	0	1.391	0.48	0.800238	0.986741	85.84	113.6	86.4	High
High	XP_012049097.1	J9VR90	hypothetical protein CNAG_01008 [Cryptococcus neoformans var. grubii H99]	3	1	1	4	1	399	6.84	30	0	1.39	0.48	0.800988	0.986741	14.94	116.3	83.7	High
High	XP_012051214.1	J9VQ47	vacuolar protein-sorting protein BRO1 [Cryptococcus neoformans var. grubii H99]	1	1	1	6	1	958	6.02	154	0	1.388	0.47	0.803426	0.986741	95.77	104.7	95.3	High
High	XP_012046992.1	J9VFV7	D-lactate dehydrogenase [Cryptococcus neoformans var. grubii H99]	13	4	4	20	1	348	6.6	349	0	1.386	0.47	0.805127	0.986741	67	104	96	High
High	XP_012047372.1	J9VGA2	L-lactate dehydrogenase [Cryptococcus neoformans var. grubii H99]	26	13	13	50	1	593	6.55	951	0	1.385	0.47	0.805958	0.986741	74.31	102.1	97.9	High
High	XP_012052177.1	J9VVQ6	oligosaccharyltransferase complex subunit beta [Cryptococcus neoformans var. grubii H99]	15	6	6	13	1	468	5.88	200	0	1.385	0.47	0.80608	0.986741	121.44	105	95	High
High	XP_012053452.1	J9W358	solute carrier family 25 (mitochondrial phosphate transporter), member 3 [Cryptococcus neoformans var. grubii H99]	51	13	13	113	1	370	9.51	1611	0	1.383	0.47	0.808188	0.986741	98.44	101.2	98.8	High
High	XP_012048262.1	J9VM79	acetyltransferase [Cryptococcus neoformans var. grubii H99]	14	2	2	7	1	170	5.33	118	0	1.38	0.46	0.811721	0.986741	105.18	139.9	60.1	High
High	XP_012049678.1	J9VM09	inorganic pyrophosphatase [Cryptococcus neoformans var. grubii H99]	73	22	22	887	1	316	6.54	17812	0	1.379	0.46	0.812737	0.986741	71.48	111.6	88.4	High
High	XP_012047453.1	J9VGL9	lysophospholipase [Cryptococcus neoformans var. grubii H99]	6	2	2	3	1	426	6.62	29	0	1.378	0.46	0.812927	0.986741	43.62	132.8	67.2	High
High	XP_012051328.1	J9VVX0	hypothetical protein CNAG_03544 [Cryptococcus neoformans var. grubii H99]	28	4	4	8	1	170	9.23	92	0	1.378	0.46	0.813271	0.986741	115.75	79	121	High
High	XP_012048408.1	J9VN86	hypothetical protein CNAG_07558 [Cryptococcus neoformans var. grubii H99]	18	6	6	74	1	232	4.42	1284	0	1.376	0.46	0.815494	0.986741	66.83	115.7	84.3	High
High	XP_012051286.1	J9VY99	hypothetical protein CNAG_03480 [Cryptococcus neoformans var. grubii H99]	2	2	2	2	1	1125	6.38	25	0	1.375	0.46	0.815852	0.986741	51.6	114.6	85.4	High
High	XP_012047262.1	J9VGX5	hypothetical protein CNAG_03888 [Cryptococcus neoformans var. grubii H99]	3	4	4	14	1	1148	5.66	273	0	1.374	0.46	0.817655	0.986741	77.41	106.3	93.7	High
High	XP_012049724.1	J9VLS2	hypothetical protein CNAG_02427 [Cryptococcus neoformans var. grubii H99]	18	3	3	6	1	202	6.14	53	0	1.37	0.45	0.820786	0.986741	55.16	119.5	80.5	High
High	XP_012052364.1	J9VYL9	histidyl-tRNA synthetase [Cryptococcus neoformans var. grubii H99]	29	14	14	46	1	589	8.15	801	0	1.367	0.45	0.823857	0.986741	85.7	97.4	102.6	High
High	XP_012046867.1	J9VM66	large subunit ribosomal protein L7e [Cryptococcus neoformans var. grubii H99]	70	20	20	733	1	250	10.02	14064	0	1.367	0.45	0.82438	0.986741	81.17	108	92	High
High	XP_012051148.1	J9VQI0	large subunit ribosomal protein L24e [Cryptococcus neoformans var. grubii H99]	35	9	9	161	1	150	11.22	3710	0	1.367	0.45	0.82453	0.986741	128.54	107.5	92.5	High
High	XP_012047536.1	J9VLF7	hypoxia up-regulated 1 [Cryptococcus neoformans var. grubii H99]	24	24	24	137	1	898	5.45	2031	0	1.364	0.45	0.82728	0.986741	67.92	101.8	98.2	High
High	XP_012047864.1	J9VQ32	cytidine deaminase [Cryptococcus neoformans var. grubii H99]	19	3	3	6	1	164	6.89	104	0	1.362	0.45	0.829618	0.986741	138.55	83.9	116.1	High
High	XP_012049142.1	J9VP95	hypothetical protein CNAG_00873 [Cryptococcus neoformans var. grubii H99]	27	15	15	135	1	686	6.89	2687	0	1.361	0.45	0.82987	0.986741	72.2	109.9	90.1	High
High	XP_012049987.1	J9VSQ4	DNA-directed RNA polymerase II subunit RPB1 [Cryptococcus neoformans var. grubii H99]	7	12	11	33	1	1786	6.13	536	1	1.361	0.44	0.830086	0.986741	102.92	109.1	90.9	High
High	XP_012048115.1	J9VQH4	F-type H -transporting ATPase subunit G [Cryptococcus neoformans var. grubii H99]	28	5	5	36	1	156	10.08	388	0	1.361	0.44	0.830127	0.986741	103.56	124.4	75.6	High
High	XP_012048106.1	J9VKJ7	short-chain dehydrogenase [Cryptococcus neoformans var. grubii H99]	30	7	7	57	1	303	6.11	1433	0	1.357	0.44	0.833911	0.986741	82.92	109.5	90.5	High
High	XP_012049348.1	J9VL82	ARP2/3 complex 20 kDa subunit [Cryptococcus neoformans var. grubii H99]	18	3	3	42	1	169	8.03	792	0	1.357	0.44	0.834355	0.986741	64.73	121.3	78.7	High
High	XP_012046853.1	J9VF99	small subunit ribosomal protein S4-A [Cryptococcus neoformans var. grubii H99]	72	26	26	792	1	263	10.49	11065	0	1.354	0.44	0.837092	0.986741	115.22	104.7	95.3	High
High	XP_012047443.1	J9VNK3	hexokinase [Cryptococcus neoformans var. grubii H99]	34	17	17	298	1	488	6.09	5879	0	1.352	0.44	0.839308	0.986741	72.16	114.4	85.6	High
High	XP_012046651.1	J9VEK8	arp2/3 complex 16 kda subunit [Cryptococcus neoformans var. grubii H99]	55	8	8	107	1	158	4.82	2252	0	1.351	0.43	0.840685	0.986741	84.13	108.7	91.3	High
High	XP_012048772.1	J9VRZ0	hypothetical protein CNAG_05190 [Cryptococcus neoformans var. grubii H99]	2	1	1	2	1	697	8.06	67	0	1.35	0.43	0.841585	0.986741	97.89	114.9	85.1	High
High	XP_012046824.1	J9VJD7	5-formyltetrahydrofolate cyclo-ligase [Cryptococcus neoformans var. grubii H99]	7	2	2	8	1	254	7.87	94	0	1.349	0.43	0.842332	0.986741	71.18	128.5	71.5	High
High	XP_012047158.1	J9VN62	ATP-dependent DNA helicase 2 subunit 2 [Cryptococcus neoformans var. grubii H99]	9	6	6	21	1	841	5.22	214	0	1.346	0.43	0.845606	0.986741	69.21	116.1	83.9	High
High	XP_012053792.1	J9W3X8	guanine nucleotide-binding protein subunit beta-like protein [Cryptococcus neoformans var. grubii H99]	73	17	17	605	1	314	6.27	9937	0	1.344	0.43	0.848092	0.986741	73.01	109.7	90.3	High
High	XP_012053897.1	J9W219	hypothetical protein CNAG_05638 [Cryptococcus neoformans var. grubii H99]	50	10	10	194	1	241	5.88	3518	0	1.342	0.42	0.849512	0.986741	73.96	100.8	99.2	High
High	XP_012050728.1	J9VW40	small subunit ribosomal protein S2 [Cryptococcus neoformans var. grubii H99]	63	17	17	554	1	256	9.96	8693	0	1.341	0.42	0.851068	0.986741	128.92	97	103	High
High	XP_012053828.1	J9VZT6	small subunit ribosomal protein S26 [Cryptococcus neoformans var. grubii H99]	37	5	5	99	1	132	10.78	2118	0	1.34	0.42	0.851709	0.986741	103.09	118	82	High
High	XP_012047531.1	J9VJ21	hsp60-like protein [Cryptococcus neoformans var. grubii H99]	69	44	44	1172	1	581	5.47	27731	0	1.34	0.42	0.852176	0.986741	78.81	109.1	90.9	High
High	XP_012047791.1	J9VM30	transketolase [Cryptococcus neoformans var. grubii H99]	63	37	13	734	1	646	6.32	14625	24	1.339	0.42	0.853023	0.986741	87.79	115.9	84.1	High
High	XP_012051609.1	J9VTX2	methylthioribose-1-phosphate isomerase [Cryptococcus neoformans var. grubii H99]	20	7	7	28	1	393	6.2	625	0	1.33	0.41	0.861674	0.986741	84.54	96.4	103.6	High
High	XP_012051018.1	J9VPX0	endoribonuclease L-PSP [Cryptococcus neoformans var. grubii H99]	40	5	3	28	1	148	5.12	397	0	1.33	0.41	0.862406	0.986741	68.74	103.3	96.7	High
High	XP_012053669.1	J9VXP0	indigoidine synthase A family protein [Cryptococcus neoformans var. grubii H99]	19	14	14	109	1	773	6.92	1588	0	1.328	0.41	0.864296	0.986741	77.44	110.2	89.8	High
High	XP_012052165.1	J9VTC1	large subunit ribosomal protein L18Ae [Cryptococcus neoformans var. grubii H99]	60	15	15	401	1	172	10.54	8809	0	1.328	0.41	0.864628	0.986741	109.8	75.4	124.6	High
High	XP_012049147.1	J9VRL7	transketolase [Cryptococcus neoformans var. grubii H99]	61	34	10	678	1	646	6.37	13315	0	1.326	0.41	0.866376	0.986741	71.77	106.3	93.7	High
High	XP_012051170.1	J9VPZ2	hydroxymethylglutaryl-CoA synthase [Cryptococcus neoformans var. grubii H99]	23	8	8	55	1	490	6.06	688	0	1.324	0.41	0.868179	0.986741	73.63	109.3	90.7	High
High	XP_012052216.1	J9VSL1	large subunit ribosomal protein L14e [Cryptococcus neoformans var. grubii H99]	62	11	11	305	1	139	10.59	4751	0	1.324	0.4	0.868708	0.986741	81.3	85.8	114.2	High
High	XP_012051953.1	J9VT51	protein transporter SEC31 [Cryptococcus neoformans var. grubii H99]	7	8	8	81	1	1442	6.21	1743	0	1.324	0.4	0.868856	0.986741	76.66	115.8	84.2	High
High	XP_012051194.1	J9VQM4	hypothetical protein CNAG_03343 [Cryptococcus neoformans var. grubii H99]	22	4	4	34	1	232	5.31	479	0	1.322	0.4	0.870036	0.986741	79.82	105.3	94.7	High
High	XP_012053491.1	J9W3A6	acetate kinase [Cryptococcus neoformans var. grubii H99]	70	22	22	367	1	430	6.19	5714	0	1.317	0.4	0.875421	0.987647	85.67	122.2	77.8	High
High	XP_012048409.1	J9VQU0	glucose-6-phosphate 1-epimerase [Cryptococcus neoformans var. grubii H99]	64	14	14	235	1	283	6.55	4256	0	1.316	0.4	0.877155	0.987647	70.49	117.5	82.5	High
High	XP_012051203.1	J9VQN8	phosphoglycerate kinase [Cryptococcus neoformans var. grubii H99]	70	33	33	692	1	417	6.73	12844	0	1.315	0.4	0.87769	0.987647	88.77	116.2	83.8	High
High	XP_012048714.1	J9VIT7	YjeF family protein [Cryptococcus neoformans var. grubii H99]	60	15	15	173	1	346	7.09	2324	0	1.314	0.39	0.879404	0.987647	67.07	117.6	82.4	High
High	XP_012048926.1	J9VPZ8	large subunit ribosomal protein L39 [Cryptococcus neoformans var. grubii H99]	43	2	2	19	1	51	12.15	192	0	1.313	0.39	0.880303	0.987647	112.62	132	68	High
High	XP_012051284.1	J9VTF4	spermidine synthase [Cryptococcus neoformans var. grubii H99]	55	33	33	593	1	750	5.8	11280	0	1.31	0.39	0.883054	0.987647	78.35	104.9	95.1	High
High	XP_012047421.1	J9VIJ3	DNA-directed RNA polymerase II subunit RPB11 [Cryptococcus neoformans var. grubii H99]	23	3	3	19	1	162	5.34	222	0	1.309	0.39	0.884276	0.987647	49.23	106.8	93.2	High
High	XP_012051636.1	J9VR46	hypothetical protein CNAG_04171 [Cryptococcus neoformans var. grubii H99]	3	1	1	11	1	251	6.1	78	0	1.309	0.39	0.884547	0.987647	42	107.7	92.3	High
High	XP_012052161.1	J9VTC9	oligosaccharyltransferase complex subunit alpha (ribophorin I) [Cryptococcus neoformans var. grubii H99]	12	5	5	7	1	480	8.1	62	0	1.307	0.39	0.886481	0.987647	73.16	97	103	High
High	XP_012053267.1	J9W2Y1	hypothetical protein CNAG_06267 [Cryptococcus neoformans var. grubii H99]	4	1	1	8	1	383	4.56	207	0	1.306	0.39	0.887132	0.987647	24.68	111.6	88.4	High
High	XP_012052047.1	J9W0R4	26S proteasome regulatory subunit N1 [Cryptococcus neoformans var. grubii H99]	31	26	26	201	1	1007	4.86	2969	0	1.305	0.38	0.888151	0.987647	59.11	107.9	92.1	High
Medium	XP_012049633.1	J9VMK9	histone demethylase JARID1 [Cryptococcus neoformans var. grubii H99]	0	1	1	2	1	1859	7.02	18	0	1.304	0.38	0.88951	0.987647	141.81	149.9	50.1	High
High	XP_012051679.1	J9VR92	hydroxyethylthiazole kinase [Cryptococcus neoformans var. grubii H99]	45	17	17	84	1	537	6.77	1355	0	1.304	0.38	0.889669	0.987647	72.78	111.9	88.1	High
High	XP_012049041.1	J9VNK4	hypothetical protein CNAG_01149 [Cryptococcus neoformans var. grubii H99]	4	6	6	15	1	1530	6.74	212	0	1.303	0.38	0.891214	0.987647	72.43	117.5	82.5	High
High	XP_012052649.1	J9VU89	small subunit ribosomal protein S20 [Cryptococcus neoformans var. grubii H99]	36	6	6	87	1	119	9.67	2239	0	1.299	0.38	0.895502	0.987647	78.87	97.4	102.6	High
High	XP_012052797.1	J9VZF4	peptidyl-prolyl cis-trans isomerase NIMA-interacting 1 [Cryptococcus neoformans var. grubii H99]	41	5	5	54	1	178	8.15	786	0	1.298	0.38	0.89624	0.987647	68.68	102.6	97.4	High
High	XP_012052271.1	J9VXH5	small subunit ribosomal protein S18 [Cryptococcus neoformans var. grubii H99]	61	12	12	359	1	155	10.84	7661	0	1.297	0.38	0.896713	0.987647	82.4	104.5	95.5	High
High	XP_012047819.1	J9VPS2	U3 small nucleolar RNA-associated protein 13 [Cryptococcus neoformans var. grubii H99]	4	2	2	7	1	949	6.25	127	0	1.296	0.37	0.897695	0.987647	74.74	115.1	84.9	High
High	XP_012053657.1	J9W443	septum formation protein Maf [Cryptococcus neoformans var. grubii H99]	9	2	2	5	1	247	4.79	39	0	1.295	0.37	0.898827	0.987647	61.61	127.8	72.2	High
High	XP_012050895.1	J9VPV1	malate dehydrogenase, NAD-dependent [Cryptococcus neoformans var. grubii H99]	70	21	20	772	1	336	6.57	14927	0	1.295	0.37	0.899245	0.987647	80.47	118.2	81.8	High
High	XP_012046725.1	J9VE48	3-isopropylmalate dehydrogenase [Cryptococcus neoformans var. grubii H99]	59	17	17	181	1	373	5.64	2780	0	1.292	0.37	0.902187	0.987647	76.51	103.2	96.8	High
High	XP_012048178.1	J9VQ60	4-aminobutyrate transaminase [Cryptococcus neoformans var. grubii H99]	46	17	17	162	1	479	7.58	2987	0	1.292	0.37	0.902448	0.987647	75.13	101.8	98.2	High
High	XP_012046540.1	J9VFX5	chlorophyll synthesis pathway protein BchC [Cryptococcus neoformans var. grubii H99]	46	16	16	300	1	379	6.44	5174	0	1.292	0.37	0.902941	0.987647	77.32	107.4	92.6	High
High	XP_012047427.1	J9VKV8	large subunit ribosomal protein L10-like [Cryptococcus neoformans var. grubii H99]	48	11	11	463	1	216	10.17	10737	0	1.29	0.37	0.904829	0.987647	78.26	104.6	95.4	High
High	XP_012046951.1	J9VML7	phosphoglycerate dehydrogenase [Cryptococcus neoformans var. grubii H99]	34	13	13	159	1	508	6.8	2792	0	1.29	0.37	0.904993	0.987647	63.12	95.2	104.8	High
High	XP_012049261.1	J9VNW4	ATP phosphoribosyltransferase [Cryptococcus neoformans var. grubii H99]	32	9	9	70	1	357	6.32	929	0	1.288	0.36	0.907081	0.987647	88.92	107.3	92.7	High
High	XP_012053880.1	J9W1Z9	YbgI/family dinuclear metal center protein [Cryptococcus neoformans var. grubii H99]	25	6	6	66	1	293	6.68	1344	0	1.286	0.36	0.90935	0.987647	90.55	114.8	85.2	High
High	XP_012046813.1	J9VJC3	NADH dehydrogenase (ubiquinone) 1 alpha subcomplex 6 [Cryptococcus neoformans var. grubii H99]	34	3	3	11	1	131	9.2	125	0	1.285	0.36	0.9097	0.987647	82.43	122	78	High
High	XP_012048404.1	J9VN83	capsular associated protein [Cryptococcus neoformans var. grubii H99]	12	9	9	13	1	640	8.29	109	0	1.285	0.36	0.910004	0.987647	91.71	98.1	101.9	High
High	XP_012050080.1	J9VQ25	xaa-Pro dipeptidase [Cryptococcus neoformans var. grubii H99]	31	16	16	63	1	546	6.28	847	0	1.285	0.36	0.910251	0.987647	58.6	112.1	87.9	High
High	XP_012053161.1	J9VV69	dUTP pyrophosphatase [Cryptococcus neoformans var. grubii H99]	10	2	2	18	1	176	7.64	446	0	1.284	0.36	0.911363	0.987647	65.11	116.1	83.9	High
High	XP_012047550.1	J9VJ43	glucose-6-phosphate isomerase [Cryptococcus neoformans var. grubii H99]	60	25	25	1064	1	556	6.74	21241	0	1.283	0.36	0.912432	0.987647	68.6	114.7	85.3	High
High	XP_012049596.1	J9VJI8	saccharopine dehydrogenase (NAD, L-lysine forming) [Cryptococcus neoformans var. grubii H99]	45	16	16	162	1	395	6.02	2715	0	1.282	0.36	0.913837	0.987647	101.45	97.4	102.6	High
High	XP_012048352.1	J9VR37	phosphoketolase [Cryptococcus neoformans var. grubii H99]	48	43	43	784	1	834	6.48	13070	0	1.28	0.36	0.91547	0.987647	115.09	113.4	86.6	High
High	XP_012047294.1	J9VH48	oxidoreductase [Cryptococcus neoformans var. grubii H99]	70	21	21	569	1	319	7.43	9952	0	1.28	0.36	0.915473	0.987647	65.28	102.9	97.1	High
High	XP_012047643.1	J9VHA2	53 kda brg1-associated factor b [Cryptococcus neoformans var. grubii H99]	20	8	8	72	1	476	5.29	1703	0	1.279	0.35	0.917	0.987647	64.52	113.1	86.9	High
High	XP_012052199.1	J9VVM7	homoserine dehydrogenase [Cryptococcus neoformans var. grubii H99]	44	14	14	135	1	375	6	2230	0	1.279	0.35	0.917103	0.987647	92.45	110.7	89.3	High
High	XP_012051801.1	J9VX07	V-type proton ATPase subunit B [Cryptococcus neoformans var. grubii H99]	27	12	12	48	1	515	5.21	862	0	1.278	0.35	0.917943	0.987647	85.83	128.8	71.2	High
High	XP_012052148.1	J9VTE8	acylpyruvate hydrolase [Cryptococcus neoformans var. grubii H99]	33	6	6	19	1	228	7.99	213	0	1.276	0.35	0.919893	0.987647	66.22	125.2	74.8	High
High	XP_012051785.1	J9VZF5	YggS family pyridoxal phosphate enzyme [Cryptococcus neoformans var. grubii H99]	37	7	7	34	1	259	7.43	296	0	1.275	0.35	0.921199	0.987647	73.66	101.6	98.4	High
High	XP_012050473.1	J9VWG2	alanine-tRNA ligase [Cryptococcus neoformans var. grubii H99]	43	36	36	439	1	1012	6.21	6750	0	1.274	0.35	0.921702	0.987647	74.44	114.2	85.8	High
High	XP_012047603.1	J9VLP1	hypothetical protein CNAG_03999 [Cryptococcus neoformans var. grubii H99]	46	6	6	61	1	167	5.95	901	0	1.272	0.35	0.924154	0.987647	73.71	98.4	101.6	High
High	XP_012047658.1	J9VJH4	20S proteasome subunit alpha 6 [Cryptococcus neoformans var. grubii H99]	46	12	12	147	1	299	5.82	3339	0	1.272	0.35	0.924906	0.987647	112.1	96.3	103.7	High
High	XP_012047560.1	J9VGD6	hypothetical protein CNAG_03937 [Cryptococcus neoformans var. grubii H99]	44	5	5	45	1	119	7.83	1013	0	1.266	0.34	0.931162	0.993004	125.73	126.3	73.7	High
High	XP_012049942.1	J9VVH4	fatty acid synthase subunit beta, fungi type [Cryptococcus neoformans var. grubii H99]	53	120	120	2376	1	2514	5.96	46030	0	1.265	0.34	0.932379	0.993045	85.1	101.4	98.6	High
High	XP_012053861.1	J9VZY2	methylthioribulose-1-phosphate dehydratase [Cryptococcus neoformans var. grubii H99]	16	3	3	23	1	244	6.99	425	0	1.263	0.34	0.93397	0.993244	74.39	106.5	93.5	High
High	XP_012050179.1	J9VLI1	peptidyl-prolyl cis-trans isomerase-like 3 [Cryptococcus neoformans var. grubii H99]	17	2	2	3	1	167	8.44	61	0	1.262	0.34	0.93561	0.993975	69.97	97.1	102.9	High
High	XP_012052869.1	J9VUK2	aryl-alcohol dehydrogenase [Cryptococcus neoformans var. grubii H99]	11	3	3	13	1	350	7.28	262	0	1.259	0.33	0.93839	0.994821	61.98	144.2	55.8	High
High	XP_012046901.1	J9VFG4	large subunit ribosomal protein L31e [Cryptococcus neoformans var. grubii H99]	60	9	9	101	1	126	10.43	1649	0	1.256	0.33	0.941843	0.994821	104.74	106.9	93.1	High
High	XP_012049560.1	J9VK98	large subunit ribosomal protein L22e [Cryptococcus neoformans var. grubii H99]	60	9	9	244	1	126	9.07	3375	0	1.255	0.33	0.942755	0.994821	91.55	108.6	91.4	High
High	XP_012048651.1	J9VLD8	hypothetical protein CNAG_05001 [Cryptococcus neoformans var. grubii H99]	34	3	3	25	1	119	5.48	261	0	1.255	0.33	0.943781	0.994821	72.21	105.5	94.5	High
High	XP_012052523.1	J9W230	sulfide:quinone oxidoreductase [Cryptococcus neoformans var. grubii H99]	60	16	16	220	1	458	8.88	4234	0	1.253	0.33	0.945103	0.994821	57.01	110.1	89.9	High
High	XP_012053842.1	J9VZW0	cytochrome b5 [Cryptococcus neoformans var. grubii H99]	41	4	4	12	1	158	4.81	238	0	1.253	0.33	0.945322	0.994821	54.35	98.3	101.7	High
High	XP_012053739.1	J9VZE5	phosphoserine transaminase [Cryptococcus neoformans var. grubii H99]	37	12	12	90	1	411	6.46	1913	0	1.253	0.33	0.945524	0.994821	90.66	113.9	86.1	High
High	XP_012047224.1	J9VNM8	hypothetical protein CNAG_03793 [Cryptococcus neoformans var. grubii H99]	13	2	2	9	1	152	10.49	176	0	1.253	0.33	0.94561	0.994821	101.81	90.5	109.5	High
High	XP_012050515.1	J9VWK9	proteasome component PRE2 [Cryptococcus neoformans var. grubii H99]	31	8	8	90	1	332	5.99	1929	0	1.253	0.32	0.945994	0.994821	108.11	104.1	95.9	High
High	XP_012053870.1	J9W1Y7	nuclear transport factor 2 [Cryptococcus neoformans var. grubii H99]	31	3	3	80	1	124	4.83	1060	0	1.25	0.32	0.948606	0.995239	63.56	124.8	75.2	High
High	XP_012049378.1	J9VQT9	DNA-directed RNA polymerase I subunit RPA1 [Cryptococcus neoformans var. grubii H99]	6	8	7	16	1	1727	6.57	244	0	1.249	0.32	0.949494	0.995422	94.73	119.7	80.3	High
High	XP_012048070.1	J9VN36	nitroreductase [Cryptococcus neoformans var. grubii H99]	49	11	11	63	1	210	7.06	1112	0	1.249	0.32	0.949961	0.995422	82.04	118.2	81.8	High
High	XP_012051092.1	J9VXL7	small subunit ribosomal protein S8e [Cryptococcus neoformans var. grubii H99]	53	12	12	233	1	208	10.65	5610	0	1.246	0.32	0.953042	0.995835	99.73	104	96	High
High	XP_012049204.1	J9VTY6	allantoinase [Cryptococcus neoformans var. grubii H99]	24	6	6	40	1	478	5.43	673	0	1.246	0.32	0.953221	0.995835	65.54	105.1	94.9	High
High	XP_012047137.1	J9VKE8	hypothetical protein CNAG_06710 [Cryptococcus neoformans var. grubii H99]	28	4	4	11	1	147	5.68	185	0	1.243	0.31	0.956251	0.998291	52.93	158.4	41.6	High
High	XP_012052213.1	O42773	serine/threonine-protein phosphatase 2B catalytic subunit A1 [Cryptococcus neoformans var. grubii H99]	11	7	7	66	1	639	5.21	1312	0	1.24	0.31	0.959914	0.998546	74.57	100.1	99.9	High
High	XP_012053869.1	J9VXN6	hypothetical protein CNAG_05595 [Cryptococcus neoformans var. grubii H99]	4	2	2	28	1	416	4.42	908	0	1.24	0.31	0.96069	0.998546	65.5	113.5	86.5	High
High	XP_012052814.1	J9VXD6	electron transfer flavoprotein beta subunit [Cryptococcus neoformans var. grubii H99]	59	16	16	111	1	265	8.22	1741	0	1.233	0.3	0.967676	0.9999	84.04	115.7	84.3	High
High	XP_012048303.1	J9VGW3	large subunit ribosomal protein L23 [Cryptococcus neoformans var. grubii H99]	53	10	10	325	1	154	10.56	5790	0	1.231	0.3	0.970604	0.9999	121.77	69.9	130.1	High
High	XP_012050321.1	J9VP03	NADH dehydrogenase (ubiquinone) Fe-S protein 3 [Cryptococcus neoformans var. grubii H99]	41	8	8	31	1	282	9.35	359	0	1.23	0.3	0.971347	0.9999	65.53	114.5	85.5	High
High	XP_012051352.1	J9VRB5	RAB GDP-dissociation inhibitor [Cryptococcus neoformans var. grubii H99]	21	8	8	50	1	452	5.68	512	0	1.226	0.29	0.975732	0.9999	83.71	111.7	88.3	High
High	XP_012049323.1	J9VR03	xenobiotic reductase [Cryptococcus neoformans var. grubii H99]	47	20	20	222	1	383	6.3	3236	0	1.226	0.29	0.976504	0.9999	88.24	107.8	92.2	High
High	XP_012051913.1	J9VZX6	tyrosine-tRNA ligase [Cryptococcus neoformans var. grubii H99]	6	3	3	16	1	478	8.78	191	0	1.226	0.29	0.976687	0.9999	50.78	130.3	69.7	High
High	XP_012051593.1	J9VYP1	small subunit ribosomal protein S0 [Cryptococcus neoformans var. grubii H99]	58	14	14	329	1	292	5.21	6241	0	1.225	0.29	0.976728	0.9999	83.85	101.3	98.7	High
High	XP_012049361.1	J9VNI6	aspartyl aminopeptidase [Cryptococcus neoformans var. grubii H99]	36	15	15	136	1	523	6.7	2212	0	1.224	0.29	0.978221	0.9999	76.19	108.1	91.9	High
High	XP_012050133.1	J9VS56	annexin XIV [Cryptococcus neoformans var. grubii H99]	8	4	4	13	1	470	7.4	196	0	1.224	0.29	0.978306	0.9999	70.39	83.4	116.6	High
High	XP_012049435.1	J9VKU6	coatomer subunit gamma [Cryptococcus neoformans var. grubii H99]	14	7	7	62	1	921	5.55	1377	0	1.224	0.29	0.978446	0.9999	77.53	108.7	91.3	High
High	XP_012046955.1	J9VMM1	large subunit ribosomal protein L27e [Cryptococcus neoformans var. grubii H99]	57	10	10	278	1	136	10.37	4169	0	1.223	0.29	0.979829	0.9999	108.56	123.2	76.8	High
High	XP_012051535.1	J9VSC3	hypothetical protein CNAG_04443 [Cryptococcus neoformans var. grubii H99]	48	16	16	319	1	322	8.66	4928	0	1.221	0.29	0.982282	0.9999	76.67	100.7	99.3	High
High	XP_012050575.1	J9VRX9	thioredoxin reductase [Cryptococcus neoformans var. grubii H99]	39	10	10	108	1	371	5.39	1940	0	1.217	0.28	0.986202	0.9999	123.06	94.4	105.6	High
High	XP_012052369.1	J9VTH9	calmodulin [Cryptococcus neoformans var. grubii H99]	95	14	14	181	1	149	4.42	3410	0	1.217	0.28	0.986495	0.9999	75.07	113.7	86.3	High
High	XP_012053142.1	J9VY44	carbamoyl-phosphate synthase arginine-specific large chain [Cryptococcus neoformans var. grubii H99]	29	26	24	144	1	1155	5.71	1916	1	1.216	0.28	0.988119	0.9999	69.44	100.5	99.5	High
High	XP_012052030.1	J9VT22	hypothetical protein CNAG_04612 [Cryptococcus neoformans var. grubii H99]	29	3	3	12	1	181	8.1	215	0	1.215	0.28	0.988245	0.9999	89.28	88.9	111.1	High
High	XP_012046153.1	J9VFM7	hypothetical protein CNAG_00018 [Cryptococcus neoformans var. grubii H99]	3	2	2	4	1	796	5.68	45	0	1.214	0.28	0.989982	0.9999	44.37	107.6	92.4	High
High	XP_012051651.1	J9VWG3	phosphoribosylformylglycinamidine synthase [Cryptococcus neoformans var. grubii H99]	40	44	44	509	1	1355	5.77	9795	0	1.213	0.28	0.991243	0.9999	84.72	100.1	99.9	High
High	XP_012047771.1	T2BPA6	hypothetical protein CNAG_07965 [Cryptococcus neoformans var. grubii H99]	26	10	10	57	1	475	6.3	933	0	1.213	0.28	0.991534	0.9999	81.59	117.9	82.1	High
High	XP_012050538.1	J9VPD7	chitin deacetylase [Cryptococcus neoformans var. grubii H99]	14	6	6	103	1	470	4.59	1817	0	1.211	0.28	0.992914	0.9999	62.7	100.6	99.4	High
High	XP_012053882.1	J9VX62	phosphatidylinositol glycan, class O, variant [Cryptococcus neoformans var. grubii H99]	2	2	2	2	1	1037	7.21	19	0	1.208	0.27	0.997045	0.9999	104.03	118.7	81.3	High
High	XP_012052829.1	J9W1V7	glutathione S-transferase [Cryptococcus neoformans var. grubii H99]	15	5	2	43	1	330	6.8	524	0	1.208	0.27	0.997254	0.9999	57.11	111.2	88.8	High
High	XP_012049356.1	J9VQW3	hypothetical protein CNAG_01161 [Cryptococcus neoformans var. grubii H99]	31	5	5	20	1	276	5.58	336	0	1.207	0.27	0.997743	0.9999	121.8	99.2	100.8	High
High	XP_012050034.1	J9VSJ2	large subunit ribosomal protein L6e [Cryptococcus neoformans var. grubii H99]	52	14	14	528	1	235	10.3	11188	0	1.207	0.27	0.998178	0.9999	85.21	112.7	87.3	High
High	XP_012052308.1	J9VZV2	cytoplasmic protein [Cryptococcus neoformans var. grubii H99]	11	3	3	3	1	443	5.53	30	0	1.205	0.27	0.9999	0.9999	81.55	110.8	89.2	High
High	XP_012053430.1	J9VWF6	hypothetical protein CNAG_06350 [Cryptococcus neoformans var. grubii H99]	2	1	1	10	1	567	5.39	190	0	1.205	0.27	0.9999	0.9999	59.21	103.8	96.2	High
High	XP_012047053.1	J9VJ33	hypothetical protein CNAG_07361 [Cryptococcus neoformans var. grubii H99]	9	3	3	4	1	291	7.36	64	0	1.205	0.27	0.999765	0.9999	75.53	110.2	89.8	High
High	XP_012046301.1	J9VER4	hypothetical protein CNAG_00410 [Cryptococcus neoformans var. grubii H99]	9	6	6	21	1	755	7.46	332	0	1.205	0.27	0.999071	0.9999	116.12	113.4	86.6	High
High	XP_012049320.1	J9VLB6	allantoicase [Cryptococcus neoformans var. grubii H99]	18	9	9	40	1	813	6.58	459	0	1.204	0.27	0.99861	0.9999	66.84	104.3	95.7	High
High	XP_012047573.1	J9VGF3	4-nitrophenyl phosphatase [Cryptococcus neoformans var. grubii H99]	41	8	8	83	1	304	5.44	932	0	1.204	0.27	0.997899	0.9999	69.14	111.6	88.4	High
High	XP_012049799.1	J9VMW1	phosphoketolase [Cryptococcus neoformans var. grubii H99]	21	16	16	78	1	851	6.38	1677	0	1.203	0.27	0.997656	0.9999	109.37	128.3	71.7	High
High	XP_012049121.1	J9VRG5	YjeF family protein [Cryptococcus neoformans var. grubii H99]	20	4	4	11	1	249	6.3	192	0	1.203	0.27	0.997315	0.9999	76.43	106.3	93.7	High
High	XP_012051008.1	J9VTQ0	acyl-CoA oxidase [Cryptococcus neoformans var. grubii H99]	18	12	12	33	1	711	7.2	363	0	1.202	0.26	0.995469	0.9999	80.36	109.8	90.2	High
High	XP_012051122.1	J9VSV4	glucose-6-phosphate dehydrogenase [Cryptococcus neoformans var. grubii H99]	67	32	32	539	1	504	7.49	7655	0	1.201	0.26	0.994756	0.9999	97.24	104.8	95.2	High
High	XP_012049105.1	J9VKZ3	hypothetical protein CNAG_00995 [Cryptococcus neoformans var. grubii H99]	10	7	7	22	1	649	6.92	247	0	1.2	0.26	0.993134	0.9999	75.34	84.9	115.1	High
High	XP_012049782.1	J9VSH2	cell cycle arrest protein BUB3 [Cryptococcus neoformans var. grubii H99]	45	11	11	96	1	335	7.61	1444	0	1.199	0.26	0.992508	0.9999	76.97	111.7	88.3	High
High	XP_012053160.1	J9VY76	long-chain fatty acid transporter [Cryptococcus neoformans var. grubii H99]	70	8	8	101	1	110	5.57	1432	0	1.197	0.26	0.990257	0.9999	89.26	96.7	103.3	High
High	XP_012047050.1	J9VIS3	3'(2'),5'-bisphosphate nucleotidase [Cryptococcus neoformans var. grubii H99]	49	14	14	85	1	358	6.04	1109	0	1.197	0.26	0.990214	0.9999	81.41	104.8	95.2	High
High	XP_012047829.1	J9VJW2	carboxypeptidase [Cryptococcus neoformans var. grubii H99]	4	2	1	13	1	541	4.83	332	0	1.195	0.26	0.988274	0.9999	52.49	108.9	91.1	High
High	XP_012049802.1	J9VSK0	hypothetical protein CNAG_02226 [Cryptococcus neoformans var. grubii H99]	45	16	16	125	1	448	5.71	1897	0	1.192	0.25	0.984744	0.9999	89.86	102.3	97.7	High
High	XP_012048387.1	J9VIL5	threonine ammonia-lyase, biosynthetic [Cryptococcus neoformans var. grubii H99]	32	14	14	113	1	517	7.15	1682	0	1.192	0.25	0.983896	0.9999	60.63	114.7	85.3	High
High	XP_012046616.1	J9VIJ6	aspartate-semialdehyde dehydrogenase [Cryptococcus neoformans var. grubii H99]	35	11	11	53	1	367	6.92	740	0	1.192	0.25	0.983703	0.9999	97.59	115.4	84.6	High
High	XP_012049266.1	J9VTS1	succinate-semialdehyde dehydrogenase (NADP) [Cryptococcus neoformans var. grubii H99]	57	26	26	285	1	561	8.32	4725	0	1.19	0.25	0.982346	0.9999	83.08	99.2	100.8	High
High	XP_012051819.1	J9VRT3	succinate-semialdehyde dehydrogenase (NADP) [Cryptococcus neoformans var. grubii H99]	16	7	7	36	1	500	6.16	536	0	1.19	0.25	0.981899	0.9999	79.17	115.4	84.6	High
High	XP_012052585.1	Q58Z64	ATP-dependent RNA helicase VAD1 [Cryptococcus neoformans var. grubii H99]	14	7	7	61	1	616	8.63	1152	0	1.188	0.25	0.979989	0.9999	82.93	99.6	100.4	High
High	XP_012047980.1	J9VQW9	thioredoxin reductase GliT [Cryptococcus neoformans var. grubii H99]	3	1	1	2	1	354	5.96	30	0	1.188	0.25	0.979856	0.9999	50.62	106.6	93.4	High
High	XP_012048061.1	J9VN50	NAD dependent epimerase/dehydratase [Cryptococcus neoformans var. grubii H99]	78	26	26	1108	1	364	7.31	17886	0	1.187	0.25	0.978544	0.9999	81.43	103	97	High
High	XP_012048058.1	J9VHX2	D-lactate dehydrogenase [Cryptococcus neoformans var. grubii H99]	22	12	12	61	1	537	6.07	1127	0	1.185	0.25	0.976471	0.9999	69.4	109.4	90.6	High
High	XP_012050155.1	J9VUM6	hypothetical protein CNAG_02444 [Cryptococcus neoformans var. grubii H99]	50	11	11	66	1	346	6.54	751	0	1.185	0.24	0.976038	0.9999	66.68	108.2	91.8	High
High	XP_012051860.1	J9VZQ9	enoyl-CoA hydratase [Cryptococcus neoformans var. grubii H99]	47	15	15	113	1	283	8.91	2449	0	1.185	0.24	0.975985	0.9999	90.33	99.3	100.7	High
High	XP_012048126.1	J9VIB9	nicotinate-nucleotide diphosphorylase (carboxylating) [Cryptococcus neoformans var. grubii H99]	28	7	7	111	1	301	6.73	1839	0	1.185	0.24	0.975576	0.9999	73.57	92.9	107.1	High
High	XP_012048984.1	J9VK45	methionine-tRNA ligase [Cryptococcus neoformans var. grubii H99]	23	16	16	98	1	724	6.71	1630	0	1.181	0.24	0.971549	0.9999	92.44	104.4	95.6	High
High	XP_012049997.1	J9VN11	D-lactaldehyde dehydrogenase [Cryptococcus neoformans var. grubii H99]	69	25	25	961	1	346	6.74	16739	0	1.18	0.24	0.970269	0.9999	78.09	108.6	91.4	High
High	XP_012053205.1	J9W2T4	heat shock 70kDa protein 4 [Cryptococcus neoformans var. grubii H99]	65	46	46	932	1	773	5.21	20283	0	1.179	0.24	0.96871	0.9999	89.31	108.4	91.6	High
High	XP_012047282.1	J9VJ61	NAD(P)H:quinone oxidoreductase, type IV [Cryptococcus neoformans var. grubii H99]	44	7	7	811	1	211	6.8	15026	0	1.179	0.24	0.968638	0.9999	71.4	108.6	91.4	High
High	XP_012046975.1	J9VK28	myosin regulatory light chain cdc4 [Cryptococcus neoformans var. grubii H99]	28	5	5	74	1	141	4.74	2071	0	1.179	0.24	0.968477	0.9999	59.76	108.1	91.9	High
High	XP_012050882.1	J9VQE1	lactamase [Cryptococcus neoformans var. grubii H99]	52	11	11	211	1	331	6.23	3244	0	1.178	0.24	0.96718	0.9999	49.81	114	86	High
High	XP_012050290.1	J9VN76	DNA-directed RNA polymerase I subunit RPA2 [Cryptococcus neoformans var. grubii H99]	4	3	3	6	1	1193	8.24	48	0	1.174	0.23	0.96293	0.999077	75.97	114.5	85.5	High
High	XP_012051522.1	J9VRN9	hypothetical protein CNAG_04406 [Cryptococcus neoformans var. grubii H99]	9	1	1	2	1	279	5.05	19	0	1.173	0.23	0.962008	0.998734	76.04	116.9	83.1	High
High	XP_012047240.1	J9VNQ8	L-carnitine dehydratase/bile acid-inducible protein F [Cryptococcus neoformans var. grubii H99]	29	9	9	134	1	452	8.41	2319	0	1.173	0.23	0.961234	0.998546	61.1	104.2	95.8	High
High	XP_012048817.1	J9VJA7	20S proteasome subunit alpha 7 [Cryptococcus neoformans var. grubii H99]	45	10	10	140	1	256	5.31	2967	0	1.172	0.23	0.960636	0.998546	69.42	105.8	94.2	High
High	XP_012052464.1	J9W1P9	transmembrane protein [Cryptococcus neoformans var. grubii H99]	13	14	14	58	1	1550	6.2	765	0	1.171	0.23	0.959578	0.998546	81.41	116.8	83.2	High
High	XP_012049578.1	J9VJK6	histidinol dehydrogenase [Cryptococcus neoformans var. grubii H99]	36	27	27	115	1	852	5.69	1542	0	1.171	0.23	0.959409	0.998546	100.89	117.5	82.5	High
High	XP_012052396.1	J9VTQ9	amino oxidase [Cryptococcus neoformans var. grubii H99]	55	19	19	129	1	470	8.07	2400	0	1.171	0.23	0.959108	0.998546	70.14	104.9	95.1	High
High	XP_012053621.1	J9VWU8	hexokinase [Cryptococcus neoformans var. grubii H99]	57	27	27	277	1	557	5.52	4842	0	1.17	0.23	0.958143	0.998546	82.66	106.7	93.3	High
High	XP_012052190.1	J9W0B1	large subunit ribosomal protein L4e [Cryptococcus neoformans var. grubii H99]	63	24	24	660	1	363	11	14367	0	1.166	0.22	0.953308	0.995835	120.9	97.3	102.7	High
High	XP_012046845.1	J9VM27	acetylornithine aminotransferase [Cryptococcus neoformans var. grubii H99]	41	16	16	133	1	463	7.85	2219	0	1.165	0.22	0.951815	0.995835	53.2	110.5	89.5	High
High	XP_012047784.1	J9VHI5	PP2Cc protein phosphatase [Cryptococcus neoformans var. grubii H99]	17	8	8	20	1	552	4.54	341	0	1.165	0.22	0.951617	0.995835	106	120.5	79.5	High
High	XP_012053010.1	J9VVR3	leucine-tRNA ligase [Cryptococcus neoformans var. grubii H99]	28	27	27	154	1	1114	6.44	1726	0	1.161	0.22	0.947617	0.994821	91.07	96.6	103.4	High
High	XP_012051074.1	J9VXJ4	DNA damage-binding protein 1 [Cryptococcus neoformans var. grubii H99]	2	2	2	3	1	1276	5.55	50	0	1.16	0.21	0.946512	0.994821	50.76	83.8	116.2	High
High	XP_012047900.1	J9VHN5	kynureninase [Cryptococcus neoformans var. grubii H99]	40	14	14	154	1	453	6.64	2555	0	1.16	0.21	0.946334	0.994821	80.67	102.8	97.2	High
High	XP_012053144.1	J9VVQ1	rab family protein [Cryptococcus neoformans var. grubii H99]	17	3	3	6	1	254	4.75	112	0	1.159	0.21	0.944487	0.994821	87.67	108.4	91.6	High
High	XP_012046601.1	J9VG91	large subunit ribosomal protein L30e [Cryptococcus neoformans var. grubii H99]	56	6	6	290	1	113	9.73	5279	0	1.156	0.21	0.941346	0.994821	83.58	123.6	76.4	High
High	XP_012046636.1	J9VDS7	Ras-like protein [Cryptococcus neoformans var. grubii H99]	31	7	7	23	1	216	5.95	369	0	1.155	0.21	0.93958	0.994821	91.71	100.8	99.2	High
High	XP_012050100.1	J9VUU8	small subunit ribosomal protein S25e [Cryptococcus neoformans var. grubii H99]	72	14	14	190	1	107	10.49	3596	0	1.154	0.21	0.938132	0.994821	103.59	99.4	100.6	High
High	XP_012053818.1	J9W404	imidazoleglycerol-phosphate dehydratase [Cryptococcus neoformans var. grubii H99]	37	6	6	94	1	202	6.65	1561	0	1.15	0.2	0.934333	0.993244	120.26	102.1	97.9	High
High	XP_012052999.1	J9W2G0	aspartate aminotransferase, mitochondrial [Cryptococcus neoformans var. grubii H99]	53	21	20	437	1	432	9.07	7547	0	1.149	0.2	0.93301	0.99309	66.12	112	88	High
High	XP_012048337.1	J9VL33	2,3-bisphosphoglycerate-independent phosphoglycerate mutase [Cryptococcus neoformans var. grubii H99]	63	29	29	557	1	532	6.01	8163	0	1.149	0.2	0.932065	0.993045	85.53	96	104	High
High	XP_012053208.1	J9W0H5	hypothetical protein CNAG_06216 [Cryptococcus neoformans var. grubii H99]	16	4	4	12	1	273	5.88	252	0	1.145	0.2	0.927799	0.990044	77.51	104.2	95.8	High
High	XP_012050107.1	J9VMK2	4-aminobutyrate aminotransferase [Cryptococcus neoformans var. grubii H99]	34	14	14	56	1	501	7.3	574	0	1.143	0.19	0.924967	0.987647	93.08	103.5	96.5	High
High	XP_012047252.1	J9VGT9	protein arginine N-methyltransferase 1 [Cryptococcus neoformans var. grubii H99]	35	13	13	153	1	342	5.24	3370	0	1.142	0.19	0.923798	0.987647	55.54	99	101	High
High	XP_012048507.1	J9VJJ3	aldehyde dehydrogenase (NAD) [Cryptococcus neoformans var. grubii H99]	42	20	18	111	1	524	6.4	2475	2	1.141	0.19	0.922534	0.987647	87.46	110.3	89.7	High
High	XP_012047467.1	J9VL31	replication factor A3 [Cryptococcus neoformans var. grubii H99]	31	2	2	3	1	108	6.89	38	0	1.139	0.19	0.920733	0.987647	77.71	89.7	110.3	High
High	XP_012049718.1	J9VUN0	hypothetical protein CNAG_02439 [Cryptococcus neoformans var. grubii H99]	8	1	1	7	1	204	6.54	76	0	1.139	0.19	0.920427	0.987647	29.04	102.6	97.4	High
High	XP_012050343.1	J9VRK2	ubiquitin carboxyl-terminal hydrolase 5/13 [Cryptococcus neoformans var. grubii H99]	6	4	4	11	1	796	5.33	145	0	1.138	0.19	0.919268	0.987647	101.41	105.1	94.9	High
High	XP_012050375.1	J9VRS2	20S proteasome subunit alpha 3 [Cryptococcus neoformans var. grubii H99]	51	11	11	75	1	285	5.26	1159	0	1.136	0.18	0.916207	0.987647	82.1	101.6	98.4	High
High	XP_012053575.1	J9VZ98	E3 ubiquitin-protein ligase NEDD4 [Cryptococcus neoformans var. grubii H99]	10	8	8	36	1	833	6.13	565	0	1.135	0.18	0.915963	0.987647	71.62	94.6	105.4	High
High	XP_012051766.1	J9VUK9	U3 small nucleolar RNA-associated protein 10 [Cryptococcus neoformans var. grubii H99]	1	2	2	5	1	2021	6.37	107	0	1.133	0.18	0.913405	0.987647	96.39	69.6	130.4	High
High	XP_012048739.1	J9VLW5	DNA-directed RNA polymerase II subunit RPB9 [Cryptococcus neoformans var. grubii H99]	8	1	1	3	1	123	7.34	45	0	1.132	0.18	0.912198	0.987647	84.2	106.2	93.8	High
High	XP_012053299.1	J9W332	SUMO activating enzyme [Cryptococcus neoformans var. grubii H99]	8	2	2	5	1	349	5.26	70	0	1.132	0.18	0.911932	0.987647	55.38	96	104	High
High	XP_012047566.1	J9VLJ8	chaperone regulator [Cryptococcus neoformans var. grubii H99]	20	7	7	32	1	403	6.48	552	0	1.131	0.18	0.910991	0.987647	108.86	117	83	High
High	XP_012052733.1	J9VU43	hsp72-like protein [Cryptococcus neoformans var. grubii H99]	59	43	11	1744	1	642	5.16	34406	32	1.131	0.18	0.910963	0.987647	77.84	100	100	High
High	XP_012053843.1	J9VX05	large subunit ribosomal protein L7Ae [Cryptococcus neoformans var. grubii H99]	52	22	22	925	1	266	10.17	22015	0	1.127	0.17	0.905943	0.987647	77.71	96.9	103.1	High
High	XP_012048202.1	J9VQ27	20S proteasome subunit beta 4 [Cryptococcus neoformans var. grubii H99]	50	7	7	120	1	224	6.54	1631	0	1.126	0.17	0.904445	0.987647	80.75	95.3	104.7	High
High	XP_012047119.1	J9VFC5	nuclear cap-binding protein subunit 1 [Cryptococcus neoformans var. grubii H99]	1	1	1	1	1	925	5.19	19	0	1.126	0.17	0.903746	0.987647	88.78	105.9	94.1	High
High	XP_012049854.1	J9VMK0	hypothetical protein CNAG_02107 [Cryptococcus neoformans var. grubii H99]	12	4	4	23	1	500	5.57	181	0	1.125	0.17	0.903223	0.987647	65.54	103.1	96.9	High
High	XP_012046338.1	J9VEZ2	C2 domain-containing protein [Cryptococcus neoformans var. grubii H99]	11	9	9	73	1	1082	5.52	1544	0	1.125	0.17	0.902623	0.987647	60.67	110.9	89.1	High
High	XP_012051781.1	J9VWW9	Fe-Mn family superoxide dismutase [Cryptococcus neoformans var. grubii H99]	68	11	11	505	1	225	8.7	7793	0	1.12	0.16	0.896614	0.987647	90.36	93.3	106.7	High
High	XP_012050063.1	J9VQ46	lupus La protein [Cryptococcus neoformans var. grubii H99]	12	5	5	21	1	517	8.16	559	0	1.119	0.16	0.895934	0.987647	96.65	106.9	93.1	High
High	XP_012046953.1	J9VF18	immunoreactive mannoprotein MP88 [Cryptococcus neoformans var. grubii H99]	4	1	1	245	1	378	4.32	2631	0	1.118	0.16	0.894616	0.987647	55.9	111	89	High
High	XP_012050787.1	J9VRH1	glyceraldehyde-3-phosphate dehydrogenase [Cryptococcus neoformans var. grubii H99]	97	40	40	2975	1	339	6.55	57150	0	1.117	0.16	0.893247	0.987647	112.4	96.8	103.2	High
High	XP_012047266.1	J9VP09	capping protein (actin filament) muscle Z-line, beta [Cryptococcus neoformans var. grubii H99]	16	5	5	29	1	309	5.05	220	0	1.116	0.16	0.892086	0.987647	122.27	97.9	102.1	High
High	XP_012049177.1	J9VL77	hypothetical protein CNAG_00893 [Cryptococcus neoformans var. grubii H99]	32	6	6	25	1	234	5.72	308	0	1.114	0.16	0.889623	0.987647	102.47	83.5	116.5	High
High	XP_012050060.1	P0C017	phosphoribosylaminoimidazole carboxylase [Cryptococcus neoformans var. grubii H99]	36	16	16	111	1	582	6.65	1939	0	1.114	0.16	0.888977	0.987647	77.86	112.8	87.2	High
High	XP_012046879.1	J9VHE4	small subunit ribosomal protein S11 [Cryptococcus neoformans var. grubii H99]	70	14	14	225	1	153	10.36	4361	0	1.113	0.15	0.888437	0.987647	108.44	100.9	99.1	High
High	XP_012047148.1	J9VN45	nuclear pore complex protein Nup98-Nup96 [Cryptococcus neoformans var. grubii H99]	2	3	3	10	1	1850	5.49	130	0	1.112	0.15	0.887225	0.987647	61.76	110.8	89.2	High
High	XP_012047564.1	J9VJ64	20S proteasome subunit alpha 2 [Cryptococcus neoformans var. grubii H99]	46	11	11	180	1	252	7.93	4205	0	1.111	0.15	0.885726	0.987647	91.29	103	97	High
High	XP_012047716.1	J9VI27	dehydrogenase [Cryptococcus neoformans var. grubii H99]	21	7	6	53	1	364	6.19	935	0	1.111	0.15	0.885102	0.987647	78.33	108.8	91.2	High
High	XP_012046446.1	J9VMR8	mitochondrial protein [Cryptococcus neoformans var. grubii H99]	8	2	2	7	1	311	5.95	108	0	1.108	0.15	0.882126	0.987647	35.62	102.1	97.9	High
High	XP_012050451.1	J9VWC4	hypothetical protein CNAG_05682 [Cryptococcus neoformans var. grubii H99]	21	3	3	14	1	181	9.31	267	0	1.107	0.15	0.880998	0.987647	98.98	110.8	89.2	High
High	XP_012051807.1	J9VSC8	large subunit ribosomal protein L19e [Cryptococcus neoformans var. grubii H99]	46	16	16	363	1	194	11.34	5278	0	1.105	0.14	0.878466	0.987647	124.44	125	75	High
High	XP_012046809.1	J9VF36	WD40 repeat protein [Cryptococcus neoformans var. grubii H99]	7	2	2	3	1	370	5.29	31	0	1.102	0.14	0.874248	0.987647	37.25	92.6	107.4	High
High	XP_012051735.1	J9VS18	hypothetical protein CNAG_04327 [Cryptococcus neoformans var. grubii H99]	3	2	2	5	1	1289	6.81	76	0	1.101	0.14	0.873546	0.987647	127.36	85.1	114.9	High
High	XP_012046784.1	J9VH15	hypothetical protein CNAG_00534 [Cryptococcus neoformans var. grubii H99]	37	3	3	19	1	76	4.83	190	0	1.1	0.14	0.871292	0.98723	68.22	84.6	115.4	High
High	XP_012050268.1	J9VNI4	ATP-dependent permease [Cryptococcus neoformans var. grubii H99]	2	2	2	6	1	1173	5.91	162	0	1.099	0.14	0.870275	0.986741	47.25	59.7	140.3	High
High	XP_012051157.1	J9VQJ0	histone acetyltransferase type B subunit 2 [Cryptococcus neoformans var. grubii H99]	22	8	8	65	1	435	4.96	1120	0	1.099	0.14	0.869909	0.986741	57.18	99.5	100.5	High
High	XP_012048235.1	J9VMC4	cytochrome c oxidase subunit 6a [Cryptococcus neoformans var. grubii H99]	9	1	1	4	1	118	9.2	92	0	1.098	0.13	0.8686	0.986741	118.46	116.9	83.1	High
High	XP_012049821.1	J9VSP0	dihydrokaempferol 4-reductase [Cryptococcus neoformans var. grubii H99]	18	10	10	53	1	346	7.43	920	0	1.097	0.13	0.867934	0.986741	71.76	98.5	101.5	High
High	XP_012049346.1	J9VNK9	replication factor A1 [Cryptococcus neoformans var. grubii H99]	23	13	13	55	1	613	6.14	1325	0	1.097	0.13	0.867926	0.986741	87.44	103.1	96.9	High
High	XP_012046268.1	J9VIS9	porphobilinogen synthase [Cryptococcus neoformans var. grubii H99]	39	10	10	108	1	350	6.84	2396	0	1.097	0.13	0.867307	0.986741	48.92	103.1	96.9	High
High	XP_012051371.1	J9VV31	multidomain RhoGEF [Cryptococcus neoformans var. grubii H99]	4	6	6	19	1	1934	5.85	213	0	1.095	0.13	0.865676	0.986741	102.2	119.8	80.2	High
High	XP_012048272.1	J9VHL7	riboflavin synthase, alpha subunit [Cryptococcus neoformans var. grubii H99]	30	7	7	44	1	220	5.99	510	0	1.095	0.13	0.865564	0.986741	123.78	96.1	103.9	High
High	XP_012047585.1	J9VLM3	hypothetical protein CNAG_03974 [Cryptococcus neoformans var. grubii H99]	29	11	11	90	1	309	6.33	2342	0	1.095	0.13	0.865438	0.986741	111.24	93	107	High
High	XP_012052378.1	J9VYQ7	hydrolase [Cryptococcus neoformans var. grubii H99]	27	8	8	63	1	321	5.52	1136	0	1.094	0.13	0.863879	0.986741	84.05	107.3	92.7	High
High	XP_012052541.1	J9VW78	nitric oxide dioxygenase [Cryptococcus neoformans var. grubii H99]	44	16	16	153	1	504	7.43	2225	0	1.093	0.13	0.862376	0.986741	104.15	112.4	87.6	High
High	XP_012053920.1	J9W4B8	branched-chain-amino-acid transaminase [Cryptococcus neoformans var. grubii H99]	33	10	10	84	1	389	6.44	1559	0	1.091	0.13	0.86012	0.986741	60.43	108.5	91.5	High
High	XP_012051347.1	J9VYJ9	Prp8 binding protein [Cryptococcus neoformans var. grubii H99]	16	5	5	24	1	374	5.57	221	0	1.091	0.13	0.859929	0.986741	62.34	99	101	High
High	XP_012051694.1	J9VRW2	arf/Sar family protein [Cryptococcus neoformans var. grubii H99]	6	1	1	1	1	183	7.14	19	0	1.09	0.12	0.859531	0.986741	76.67	98.2	101.8	High
High	XP_012050729.1	J9VN71	rho family protein [Cryptococcus neoformans var. grubii H99]	14	3	3	10	1	224	6.23	178	0	1.09	0.12	0.859524	0.986741	80.67	98.4	101.6	High
High	XP_012049110.1	J9VRD2	hypothetical protein CNAG_00968 [Cryptococcus neoformans var. grubii H99]	8	2	2	6	1	284	7.03	63	0	1.089	0.12	0.85811	0.986741	64.65	76.8	123.2	High
High	XP_012052759.1	J9VX79	2-hydroxyacid dehydrogenase [Cryptococcus neoformans var. grubii H99]	28	7	7	24	1	335	6.27	469	0	1.088	0.12	0.85675	0.986741	64.69	101.9	98.1	High
High	XP_012052405.1	J9VYW9	hypothetical protein CNAG_01654 [Cryptococcus neoformans var. grubii H99]	1	1	1	1	1	674	6	15	0	1.088	0.12	0.856317	0.986741	28.47	108.7	91.3	High
High	XP_012047720.1	J9VI22	short-chain dehydrogenase [Cryptococcus neoformans var. grubii H99]	72	14	14	274	1	292	6.07	4682	0	1.088	0.12	0.856179	0.986741	88.05	92.5	107.5	High
High	XP_012048216.1	J9VK09	F-type H -transporting ATPase subunit F [Cryptococcus neoformans var. grubii H99]	34	3	3	34	1	100	10.4	534	0	1.087	0.12	0.855423	0.986741	63.21	110	90	High
High	XP_012050092.1	J9VUW0	uracil phosphoribosyltransferase [Cryptococcus neoformans var. grubii H99]	48	8	8	56	1	213	5.4	1296	0	1.086	0.12	0.854196	0.986741	59.21	94.9	105.1	High
High	XP_012046900.1	J9VJP1	phosphoribosylaminoimidazolecarboxamide formyltransferase/IMP cyclohydrolase [Cryptococcus neoformans var. grubii H99]	68	36	36	637	1	605	6.76	13075	0	1.085	0.12	0.853022	0.986741	65.96	103.6	96.4	High
High	XP_012053126.1	J9VY28	tricarboxylate carrier [Cryptococcus neoformans var. grubii H99]	22	6	6	12	1	298	9.85	220	0	1.085	0.12	0.852068	0.986741	68.74	142.3	57.7	High
High	XP_012047857.1	J9VQ15	hydroxymethylglutaryl-CoA synthase [Cryptococcus neoformans var. grubii H99]	19	7	7	17	1	498	5.69	361	0	1.084	0.12	0.851989	0.986741	95.76	82.3	117.7	High
High	XP_012048872.1	J9VIR0	alanine-glyoxylate transaminase/serine-glyoxylate transaminase/serine-pyruvate transaminase [Cryptococcus neoformans var. grubii H99]	49	16	16	164	1	382	7.65	3700	0	1.084	0.12	0.8514	0.986741	81.21	99.4	100.6	High
High	XP_012052729.1	J9VX38	phosphatase [Cryptococcus neoformans var. grubii H99]	47	15	15	523	1	411	5.35	10016	0	1.082	0.11	0.849016	0.986741	57.81	102.4	97.6	High
High	XP_012049401.1	J9VT96	large subunit ribosomal protein L18-A [Cryptococcus neoformans var. grubii H99]	51	13	13	695	1	190	11.49	19137	0	1.08	0.11	0.846179	0.986741	92.45	87.2	112.8	High
High	XP_012049804.1	J9VM96	signal sequence binding protein [Cryptococcus neoformans var. grubii H99]	8	11	11	33	1	1496	5.58	491	0	1.079	0.11	0.845011	0.986741	70.94	108.1	91.9	High
High	XP_012050108.1	J9VLX1	GTP-binding protein ypt3 [Cryptococcus neoformans var. grubii H99]	46	9	9	64	1	213	5.97	1291	0	1.079	0.11	0.844868	0.986741	86.13	114.2	85.8	High
High	XP_012048218.1	J9VME3	acetyl-CoA C-acetyltransferase [Cryptococcus neoformans var. grubii H99]	63	15	15	224	1	406	8.03	4192	0	1.078	0.11	0.843903	0.986741	87.14	99.7	100.3	High
High	XP_012047781.1	J9VM06	ER-derived vesicles protein ERV14 [Cryptococcus neoformans var. grubii H99]	8	1	1	1	1	137	5.76	27	0	1.077	0.11	0.842972	0.986741	40.9	101.4	98.6	High
High	XP_012053383.1	J9VYM3	deacetylase [Cryptococcus neoformans var. grubii H99]	19	2	2	11	1	249	4.68	93	0	1.077	0.11	0.842333	0.986741	40.29	95.6	104.4	High
High	XP_012052286.1	J9VZX3	WD40 repeat protein Ciao1 [Cryptococcus neoformans var. grubii H99]	14	4	4	9	1	440	4.72	68	0	1.077	0.11	0.842295	0.986741	48.04	84.7	115.3	High
High	XP_012049445.1	J9VT05	NADH-ubiquinone oxidoreductase 51 kDa subunit, mitochondrial [Cryptococcus neoformans var. grubii H99]	25	11	11	66	1	495	8.13	892	0	1.077	0.11	0.841956	0.986741	56.44	99.1	100.9	High
High	XP_012047887.1	J9VMS4	glycerol-3-phosphate dehydrogenase [Cryptococcus neoformans var. grubii H99]	12	8	7	25	1	798	7.28	382	1	1.076	0.11	0.841158	0.986741	87.01	91.6	108.4	High
High	XP_012048341.1	J9VNI1	pyridoxal biosynthesis lyase pdxS [Cryptococcus neoformans var. grubii H99]	36	14	14	138	1	337	6.95	3279	0	1.075	0.1	0.839497	0.986741	72.86	99.7	100.3	High
High	XP_012048159.1	J9VHI3	argininosuccinate lyase [Cryptococcus neoformans var. grubii H99]	41	17	17	161	1	466	5.78	2906	0	1.074	0.1	0.839217	0.986741	78.46	121	79	High
High	XP_012046606.1	J9VDL3	isoleucine-tRNA ligase [Cryptococcus neoformans var. grubii H99]	14	14	14	95	1	1094	6.34	1456	0	1.073	0.1	0.836914	0.986741	68.28	90.8	109.2	High
High	XP_012050696.1	J9VT89	FAD dependent oxidoreductase [Cryptococcus neoformans var. grubii H99]	13	6	6	10	1	494	6.49	60	0	1.073	0.1	0.836781	0.986741	112.94	104.5	95.5	High
High	XP_012052605.1	J9VTJ0	hypothetical protein CNAG_01567 [Cryptococcus neoformans var. grubii H99]	16	6	6	16	1	436	5.53	138	0	1.072	0.1	0.836641	0.986741	117.5	83.2	116.8	High
High	XP_012049281.1	J9VNU4	N,N-dimethylglycine oxidase [Cryptococcus neoformans var. grubii H99]	23	7	7	64	1	393	6.35	1872	0	1.071	0.1	0.834361	0.986741	52.18	95.5	104.5	High
High	XP_012048970.1	J9VMX9	cytoplasmic protein [Cryptococcus neoformans var. grubii H99]	45	40	40	462	1	1081	5.35	9826	0	1.069	0.1	0.832262	0.986741	72.48	95.4	104.6	High
High	XP_012051527.1	J9VUQ4	oxidoreductase [Cryptococcus neoformans var. grubii H99]	14	4	4	11	1	291	7.8	62	0	1.069	0.1	0.832245	0.986741	38.14	86.3	113.7	High
High	XP_012046698.1	J9VLH9	glyoxal oxidase [Cryptococcus neoformans var. grubii H99]	15	7	7	55	1	664	4.61	941	0	1.069	0.1	0.83206	0.986741	68.49	108.5	91.5	High
High	XP_012047234.1	J9VG16	20S proteasome subunit beta 1 [Cryptococcus neoformans var. grubii H99]	34	6	6	63	1	236	5.57	1063	0	1.066	0.09	0.828633	0.986741	78.8	97.2	102.8	High
High	XP_012049319.1	J9VTJ6	V-type H -transporting ATPase subunit I [Cryptococcus neoformans var. grubii H99]	6	4	4	8	1	849	5.5	177	0	1.065	0.09	0.827278	0.986741	84.36	109.1	90.9	High
High	XP_012051484.1	J9VS03	urate oxidase [Cryptococcus neoformans var. grubii H99]	45	11	11	109	1	311	6.13	2263	0	1.064	0.09	0.825869	0.986741	81.81	81.4	118.6	High
High	XP_012049937.1	J9VML6	nucleosome assembly protein 1-like 1 [Cryptococcus neoformans var. grubii H99]	22	9	9	212	1	399	4.48	3699	0	1.064	0.09	0.82508	0.986741	99.77	104.4	95.6	High
High	XP_012049049.1	J9VL99	hydroxyacylglutathione hydrolase [Cryptococcus neoformans var. grubii H99]	55	12	12	110	1	274	7.55	1898	0	1.063	0.09	0.824189	0.986741	63.25	88.8	111.2	High
High	XP_012048143.1	J9VKF2	thioredoxin [Cryptococcus neoformans var. grubii H99]	11	1	1	7	1	104	5.5	129	0	1.062	0.09	0.823137	0.986741	45.51	102.2	97.8	High
High	XP_012048091.1	J9VHS0	aldose reductase [Cryptococcus neoformans var. grubii H99]	61	16	16	359	1	313	6.86	6273	0	1.06	0.08	0.821133	0.986741	80.89	105.9	94.1	High
High	XP_012048455.1	J9VRB4	aldo-keto reductase [Cryptococcus neoformans var. grubii H99]	41	14	14	120	1	303	6.54	2416	0	1.06	0.08	0.821022	0.986741	86.18	100.9	99.1	High
High	XP_012050123.1	J9VMI3	ubiquitin carboxyl-terminal hydrolase 9/13 [Cryptococcus neoformans var. grubii H99]	1	1	1	2	1	786	6.61	30	0	1.06	0.08	0.821008	0.986741	39.91	95.4	104.6	High
High	XP_012049179.1	J9VP74	hypothetical protein CNAG_00894 [Cryptococcus neoformans var. grubii H99]	70	6	6	36	1	73	9.6	252	0	1.059	0.08	0.819729	0.986741	106.51	111.1	88.9	High
High	XP_012047339.1	J9VI85	threonine synthase [Cryptococcus neoformans var. grubii H99]	32	16	16	176	1	547	5.19	3045	0	1.058	0.08	0.818549	0.986741	65.67	96.7	103.3	High
High	XP_012047628.1	J9VH90	alpha 1,3-glucosidase [Cryptococcus neoformans var. grubii H99]	31	25	25	159	1	956	5.76	1843	0	1.055	0.08	0.814115	0.986741	87.51	108.4	91.6	High
High	XP_012053707.1	J9VWB9	phosphomannomutase [Cryptococcus neoformans var. grubii H99]	65	19	19	409	1	271	5.52	7852	0	1.054	0.08	0.813099	0.986741	65.99	98.2	101.8	High
High	XP_012050207.1	J9VLE4	hypothetical protein CNAG_02526 [Cryptococcus neoformans var. grubii H99]	27	3	3	6	1	214	4.63	97	0	1.054	0.08	0.813095	0.986741	109.26	78.1	121.9	High
High	XP_012049474.1	J9VKN9	small subunit ribosomal protein S24e [Cryptococcus neoformans var. grubii H99]	57	6	6	93	1	135	10.83	1524	0	1.053	0.07	0.8118	0.986741	83.41	97.2	102.8	High
High	XP_012046854.1	J9VJH9	transcription elongation factor SPT5 [Cryptococcus neoformans var. grubii H99]	4	3	3	4	1	1151	5.1	77	0	1.053	0.07	0.811773	0.986741	47.99	106.9	93.1	High
High	XP_012052717.1	J9W1J2	pre-mRNA-processing factor 19 [Cryptococcus neoformans var. grubii H99]	35	10	10	142	1	508	6.02	2812	0	1.052	0.07	0.809662	0.986741	74.53	111.6	88.4	High
High	XP_012053163.1	J9W2K7	cytoplasmic protein [Cryptococcus neoformans var. grubii H99]	40	7	7	99	1	167	4.61	1292	0	1.051	0.07	0.808807	0.986741	64.34	93.7	106.3	High
High	XP_012052827.1	J9VXE8	large subunit ribosomal protein L3 [Cryptococcus neoformans var. grubii H99]	50	25	25	507	1	390	10.26	9196	0	1.05	0.07	0.808086	0.986741	91.73	108.3	91.7	High
High	XP_012049555.1	J9VKA2	electron transfer flavoprotein alpha subunit [Cryptococcus neoformans var. grubii H99]	45	10	10	140	1	346	6.46	3144	0	1.05	0.07	0.80808	0.986741	86.35	94.2	105.8	High
High	XP_012052894.1	J9W241	cytochrome c oxidase subunit 4 [Cryptococcus neoformans var. grubii H99]	41	6	6	81	1	167	9.33	1282	0	1.05	0.07	0.807271	0.986741	113.65	115.8	84.2	High
High	XP_012053211.1	J9VVH1	amyloid beta protein binding protein 1 [Cryptococcus neoformans var. grubii H99]	21	7	7	32	1	570	5.24	439	0	1.048	0.07	0.805189	0.986741	64.44	121.3	78.7	High
High	XP_012050175.1	J9VRV1	ATP synthase F1, gamma subunit [Cryptococcus neoformans var. grubii H99]	55	12	12	237	1	288	8.46	4349	0	1.048	0.07	0.804494	0.986741	56.54	102.3	97.7	High
High	XP_012053165.1	J9W086	hypothetical protein CNAG_06147 [Cryptococcus neoformans var. grubii H99]	5	1	1	5	1	216	9.61	87	0	1.047	0.07	0.80419	0.986741	76.75	95.7	104.3	High
High	XP_012046927.1	J9VJT3	hypothetical protein CNAG_00739 [Cryptococcus neoformans var. grubii H99]	3	2	2	3	1	447	6.06	48	0	1.046	0.06	0.802047	0.986741	50.62	99.3	100.7	High
High	XP_012047605.1	J9VJB8	20S proteasome subunit alpha 1 [Cryptococcus neoformans var. grubii H99]	71	17	17	282	1	256	6.61	5371	0	1.045	0.06	0.800796	0.986741	61.87	99.8	100.2	High
High	XP_012050311.1	J9VRE2	starch phosphorylase [Cryptococcus neoformans var. grubii H99]	29	26	26	185	1	927	5.78	3417	0	1.043	0.06	0.798598	0.986741	71.37	101	99	High
High	XP_012046376.1	J9VM44	cystathionine beta-synthase [Cryptococcus neoformans var. grubii H99]	44	13	13	138	1	398	5.97	2208	0	1.042	0.06	0.797774	0.986741	65.24	103.7	96.3	High
High	XP_012049111.1	J9VP18	aromatic-L-amino-acid decarboxylase [Cryptococcus neoformans var. grubii H99]	20	9	9	36	1	515	6.05	504	0	1.042	0.06	0.797457	0.986741	34.91	100.5	99.5	High
High	XP_012048656.1	J9VLE7	iron donor protein CyaY [Cryptococcus neoformans var. grubii H99]	5	1	1	8	1	187	6.1	128	0	1.041	0.06	0.79643	0.986741	54.56	103.7	96.3	High
High	XP_012048763.1	J9VPD8	ubiquinol-cytochrome c reductase core subunit 2 [Cryptococcus neoformans var. grubii H99]	48	16	16	93	1	434	8.19	1571	0	1.041	0.06	0.79583	0.986741	106.14	100.9	99.1	High
High	XP_012053687.1	J9W229	glutaminyl cyclase [Cryptococcus neoformans var. grubii H99]	3	1	1	7	1	405	5.07	194	0	1.038	0.05	0.791768	0.986741	38.48	99.7	100.3	High
High	XP_012047115.1	J9VMX6	hypothetical protein CNAG_06760 [Cryptococcus neoformans var. grubii H99]	6	2	2	2	1	329	8.94	26	0	1.037	0.05	0.791166	0.986741	100.24	119.1	80.9	High
High	XP_012047535.1	J9VGY3	phosphoadenosine phosphosulfate reductase [Cryptococcus neoformans var. grubii H99]	6	2	2	6	1	272	5.11	93	0	1.037	0.05	0.791013	0.986741	105.82	118.8	81.2	High
High	XP_012048731.1	J9VP99	ornithine-oxo-acid transaminase [Cryptococcus neoformans var. grubii H99]	38	14	14	222	1	452	6.3	3643	0	1.036	0.05	0.789761	0.986741	64.57	111.6	88.4	High
High	XP_012052830.1	J9VXF1	5-methyltetrahydropteroyltriglutamate-homocysteine S-methyltransferase [Cryptococcus neoformans var. grubii H99]	75	64	64	2175	1	763	6.16	41891	0	1.035	0.05	0.788574	0.986741	89.1	100.6	99.4	High
High	XP_012053092.1	J9W2B5	aspartate aminotransferase [Cryptococcus neoformans var. grubii H99]	62	23	22	236	1	413	7.56	3921	1	1.035	0.05	0.787301	0.986741	61.53	111.4	88.6	High
High	XP_012051012.1	J9VW12	phosphomethylpyrimidine kinase [Cryptococcus neoformans var. grubii H99]	14	9	9	40	1	561	6.57	784	0	1.034	0.05	0.786258	0.986741	63.47	77.2	122.8	High
High	XP_012050611.1	J9VP01	phosphoglycerate mutase [Cryptococcus neoformans var. grubii H99]	41	8	8	53	1	234	6.8	728	0	1.033	0.05	0.785599	0.986741	109.97	106.6	93.4	High
High	XP_012046986.1	J9VFV0	ribosome assembly protein SQT1 [Cryptococcus neoformans var. grubii H99]	3	1	1	4	1	464	4.42	56	0	1.033	0.05	0.784995	0.986741	137.87	101.6	98.4	High
High	XP_012046190.1	J9VKS0	phosphoribosylaminoimidazolesuccinocarboxamide synthase [Cryptococcus neoformans var. grubii H99]	16	8	8	79	1	647	6.38	1447	0	1.033	0.05	0.784774	0.986741	82.17	103.7	96.3	High
High	XP_012052557.1	J9VTW1	hypothetical protein CNAG_01492 [Cryptococcus neoformans var. grubii H99]	44	14	14	149	1	385	6.61	3222	0	1.031	0.04	0.783179	0.986741	89.36	114.8	85.2	High
High	XP_012047663.1	J9VPG1	3-hydroxyanthranilate 3,4-dioxygenase [Cryptococcus neoformans var. grubii H99]	23	4	4	8	1	176	5.6	118	0	1.031	0.04	0.783024	0.986741	77.57	99	101	High
High	XP_012049898.1	J9VMR4	hypothetical protein CNAG_02047 [Cryptococcus neoformans var. grubii H99]	36	11	11	57	1	397	5.67	839	0	1.031	0.04	0.782956	0.986741	55.41	98.7	101.3	High
High	XP_012050459.1	J9VNH4	CMGC/CK2 protein kinase [Cryptococcus neoformans var. grubii H99]	33	9	9	67	1	338	7.3	1295	0	1.029	0.04	0.780574	0.986741	62.31	100.5	99.5	High
High	XP_012049203.1	J9VL37	hypothetical protein CNAG_00932 [Cryptococcus neoformans var. grubii H99]	37	8	8	46	1	241	6.81	689	0	1.029	0.04	0.780113	0.986741	101.99	106.3	93.7	High
High	XP_012046632.1	J9VEJ0	hypothetical protein CNAG_00289 [Cryptococcus neoformans var. grubii H99]	13	3	3	7	1	222	6.54	75	0	1.029	0.04	0.779538	0.986741	62.53	100	100	High
High	XP_012046659.1	J9VEL7	hsp75-like protein [Cryptococcus neoformans var. grubii H99]	53	33	31	1272	1	614	5.52	22700	0	1.028	0.04	0.779187	0.986741	83.19	105.6	94.4	High
High	XP_012048980.1	J9VKQ6	vacuolar protein [Cryptococcus neoformans var. grubii H99]	22	12	12	214	1	604	5.78	3006	0	1.026	0.04	0.776357	0.986741	61.3	96.4	103.6	High
High	XP_012050990.1	J9VTL4	alcohol dehydrogenase, propanol-preferring [Cryptococcus neoformans var. grubii H99]	47	22	19	1402	1	422	7.96	35092	3	1.025	0.04	0.774778	0.986741	86.74	92.7	107.3	High
High	XP_012051243.1	J9VQ85	alginate lyase [Cryptococcus neoformans var. grubii H99]	7	2	2	16	1	396	5.08	294	0	1.025	0.04	0.774315	0.986741	80.5	83.7	116.3	High
High	XP_012052487.1	J9VZJ8	glutathione S-transferase Gst3 [Cryptococcus neoformans var. grubii H99]	63	22	19	315	1	358	7.44	4530	3	1.025	0.04	0.774267	0.986741	73.73	102.2	97.8	High
High	XP_012050539.1	J9VU28	large subunit ribosomal protein L33-b [Cryptococcus neoformans var. grubii H99]	46	5	5	96	1	105	11.55	1227	0	1.025	0.03	0.774191	0.986741	67.34	100.1	99.9	High
High	XP_012051698.1	J9VWM3	ubiquinone biosynthesis monooxygenase COQ6 [Cryptococcus neoformans var. grubii H99]	7	4	4	5	1	605	7.69	85	0	1.024	0.03	0.773371	0.986741	51.55	145.9	54.1	High
High	XP_012049943.1	J9VSX5	fatty acid synthase subunit alpha, fungi type [Cryptococcus neoformans var. grubii H99]	61	80	80	1427	1	1438	6.51	26473	0	1.024	0.03	0.773193	0.986741	82.69	103.4	96.6	High
High	XP_012047417.1	J9VII7	dTDP-4-dehydrorhamnose reductase [Cryptococcus neoformans var. grubii H99]	72	20	20	369	1	303	5.92	7980	0	1.022	0.03	0.770812	0.986741	83.41	103.8	96.2	High
High	XP_012048866.1	J9VR82	transcriptional regulator [Cryptococcus neoformans var. grubii H99]	4	1	1	1	1	247	6.29	23	0	1.02	0.03	0.768768	0.986741	57.49	98.8	101.2	High
High	XP_012048628.1	J9VR87	UDP-glucose 6-dehydrogenase [Cryptococcus neoformans var. grubii H99]	69	29	29	448	1	468	5.87	8861	0	1.02	0.03	0.768196	0.986741	108.94	98.3	101.7	High
High	XP_012049471.1	J9VQC2	ubiquinol-cytochrome c reductase subunit 7 [Cryptococcus neoformans var. grubii H99]	32	3	3	22	1	149	9.76	463	0	1.019	0.03	0.767523	0.986741	88.14	96.8	103.2	High
High	XP_012049390.1	J9VQS6	ATP synthase F1, delta subunit [Cryptococcus neoformans var. grubii H99]	38	5	5	47	1	208	9.39	697	0	1.019	0.03	0.766512	0.986741	85.64	82	118	High
High	XP_012050113.1	J9VLW1	H/ACA ribonucleoprotein complex subunit 2 [Cryptococcus neoformans var. grubii H99]	19	3	3	9	1	225	9.11	102	0	1.018	0.03	0.765033	0.986741	64.69	107.4	92.6	High
High	XP_012048665.1	J9VIK7	maltose O-acetyltransferase [Cryptococcus neoformans var. grubii H99]	30	6	6	47	1	213	7.01	752	0	1.017	0.02	0.764007	0.986741	95.56	103.5	96.5	High
High	XP_012049404.1	J9VQQ3	calcium-translocating P-type ATPase, PMCA-type [Cryptococcus neoformans var. grubii H99]	2	3	3	18	1	1414	5.87	360	0	1.017	0.02	0.763825	0.986741	76.17	94.5	105.5	High
High	XP_012046626.1	J9VEI1	hypothetical protein CNAG_00275 [Cryptococcus neoformans var. grubii H99]	36	8	8	45	1	317	6.39	815	0	1.015	0.02	0.762219	0.986741	113.11	99.9	100.1	High
High	XP_012048718.1	J9VRM8	translation initiation factor 3 subunit L [Cryptococcus neoformans var. grubii H99]	5	2	2	7	1	634	5.06	64	0	1.015	0.02	0.761284	0.986741	74.05	101	99	High
High	XP_012052598.1	J9VU15	chlorophyll synthesis pathway protein BchC [Cryptococcus neoformans var. grubii H99]	88	29	29	1349	1	349	5.87	24582	0	1.014	0.02	0.760827	0.986741	87.16	101.9	98.1	High
High	XP_012047450.1	J9VFY8	small subunit ribosomal protein S16 [Cryptococcus neoformans var. grubii H99]	79	18	18	455	1	140	10.74	9575	0	1.013	0.02	0.75865	0.986741	91.56	94.7	105.3	High
High	XP_012048518.1	J9VLV6	cation-transporting ATPase 13A1 [Cryptococcus neoformans var. grubii H99]	4	4	4	6	1	1156	7.59	76	0	1.012	0.02	0.758165	0.986741	73.07	22.3	177.7	High
High	XP_012053447.1	J9W0W6	guanine deaminase [Cryptococcus neoformans var. grubii H99]	14	5	5	15	1	469	5.66	196	0	1.012	0.02	0.75718	0.986741	68.73	100.6	99.4	High
High	XP_012049851.1	J9VN68	protein Clp1 [Cryptococcus neoformans var. grubii H99]	8	4	4	7	1	547	5.08	78	0	1.011	0.02	0.756935	0.986741	77.95	95.4	104.6	High
High	XP_012053130.1	J9VY34	ADP,ATP carrier protein [Cryptococcus neoformans var. grubii H99]	45	14	14	250	1	313	9.8	6027	0	1.011	0.02	0.756672	0.986741	92.45	100.7	99.3	High
High	XP_012049621.1	J9VKA9	dihydrolipoyl dehydrogenase [Cryptococcus neoformans var. grubii H99]	60	25	25	648	1	511	7.08	15512	0	1.011	0.02	0.756183	0.986741	81.53	116.2	83.8	High
High	XP_012046246.1	J9VGI2	phosphopantothenoylcysteine decarboxylase [Cryptococcus neoformans var. grubii H99]	3	1	1	4	1	325	6.23	41	0	1.01	0.01	0.754949	0.986741	70.26	101.5	98.5	High
High	XP_012053128.1	J9VVN4	glucosamine-6-phosphate deaminase [Cryptococcus neoformans var. grubii H99]	15	3	3	19	1	286	5.66	380	0	1.008	0.01	0.752253	0.986741	68.88	104.8	95.2	High
High	XP_012050153.1	J9VLR2	hypothetical protein CNAG_02442 [Cryptococcus neoformans var. grubii H99]	23	4	4	25	1	220	5.22	333	0	1.007	0.01	0.750769	0.986741	42.65	105.7	94.3	High
High	XP_012051890.1	J9VV04	translation initiation factor 2 subunit 1 [Cryptococcus neoformans var. grubii H99]	7	2	2	5	1	300	5.11	43	0	1.007	0.01	0.750645	0.986741	23.74	99.3	100.7	High
High	XP_012051256.1	J9VVL6	ribonucleoprotein-associated protein [Cryptococcus neoformans var. grubii H99]	50	4	4	25	1	127	7.87	383	0	1.006	0.01	0.749796	0.986741	63.48	113.6	86.4	High
High	XP_012046735.1	J9VJ18	electron-transferring-flavoprotein dehydrogenase [Cryptococcus neoformans var. grubii H99]	27	14	14	69	1	615	6.4	1091	0	1.005	0.01	0.748915	0.986741	62.08	102.7	97.3	High
High	XP_012047613.1	J9VLP9	aminopeptidase 2 [Cryptococcus neoformans var. grubii H99]	57	54	54	726	1	1014	6.42	13881	0	1.005	0.01	0.748672	0.986741	70.49	101.5	98.5	High
High	XP_012048552.1	J9VM47	U6 snRNA-associated Sm-like protein LSm7 [Cryptococcus neoformans var. grubii H99]	19	2	2	33	1	106	8.53	982	0	1.004	0.01	0.746694	0.986741	39.88	103.2	96.8	High
High	XP_012053886.1	J9VXQ9	chorismate synthase [Cryptococcus neoformans var. grubii H99]	15	6	6	41	1	421	6.67	486	0	1.003	0	0.745307	0.986741	67.09	92.5	107.5	High
High	XP_012053221.1	J9W0I6	large subunit ribosomal protein L13 [Cryptococcus neoformans var. grubii H99]	55	16	16	436	1	199	10.4	6453	0	1.002	0	0.744757	0.986741	97.43	90.5	109.5	High
High	XP_012048624.1	J9VNP7	hypothetical protein CNAG_04963 [Cryptococcus neoformans var. grubii H99]	5	1	1	3	1	443	4.75	38	0	1.001	0	0.743216	0.986741	59.57	100.1	99.9	High
High	XP_012052553.1	J9VTA9	large subunit ribosomal protein L15-A [Cryptococcus neoformans var. grubii H99]	38	11	11	206	1	201	11.05	4074	0	0.999	0	0.739683	0.986741	79.57	97.7	102.3	High
High	XP_012051433.1	J9VU49	lysine-tRNA ligase [Cryptococcus neoformans var. grubii H99]	33	20	20	253	1	630	7.14	4447	0	0.997	0	0.737901	0.986741	60.99	98.1	101.9	High
High	XP_012051825.1	J9VZL1	hypothetical protein, variant 2 [Cryptococcus neoformans var. grubii H99]	22	3	3	20	1	234	6.55	466	0	0.996	-0.01	0.736123	0.986741	38.82	102.1	97.9	High
High	XP_012047877.1	J9VK75	threonine aldolase [Cryptococcus neoformans var. grubii H99]	17	5	5	20	1	458	7.21	223	0	0.996	-0.01	0.735867	0.986741	65.42	105.1	94.9	High
High	XP_012050292.1	J9VN80	hypothetical protein CNAG_06617 [Cryptococcus neoformans var. grubii H99]	15	9	9	33	1	781	6.04	590	0	0.994	-0.01	0.733157	0.986741	50.14	74.7	125.3	High
High	XP_012053483.1	J9W104	dipeptidyl aminopeptidase [Cryptococcus neoformans var. grubii H99]	19	16	16	95	1	879	5.55	1386	0	0.993	-0.01	0.732883	0.986741	53.68	97.8	102.2	High
High	XP_012048463.1	J9VJ75	RNP domain-containing protein [Cryptococcus neoformans var. grubii H99]	5	2	2	5	1	549	9.94	83	0	0.992	-0.01	0.731366	0.986741	122.27	92.9	107.1	High
High	XP_012049505.1	J9VMT5	STE24 endopeptidase [Cryptococcus neoformans var. grubii H99]	2	1	1	2	1	460	9.07	21	0	0.991	-0.01	0.729921	0.986741	48.33	99.6	100.4	High
High	XP_012052888.1	J9VV89	transaldolase [Cryptococcus neoformans var. grubii H99]	78	30	30	2310	1	323	5.78	55126	0	0.991	-0.01	0.729371	0.986741	89.95	96.1	103.9	High
High	XP_012047106.1	J9VK90	kynurenine 3-monooxygenase [Cryptococcus neoformans var. grubii H99]	32	10	10	65	1	419	6.93	1288	0	0.99	-0.01	0.728692	0.986741	89.63	72.1	127.9	High
High	XP_012053858.1	J9VXM5	chitin synthase [Cryptococcus neoformans var. grubii H99]	1	1	1	10	1	1421	7.99	180	0	0.99	-0.01	0.728647	0.986741	33.44	94.2	105.8	High
High	XP_012046990.1	J9VMR1	E3 ubiquitin ligase complex SCF subunit sconC [Cryptococcus neoformans var. grubii H99]	20	3	3	3	1	167	4.6	42	0	0.989	-0.02	0.726586	0.986741	70.23	115.5	84.5	High
High	XP_012052008.1	J9W0I2	chromosome transmission fidelity protein 4 [Cryptococcus neoformans var. grubii H99]	3	3	3	6	1	1052	5.17	51	0	0.987	-0.02	0.723681	0.986741	107.46	55.9	144.1	High
High	XP_012053116.1	J9VVL7	proliferating cell nuclear antigen (pcna) [Cryptococcus neoformans var. grubii H99]	32	12	12	91	1	344	4.69	1809	0	0.986	-0.02	0.722702	0.986741	63.83	105.3	94.7	High
High	XP_012051390.1	J9VQI2	hypothetical protein CNAG_07740 [Cryptococcus neoformans var. grubii H99]	59	15	15	120	1	263	5.44	2190	0	0.985	-0.02	0.721639	0.986741	80.66	89.8	110.2	High
High	XP_012050621.1	J9VUD6	small subunit ribosomal protein S14 [Cryptococcus neoformans var. grubii H99]	49	11	11	284	1	150	10.37	6544	0	0.985	-0.02	0.721065	0.986741	90.59	101.2	98.8	High
High	XP_012051929.1	J9VXJ9	glutamate synthase (NADPH/NADH) [Cryptococcus neoformans var. grubii H99]	26	50	50	343	1	2135	6.8	5666	0	0.982	-0.03	0.71794	0.986741	86.69	92.4	107.6	High
High	XP_012049136.1	J9VRJ9	adenosylhomocysteinase [Cryptococcus neoformans var. grubii H99]	63	31	31	1329	1	431	5.77	25368	0	0.982	-0.03	0.717721	0.986741	76.91	96.1	103.9	High
High	XP_012053661.1	J9W451	hypothetical protein CNAG_05578 [Cryptococcus neoformans var. grubii H99]	26	2	2	4	1	89	9.31	45	0	0.982	-0.03	0.716903	0.986741	135.5	111	89	High
High	XP_012050082.1	J9VMN2	small subunit ribosomal protein S9 [Cryptococcus neoformans var. grubii H99]	62	19	19	325	1	193	10.27	6072	0	0.98	-0.03	0.715378	0.986741	119.39	95.8	104.2	High
High	XP_012053166.1	J9VYA2	hypothetical protein CNAG_06149 [Cryptococcus neoformans var. grubii H99]	2	1	1	4	1	475	7.11	116	0	0.978	-0.03	0.711914	0.986741	50.54	92.8	107.2	High
High	XP_012052547.1	J9VT98	sphingolipid C9-methyltransferase [Cryptococcus neoformans var. grubii H99]	13	6	6	10	1	489	6.8	152	0	0.976	-0.03	0.710004	0.986741	90.19	111.7	88.3	High
High	XP_012050622.1	J9VUE0	cytochrome c1, heme protein, mitochondrial [Cryptococcus neoformans var. grubii H99]	43	9	9	98	1	319	7.34	1116	0	0.972	-0.04	0.704292	0.986741	76.95	98.8	101.2	High
High	XP_012048316.1	J9VGV0	enolase [Cryptococcus neoformans var. grubii H99]	79	43	43	8452	1	444	5.64	246049	0	0.972	-0.04	0.703882	0.986741	89.41	88.3	111.7	High
High	XP_012047759.1	J9VLM0	F-type H -transporting ATPase subunit D [Cryptococcus neoformans var. grubii H99]	62	10	10	112	1	173	9.16	1914	0	0.972	-0.04	0.703713	0.986741	71.55	103.8	96.2	High
High	XP_012049403.1	J9VT92	agmatinase [Cryptococcus neoformans var. grubii H99]	15	5	5	21	1	398	5.44	247	0	0.971	-0.04	0.702753	0.986741	117.35	39.9	160.1	High
High	XP_012053800.1	J9VWU5	proteasome subunit alpha type-5 [Cryptococcus neoformans var. grubii H99]	61	12	12	140	1	243	4.87	2618	0	0.971	-0.04	0.702522	0.986741	52.01	91.4	108.6	High
High	XP_012053305.1	J9VWG5	alcohol dehydrogenase [Cryptococcus neoformans var. grubii H99]	8	3	3	8	1	360	7.17	131	0	0.969	-0.05	0.699778	0.986741	96.89	61.6	138.4	High
High	XP_012047396.1	J9VIG8	3-phosphoshikimate 1-carboxyvinyltransferase [Cryptococcus neoformans var. grubii H99]	8	11	11	26	1	1611	6.32	537	0	0.967	-0.05	0.697306	0.986741	73.78	102.5	97.5	High
High	XP_012052784.1	J9VUU3	hypothetical protein CNAG_01822 [Cryptococcus neoformans var. grubii H99]	49	5	5	32	1	109	5.5	482	0	0.967	-0.05	0.697244	0.986741	104.84	101.7	98.3	High
High	XP_012049223.1	J9VRC3	NADH dehydrogenase (ubiquinone) 1 alpha subcomplex 9 [Cryptococcus neoformans var. grubii H99]	12	5	5	16	1	411	8.22	225	0	0.966	-0.05	0.69579	0.986741	64.91	95.8	104.2	High
High	XP_012050001.1	J9VQD3	alpha-amylase [Cryptococcus neoformans var. grubii H99]	23	10	10	209	1	532	4.72	3870	0	0.963	-0.05	0.691913	0.986741	45.91	95.3	104.7	High
High	XP_012048151.1	J9VI76	glycerol-3-phosphate dehydrogenase [Cryptococcus neoformans var. grubii H99]	12	7	6	22	1	668	7.81	299	0	0.961	-0.06	0.689836	0.986741	69.55	87.9	112.1	High
High	XP_012052884.1	J9W225	large subunit ribosomal protein L23 [Cryptococcus neoformans var. grubii H99]	56	9	9	199	1	138	10.24	2800	0	0.961	-0.06	0.689649	0.986741	68.82	99.6	100.4	High
High	XP_012050654.1	J9VP81	nucleolar protein 58 [Cryptococcus neoformans var. grubii H99]	11	5	5	35	1	568	9.04	772	0	0.96	-0.06	0.687233	0.986741	91.46	103.7	96.3	High
High	XP_012053125.1	J9W2G5	large subunit ribosomal protein L13e [Cryptococcus neoformans var. grubii H99]	52	14	14	378	1	205	10.83	8133	0	0.959	-0.06	0.686423	0.986741	107.98	97	103	High
High	XP_012049515.1	J9VJV4	ribose-5-phosphate isomerase [Cryptococcus neoformans var. grubii H99]	61	16	16	346	1	302	5.68	6207	0	0.957	-0.06	0.683846	0.986741	48.64	96.7	103.3	High
High	XP_012046819.1	J9VJD3	profilin [Cryptococcus neoformans var. grubii H99]	50	3	3	77	1	127	7.17	980	0	0.954	-0.07	0.679683	0.986741	68.75	115.5	84.5	High
High	XP_012046911.1	J9VHI6	cytochrome c [Cryptococcus neoformans var. grubii H99]	71	9	9	275	1	111	9.03	5058	0	0.953	-0.07	0.678516	0.986741	79.09	85.7	114.3	High
High	XP_012049004.1	J9VKZ1	hypothetical protein CNAG_06946 [Cryptococcus neoformans var. grubii H99]	47	18	18	189	1	348	6.64	2404	0	0.95	-0.07	0.674376	0.985272	66.16	101.5	98.5	High
High	XP_012049858.1	J9VSY8	farnesyl diphosphate synthase [Cryptococcus neoformans var. grubii H99]	26	10	10	158	1	374	5.54	2833	0	0.95	-0.07	0.67392	0.985272	66.92	92	108	High
High	XP_012051033.1	J9VPC4	trehalose synthase [Cryptococcus neoformans var. grubii H99]	37	22	22	301	1	734	5.68	4838	0	0.948	-0.08	0.672166	0.985272	83.91	102	98	High
High	XP_012047697.1	J9VI49	hypothetical protein CNAG_06733 [Cryptococcus neoformans var. grubii H99]	9	3	3	10	1	424	5.43	177	0	0.948	-0.08	0.671941	0.985272	61.1	103.3	96.7	High
High	XP_012047721.1	J9VI18	fructose-bisphosphate aldolase 1 [Cryptococcus neoformans var. grubii H99]	70	28	28	4043	1	359	5.86	86677	0	0.948	-0.08	0.671624	0.985272	80.25	103.1	96.9	High
High	XP_012050906.1	J9VV93	methionine aminopeptidase, type II [Cryptococcus neoformans var. grubii H99]	12	4	4	11	1	445	5.59	158	0	0.946	-0.08	0.668824	0.985272	77.23	79.3	120.7	High
High	XP_012050124.1	J9VS68	glutathione-disulfide reductase [Cryptococcus neoformans var. grubii H99]	59	24	24	297	1	479	6.6	5952	0	0.945	-0.08	0.667265	0.985272	69.97	92.4	107.6	High
High	XP_012046556.1	J9VG04	hypothetical protein CNAG_00139 [Cryptococcus neoformans var. grubii H99]	84	21	21	1132	1	285	5.58	16132	0	0.944	-0.08	0.666387	0.985272	80.45	81.2	118.8	High
High	XP_012053526.1	J9VW72	microsomal epoxide hydrolase [Cryptococcus neoformans var. grubii H99]	3	1	1	4	1	401	6.01	118	0	0.944	-0.08	0.665832	0.985272	75.06	87	113	High
High	XP_012053319.1	J9VVY7	SH3 domain-containing protein [Cryptococcus neoformans var. grubii H99]	17	4	4	16	1	297	5.66	351	0	0.943	-0.09	0.664427	0.985272	61.74	90.6	109.4	High
High	XP_012048226.1	J9VMD3	large subunit ribosomal protein L5e [Cryptococcus neoformans var. grubii H99]	68	21	21	400	1	304	8.69	8139	0	0.942	-0.09	0.663056	0.985272	96.67	79.3	120.7	High
High	XP_012052404.1	J9VTT7	peptide-N4-(N-acetyl-beta-glucosaminyl)asparagine amidase [Cryptococcus neoformans var. grubii H99]	5	2	2	10	1	654	7.31	172	0	0.941	-0.09	0.662193	0.985272	18.6	96.9	103.1	High
High	XP_012050273.1	J9VT95	cysteine and glycine-rich protein [Cryptococcus neoformans var. grubii H99]	5	1	1	1	1	254	9.39	17	0	0.94	-0.09	0.661168	0.985272	56.01	96.9	103.1	High
High	XP_012046583.1	J9VDE9	glutamate carboxypeptidase [Cryptococcus neoformans var. grubii H99]	72	29	29	825	1	476	5.29	13602	0	0.939	-0.09	0.659106	0.985152	68.74	94.6	105.4	High
High	XP_012046871.1	J9VHD5	carboxymethylenebutenolidase [Cryptococcus neoformans var. grubii H99]	21	5	5	62	1	275	5.88	710	0	0.938	-0.09	0.658149	0.984596	93.93	97.7	102.3	High
High	XP_012051533.1	J9VZI2	thiamine pyrophosphokinase [Cryptococcus neoformans var. grubii H99]	19	4	4	10	1	236	5.86	81	0	0.938	-0.09	0.658058	0.984596	46.77	99.8	100.2	High
High	XP_012051744.1	J9VZA6	galactonate dehydratase [Cryptococcus neoformans var. grubii H99]	2	1	1	8	1	438	5.95	126	0	0.937	-0.09	0.656981	0.984596	23.58	92	108	High
High	XP_012046906.1	J9VMC2	glutamine synthetase [Cryptococcus neoformans var. grubii H99]	17	7	7	40	1	482	5.99	505	0	0.937	-0.09	0.65631	0.984596	41.55	96.7	103.3	High
High	XP_012047706.1	J9VKB8	histone H2B [Cryptococcus neoformans var. grubii H99]	53	9	9	233	1	139	10.21	4923	0	0.936	-0.1	0.65493	0.984596	89.29	71.9	128.1	High
High	XP_012052186.1	J9W0B4	mitochondrial protein [Cryptococcus neoformans var. grubii H99]	8	3	3	4	1	316	9.58	49	0	0.933	-0.1	0.651341	0.984015	73.68	102.6	97.4	High
High	XP_012050412.1	J9VP17	pyruvate carboxylase [Cryptococcus neoformans var. grubii H99]	54	56	56	1302	1	1203	6.61	25251	0	0.933	-0.1	0.651237	0.984015	63.88	94.4	105.6	High
High	XP_012047312.1	J9VH97	hypothetical protein CNAG_04043 [Cryptococcus neoformans var. grubii H99]	20	3	3	9	1	137	7.58	183	0	0.933	-0.1	0.651169	0.984015	86.74	110.6	89.4	High
High	XP_012046507.1	J9VKI6	nuclear mRNA splicing protein [Cryptococcus neoformans var. grubii H99]	4	4	4	14	1	856	5.97	206	0	0.928	-0.11	0.644828	0.983176	97.48	105	95	High
High	XP_012051683.1	J9VWK2	hypothetical protein CNAG_04237 [Cryptococcus neoformans var. grubii H99]	65	5	5	49	1	95	5.49	799	0	0.928	-0.11	0.644635	0.983176	74.64	106.1	93.9	High
High	XP_012048543.1	J9VPG3	hypothetical protein CNAG_05219 [Cryptococcus neoformans var. grubii H99]	13	4	4	27	1	335	5	429	0	0.927	-0.11	0.642919	0.983176	96.97	67.9	132.1	High
High	XP_012049924.1	J9VNA2	leukotriene A-4 hydrolase/aminopeptidase [Cryptococcus neoformans var. grubii H99]	27	17	17	123	1	632	5.35	2372	0	0.925	-0.11	0.640434	0.983176	58.65	91.6	108.4	High
High	XP_012053214.1	J9W2U5	large subunit ribosomal protein L32e [Cryptococcus neoformans var. grubii H99]	60	10	10	140	1	129	10.96	1712	0	0.923	-0.11	0.638225	0.982692	114.13	54.8	145.2	High
High	XP_012052614.1	J9VTK1	glutamate dehydrogenase (NADP) [Cryptococcus neoformans var. grubii H99]	77	29	29	997	1	451	6.02	20470	0	0.922	-0.12	0.635762	0.979794	79.23	92.1	107.9	High
High	XP_012049375.1	J9VKG9	hypothetical protein CNAG_01186 [Cryptococcus neoformans var. grubii H99]	6	4	4	13	1	759	6.55	187	0	0.921	-0.12	0.63517	0.979777	97.57	99.9	100.1	High
High	XP_012052362.1	J9VTG4	taurine catabolism dioxygenase TauD [Cryptococcus neoformans var. grubii H99]	36	11	11	43	1	448	7.53	594	0	0.92	-0.12	0.63308	0.977447	63.9	91.2	108.8	High
High	XP_012049368.1	J9VTD6	DNA-directed RNA polymerase I and III subunit RPAC1 [Cryptococcus neoformans var. grubii H99]	15	4	4	8	1	350	7.59	114	0	0.918	-0.12	0.631202	0.977233	19.85	80.8	119.2	High
High	XP_012049247.1	J9VR96	NADPH-ferrihemoprotein reductase [Cryptococcus neoformans var. grubii H99]	4	2	2	3	1	741	6.1	40	0	0.918	-0.12	0.630579	0.977165	59.4	146.4	53.6	High
High	XP_012048740.1	J9VJM8	beta-1,2-xylosyltransferase 1 [Cryptococcus neoformans var. grubii H99]	27	17	17	75	1	674	5.62	1100	0	0.916	-0.13	0.627703	0.974501	68.11	103.2	96.8	High
High	XP_012049258.1	J9VR81	histone-lysine N-methyltransferase Su(var)3-9 [Cryptococcus neoformans var. grubii H99]	1	1	1	3	1	473	8.21	86	0	0.916	-0.13	0.627501	0.974501	70.59	86.2	113.8	High
High	XP_012046737.1	J9VGV9	pre-mRNA-splicing factor RSE1 [Cryptococcus neoformans var. grubii H99]	14	16	16	76	1	1217	5.59	880	0	0.914	-0.13	0.624664	0.973044	51.17	99.6	100.4	High
High	XP_012047608.1	J9VP92	cytoplasmic protein [Cryptococcus neoformans var. grubii H99]	10	5	5	34	1	713	6.99	371	0	0.912	-0.13	0.622564	0.971891	108	59.5	140.5	High
High	XP_012050614.1	J9VWW6	protein CFT1 [Cryptococcus neoformans var. grubii H99]	8	10	10	26	1	1431	5.47	427	0	0.911	-0.13	0.62142	0.971891	57.51	96.9	103.1	High
High	XP_012047047.1	J9VL88	heat shock protein [Cryptococcus neoformans var. grubii H99]	11	9	9	36	1	898	6.13	554	0	0.91	-0.14	0.619212	0.971891	78.19	98.1	101.9	High
High	XP_012046459.1	J9VHQ6	hypothetical protein CNAG_00011 [Cryptococcus neoformans var. grubii H99]	17	5	5	32	1	320	5.86	550	0	0.909	-0.14	0.618238	0.971891	32.21	96.1	103.9	High
High	XP_012051082.1	J9VPN7	low temperature-responsive protein [Cryptococcus neoformans var. grubii H99]	27	7	7	54	1	213	6.34	847	0	0.908	-0.14	0.61654	0.971891	66.09	84.1	115.9	High
High	XP_012048705.1	J9VP10	phospholipase A-2-activating protein [Cryptococcus neoformans var. grubii H99]	6	4	4	40	1	842	6.02	470	0	0.906	-0.14	0.61447	0.971891	92.7	93.7	106.3	High
High	XP_012053151.1	J9W2J0	elongation factor 1-alpha [Cryptococcus neoformans var. grubii H99]	36	15	15	185	1	460	8.98	3224	0	0.906	-0.14	0.614364	0.971891	104.03	101.4	98.6	High
High	XP_012052677.1	J9VUD5	metallo-beta-lactamase [Cryptococcus neoformans var. grubii H99]	27	11	11	36	1	481	6.13	444	0	0.906	-0.14	0.614263	0.971891	35.87	80.7	119.3	High
High	XP_012050838.1	J9VXA5	alpha-1,3-glucan synthase [Cryptococcus neoformans var. grubii H99]	7	14	14	98	1	2439	5.6	1496	0	0.905	-0.14	0.613533	0.971891	40.2	94.2	105.8	High
High	XP_012049376.1	J9VNG8	ribosome production factor 2 [Cryptococcus neoformans var. grubii H99]	7	2	2	3	1	317	9.83	56	0	0.905	-0.14	0.613349	0.971891	25.95	83.2	116.8	High
High	XP_012049698.1	J9VPK0	plasma membrane protein [Cryptococcus neoformans var. grubii H99]	8	5	5	25	1	778	6.7	438	0	0.905	-0.14	0.613095	0.971891	44.24	85.8	114.2	High
High	XP_012050017.1	J9VQB5	nucleolar protein 56 [Cryptococcus neoformans var. grubii H99]	10	4	4	12	1	570	7.8	142	0	0.904	-0.15	0.611715	0.971891	50.72	109.8	90.2	High
High	XP_012052207.1	J9VSL9	hypothetical protein CNAG_04789 [Cryptococcus neoformans var. grubii H99]	14	4	4	24	1	286	8.16	501	0	0.904	-0.15	0.611034	0.971891	37.14	85.1	114.9	High
High	XP_012046481.1	J9VDR3	large subunit ribosomal protein L9e [Cryptococcus neoformans var. grubii H99]	77	18	18	524	1	191	9.25	8960	0	0.904	-0.15	0.610932	0.971891	81.72	102.5	97.5	High
High	XP_012050771.1	J9VNC5	formate dehydrogenase [Cryptococcus neoformans var. grubii H99]	39	12	12	49	1	373	6.9	853	0	0.902	-0.15	0.60819	0.971891	95.02	57.5	142.5	High
High	XP_012052137.1	J9VVW1	xylitol dehydrogenase [Cryptococcus neoformans var. grubii H99]	18	5	5	14	1	390	7.27	100	0	0.899	-0.15	0.605263	0.971891	99.59	96.7	103.3	High
High	XP_012051494.1	J9VRH6	malate dehydrogenase (oxaloacetate-decarboxylating) [Cryptococcus neoformans var. grubii H99]	10	5	5	16	1	587	6.43	340	0	0.899	-0.15	0.604805	0.971891	33.67	101.1	98.9	High
High	XP_012052587.1	J9W102	dehydrogenase [Cryptococcus neoformans var. grubii H99]	25	10	10	77	1	419	7.66	1382	0	0.897	-0.16	0.601401	0.971891	42.08	94.4	105.6	High
High	XP_012050982.1	J9VR39	cytoplasmic protein [Cryptococcus neoformans var. grubii H99]	37	21	21	114	1	678	5.57	1539	0	0.895	-0.16	0.599563	0.971891	46.91	102.1	97.9	High
High	XP_012047284.1	J9VH22	NAD(P)H:quinone oxidoreductase, type IV [Cryptococcus neoformans var. grubii H99]	33	8	8	324	1	338	5.45	6129	0	0.895	-0.16	0.599536	0.971891	45.85	84.7	115.3	High
High	XP_012050141.1	J9VLS7	hypothetical protein CNAG_02422 [Cryptococcus neoformans var. grubii H99]	18	3	3	25	1	171	5	677	0	0.895	-0.16	0.599524	0.971891	94.37	75.8	124.2	High
High	XP_012050136.1	J9VPU9	asparagine-tRNA ligase [Cryptococcus neoformans var. grubii H99]	42	23	23	166	1	600	5.57	2429	0	0.895	-0.16	0.598705	0.971891	67.41	97.1	102.9	High
High	XP_012049272.1	J9VKW0	20S proteasome subunit alpha 4 [Cryptococcus neoformans var. grubii H99]	31	10	10	97	1	289	6.87	1553	0	0.894	-0.16	0.598083	0.971891	48.74	89.1	110.9	High
High	XP_012052094.1	J9W0N0	sterol-4alpha-carboxylate 3-dehydrogenase (decarboxylating) [Cryptococcus neoformans var. grubii H99]	10	3	3	17	1	444	5.53	228	0	0.894	-0.16	0.597716	0.971891	65	80.9	119.1	High
High	XP_012047057.1	J9VJ72	oxidoreductase [Cryptococcus neoformans var. grubii H99]	2	1	1	5	1	507	8.16	82	0	0.894	-0.16	0.597588	0.971891	24.87	94.4	105.6	High
High	XP_012046296.1	J9VEQ6	secondary thiamine-phosphate synthase enzyme [Cryptococcus neoformans var. grubii H99]	44	3	3	50	1	145	6.52	1848	0	0.893	-0.16	0.59718	0.971891	32.82	101.5	98.5	High
High	XP_012051702.1	J9VWM8	leucyl aminopeptidase [Cryptococcus neoformans var. grubii H99]	47	11	11	184	1	402	5.3	3109	0	0.893	-0.16	0.596413	0.971891	84.19	99.7	100.3	High
High	XP_012049859.1	J9VSZ5	hypothetical protein CNAG_02080 [Cryptococcus neoformans var. grubii H99]	6	2	2	2	1	369	7.83	42	0	0.891	-0.17	0.593206	0.971891	61.37	94.1	105.9	High
High	XP_012048440.1	J9VR72	hypothetical protein CNAG_04954 [Cryptococcus neoformans var. grubii H99]	6	6	6	33	1	1238	7.17	473	0	0.89	-0.17	0.591856	0.971891	55.16	90	110	High
High	XP_012050852.1	J9VPG5	alpha-amylase [Cryptococcus neoformans var. grubii H99]	53	27	27	1193	1	561	5.47	20431	0	0.889	-0.17	0.59084	0.971891	70.49	84.9	115.1	High
High	XP_012051654.1	J9VR65	O-methyltransferase [Cryptococcus neoformans var. grubii H99]	32	9	9	65	1	303	8.07	992	0	0.888	-0.17	0.589423	0.971891	46.39	96.2	103.8	High
High	XP_012049282.1	J9VTQ3	hypothetical protein CNAG_01047 [Cryptococcus neoformans var. grubii H99]	39	6	6	105	1	125	5.94	2317	0	0.888	-0.17	0.589165	0.971891	67.63	84.9	115.1	High
High	XP_012048807.1	J9VS38	glucose-methanol-choline oxidoreductase [Cryptococcus neoformans var. grubii H99]	83	54	54	11015	1	588	6.02	193303	0	0.887	-0.17	0.587834	0.971891	69.17	90.7	109.3	High
High	XP_012046543.1	J9VD92	glycerol-3-phosphate dehydrogenase (NAD()) [Cryptococcus neoformans var. grubii H99]	58	17	17	245	1	344	5.87	4442	0	0.885	-0.18	0.584947	0.971891	51.18	97.1	102.9	High
High	XP_012053761.1	J9VX68	asparagine synthase (glutamine-hydrolyzing) [Cryptococcus neoformans var. grubii H99]	32	18	18	204	1	592	6.57	3509	0	0.884	-0.18	0.58457	0.971891	75.4	100.9	99.1	High
High	XP_012048254.1	J9VHP1	voltage-dependent anion channel protein 2 [Cryptococcus neoformans var. grubii H99]	73	20	20	318	1	292	9.13	6857	0	0.882	-0.18	0.581799	0.971891	68.91	99.2	100.8	High
High	XP_012047007.1	J9VFY0	hypothetical protein CNAG_00858 [Cryptococcus neoformans var. grubii H99]	10	7	3	30	1	660	5.21	517	4	0.88	-0.18	0.579167	0.971891	79.71	99.1	100.9	High
High	XP_012046151.1	J9VHR1	U6 snRNA-associated Sm-like protein LSm5 [Cryptococcus neoformans var. grubii H99]	14	1	1	24	1	84	4.56	371	0	0.877	-0.19	0.574671	0.970837	30.38	91.9	108.1	High
High	XP_012050068.1	J9VM18	casein kinase II subunit beta [Cryptococcus neoformans var. grubii H99]	16	3	3	5	1	271	5.44	53	0	0.876	-0.19	0.573421	0.969697	37.59	100.8	99.2	High
High	XP_012053169.1	J9VVW6	osomolarity two-component system, phosphorelay intermediate protein YPD1 [Cryptococcus neoformans var. grubii H99]	12	3	3	16	1	209	4.49	337	0	0.875	-0.19	0.572486	0.969697	39.37	90.5	109.5	High
High	XP_012046961.1	J9VHS5	PAP2 domain-containing protein [Cryptococcus neoformans var. grubii H99]	3	1	1	4	1	354	6.23	110	0	0.874	-0.19	0.569942	0.967697	15.99	95.8	104.2	High
High	XP_012046858.1	J9VEL1	esterase/lipase [Cryptococcus neoformans var. grubii H99]	18	6	6	40	1	340	7.55	775	0	0.873	-0.2	0.568496	0.966214	45.72	93.7	106.3	High
High	XP_012047466.1	J9VGN9	histidinol-phosphate transaminase [Cryptococcus neoformans var. grubii H99]	43	13	13	189	1	410	5.6	3145	0	0.872	-0.2	0.568348	0.966214	39.01	92.9	107.1	High
High	XP_012051334.1	J9VR74	coatomer protein complex, subunit alpha (xenin) [Cryptococcus neoformans var. grubii H99]	29	30	30	279	1	1222	5.77	4891	0	0.869	-0.2	0.563381	0.962371	72.84	103.1	96.9	High
High	XP_012049969.1	J9VVE2	hypothetical protein CNAG_02134 [Cryptococcus neoformans var. grubii H99]	2	1	1	1	1	678	5.16	22	0	0.868	-0.2	0.562741	0.962253	61.05	104.8	95.2	High
High	XP_012047971.1	J9VI21	hypothetical protein CNAG_07571 [Cryptococcus neoformans var. grubii H99]	11	5	5	25	1	910	7.83	195	0	0.868	-0.2	0.56243	0.962253	56.48	85.8	114.2	High
High	XP_012047145.1	J9VFH5	mandelate racemase/muconate lactonizing enzyme [Cryptococcus neoformans var. grubii H99]	38	19	19	175	1	621	8.09	2637	0	0.866	-0.21	0.560011	0.960885	52.76	92.1	107.9	High
High	XP_012048791.1	J9VJ71	large subunit ribosomal protein L8 [Cryptococcus neoformans var. grubii H99]	57	14	14	236	1	255	10.87	5141	0	0.866	-0.21	0.559479	0.960885	88.64	75.7	124.3	High
High	XP_012053312.1	J9VWI6	transcription initiation factor TFIIA large subunit [Cryptococcus neoformans var. grubii H99]	5	1	1	4	1	239	4.68	35	0	0.864	-0.21	0.557299	0.960844	56.22	85.8	114.2	High
High	XP_012051317.1	J9VQJ7	cytoplasmic protein [Cryptococcus neoformans var. grubii H99]	1	1	1	2	1	844	8.53	21	0	0.862	-0.21	0.553598	0.957298	32.91	96.5	103.5	High
High	XP_012048623.1	J9VIF2	orotidine 5'-phosphate decarboxylase [Cryptococcus neoformans var. grubii H99]	62	14	14	167	1	270	6.43	2941	0	0.86	-0.22	0.551245	0.957298	71.98	100	100	High
High	XP_012051198.1	J9VXY5	pre-mRNA-processing factor 17 [Cryptococcus neoformans var. grubii H99]	3	2	2	6	1	615	6.29	85	0	0.86	-0.22	0.550812	0.957298	40.01	99.5	100.5	High
High	XP_012047019.1	J9VG36	hypothetical protein CNAG_07315 [Cryptococcus neoformans var. grubii H99]	4	2	2	5	1	690	5.33	55	0	0.857	-0.22	0.547703	0.95494	17.6	84.9	115.1	High
High	XP_012053514.1	J9VW44	transcription regulator [Cryptococcus neoformans var. grubii H99]	2	1	1	2	1	401	9.04	27	0	0.857	-0.22	0.547646	0.95494	25.18	92.3	107.7	High
High	XP_012052501.1	J9VZM3	xaa-Pro aminopeptidase [Cryptococcus neoformans var. grubii H99]	13	12	12	37	1	646	5.99	570	0	0.857	-0.22	0.546777	0.95494	87.15	80.2	119.8	High
High	XP_012047926.1	J9VHS3	aryl-alcohol dehydrogenase [Cryptococcus neoformans var. grubii H99]	26	9	9	60	1	349	6.54	792	0	0.856	-0.22	0.545651	0.95494	59.61	73.1	126.9	High
High	XP_012048711.1	J9VRL8	pod-specific dehydrogenase SAC25 [Cryptococcus neoformans var. grubii H99]	13	4	4	47	1	364	8.65	540	0	0.852	-0.23	0.540186	0.950682	63.39	82.7	117.3	High
High	XP_012049733.1	J9VMH9	hypothetical protein CNAG_02400 [Cryptococcus neoformans var. grubii H99]	10	3	3	40	1	298	4.69	724	0	0.852	-0.23	0.540169	0.950682	29.98	87.1	112.9	High
High	XP_012048229.1	J9VMC9	quinone oxidoreductase [Cryptococcus neoformans var. grubii H99]	28	6	6	26	1	350	6.43	501	0	0.851	-0.23	0.539364	0.950682	45.94	97.9	102.1	High
High	XP_012047526.1	J9VGA0	hypothetical protein CNAG_03882 [Cryptococcus neoformans var. grubii H99]	10	3	3	20	1	375	5.5	219	0	0.848	-0.24	0.534684	0.947048	41.29	103.2	96.8	High
High	XP_012046168.1	J9VD46	COPII-coated vesicle protein [Cryptococcus neoformans var. grubii H99]	15	2	2	5	1	198	6.28	82	0	0.848	-0.24	0.534164	0.947048	46.53	83.8	116.2	High
High	XP_012053360.1	J9VZ56	hypothetical protein CNAG_06511 [Cryptococcus neoformans var. grubii H99]	46	10	10	54	1	294	7.42	778	0	0.847	-0.24	0.5335	0.947048	55.1	85.9	114.1	High
High	XP_012051682.1	J9VRU6	pyridoxal phosphate phosphatase phospho2 [Cryptococcus neoformans var. grubii H99]	30	7	7	36	1	248	5.57	475	0	0.847	-0.24	0.533474	0.947048	38.47	102.8	97.2	High
High	XP_012052151.1	J9VY31	periodic tryptophan protein 1 [Cryptococcus neoformans var. grubii H99]	8	4	4	16	1	583	4.61	259	0	0.842	-0.25	0.526597	0.938523	52.77	89.2	110.8	High
High	XP_012046952.1	J9VHR4	U3 small nucleolar RNA-associated protein 15 [Cryptococcus neoformans var. grubii H99]	3	2	2	6	1	523	9.22	68	0	0.842	-0.25	0.52651	0.938523	18.71	89.3	110.7	High
High	XP_012053287.1	J9VWC6	glycine cleavage system H protein [Cryptococcus neoformans var. grubii H99]	17	2	2	29	1	158	4.83	677	0	0.841	-0.25	0.525814	0.938523	28.72	87.2	112.8	High
High	XP_012047355.1	J9VIA8	heterokaryon incompatibility protein HET-C [Cryptococcus neoformans var. grubii H99]	13	9	9	35	1	781	6.58	574	0	0.841	-0.25	0.525155	0.938523	59.98	100.4	99.6	High
High	XP_012053583.1	J9VZC5	regucalcin [Cryptococcus neoformans var. grubii H99]	11	3	3	10	1	314	4.92	99	0	0.841	-0.25	0.524644	0.938523	40.52	89.6	110.4	High
High	XP_012049106.1	J9VL08	hypothetical protein CNAG_00985 [Cryptococcus neoformans var. grubii H99]	12	2	2	6	1	221	8.76	89	0	0.84	-0.25	0.523681	0.938523	48.41	58.5	141.5	High
High	XP_012048108.1	J9VMY8	endoplasmic reticulum protein [Cryptococcus neoformans var. grubii H99]	7	2	2	3	1	278	10.48	51	0	0.839	-0.25	0.523018	0.938523	55.13	63.1	136.9	High
High	XP_012051069.1	J9VPM3	hypothetical protein CNAG_03165 [Cryptococcus neoformans var. grubii H99]	12	2	2	3	1	159	10.83	49	0	0.838	-0.25	0.521168	0.938523	78.71	128	72	High
High	XP_012047276.1	J9VLI0	nit protein 1 [Cryptococcus neoformans var. grubii H99]	21	7	7	34	1	355	7.46	389	0	0.838	-0.26	0.520683	0.938523	43.32	91.8	108.2	High
High	XP_012052655.1	J9VTR9	COPII-coated vesicle component Erv46 [Cryptococcus neoformans var. grubii H99]	3	1	1	3	1	422	6.95	60	0	0.837	-0.26	0.519611	0.938523	40.39	91.1	108.9	High
High	XP_012046431.1	J9VK13	NADH dehydrogenase [Cryptococcus neoformans var. grubii H99]	38	18	18	158	1	565	9.13	2717	0	0.83	-0.27	0.510446	0.927384	58.37	98.5	101.5	High
High	XP_012046815.1	J9VH55	catalase [Cryptococcus neoformans var. grubii H99]	32	20	13	217	1	694	6.87	4593	0	0.83	-0.27	0.510335	0.927384	51.22	83.8	116.2	High
High	XP_012049487.1	J9VK01	cyanate hydratase [Cryptococcus neoformans var. grubii H99]	43	8	8	88	1	183	5.71	1258	0	0.825	-0.28	0.503906	0.92146	44.23	84	116	High
High	XP_012048554.1	J9VJV0	xylulokinase [Cryptococcus neoformans var. grubii H99]	8	4	4	13	1	626	5.66	185	0	0.825	-0.28	0.503275	0.921305	52.68	80.6	119.4	High
High	XP_012053634.1	J9VWX4	aldose reductase [Cryptococcus neoformans var. grubii H99]	72	25	25	516	1	295	7.75	11979	0	0.824	-0.28	0.502239	0.920408	54.59	83.3	116.7	High
High	XP_012047707.1	J9VG26	histone H2A [Cryptococcus neoformans var. grubii H99]	53	4	3	66	1	131	10.21	850	1	0.823	-0.28	0.50078	0.918733	71.97	77.1	122.9	High
High	XP_012051943.1	J9VSJ1	peptidyl-prolyl cis-trans isomerase H [Cryptococcus neoformans var. grubii H99]	27	5	5	13	1	179	7.43	186	0	0.823	-0.28	0.500195	0.918733	45.21	92.8	107.2	High
High	XP_012051417.1	J9VW53	galactose dehydrogenase [Cryptococcus neoformans var. grubii H99]	2	1	1	3	1	422	6.35	46	0	0.822	-0.28	0.499804	0.918733	23.06	94.8	105.2	High
High	XP_012051139.1	J9VPV6	pre-mRNA-splicing factor PRP46 [Cryptococcus neoformans var. grubii H99]	20	7	7	38	1	473	8.87	581	0	0.821	-0.28	0.498139	0.918733	50.59	98.7	101.3	High
High	XP_012052711.1	J9VUL6	FACT complex subunit SPT16 [Cryptococcus neoformans var. grubii H99]	6	6	6	10	1	1034	5.72	81	0	0.82	-0.29	0.496483	0.917938	63.37	66.7	133.3	High
High	XP_012046722.1	J9VLL6	V-type H -transporting ATPase subunit AC39 [Cryptococcus neoformans var. grubii H99]	11	3	3	5	1	356	4.79	51	0	0.819	-0.29	0.494936	0.917938	54.74	91.6	108.4	High
High	XP_012052821.1	J9VZI6	myo-inositol 2-dehydrogenase [Cryptococcus neoformans var. grubii H99]	13	5	5	9	1	367	6.07	94	0	0.818	-0.29	0.493922	0.917938	62.66	95.4	104.6	High
High	XP_012050972.1	J9VTG3	peptidyl-prolyl cis-trans isomerase B [Cryptococcus neoformans var. grubii H99]	57	13	13	360	1	231	7.18	6112	0	0.816	-0.29	0.49069	0.917188	50.9	91.5	108.5	High
High	XP_012047281.1	J9VP38	endothelin-converting enzyme [Cryptococcus neoformans var. grubii H99]	22	18	18	243	1	917	5.15	3557	0	0.813	-0.3	0.487077	0.913472	37.98	89.4	110.6	High
High	XP_012051410.1	J9VQU8	lectin, mannose-binding 2 [Cryptococcus neoformans var. grubii H99]	22	6	6	40	1	344	9.26	732	0	0.811	-0.3	0.484454	0.910579	56.93	97.4	102.6	High
High	XP_012050635.1	J9VS61	peptidyl-prolyl cis-trans isomerase D [Cryptococcus neoformans var. grubii H99]	18	7	7	134	1	375	6.16	2649	0	0.811	-0.3	0.484437	0.910579	44.7	91.6	108.4	High
High	XP_012049771.1	J9VQ51	ATP-binding protein [Cryptococcus neoformans var. grubii H99]	3	1	1	6	1	324	5.25	72	0	0.811	-0.3	0.484193	0.910579	66.36	82.5	117.5	High
High	XP_012047323.1	J9VGR3	proline-tRNA ligase [Cryptococcus neoformans var. grubii H99]	13	7	7	51	1	740	6.55	818	0	0.81	-0.3	0.482323	0.909615	49.12	92.7	107.3	High
High	XP_012053808.1	J9VZR6	2-isopropylmalate synthase [Cryptococcus neoformans var. grubii H99]	41	26	26	248	1	639	6.35	4841	0	0.809	-0.31	0.481469	0.909615	52.72	91.6	108.4	High
High	XP_012048806.1	J9VJW0	catalase [Cryptococcus neoformans var. grubii H99]	74	32	32	1723	1	498	7.23	27283	0	0.808	-0.31	0.480458	0.90915	64.81	85.4	114.6	High
High	XP_012053270.1	J9W0M7	glycylpeptide N-tetradecanoyltransferase [Cryptococcus neoformans var. grubii H99]	10	7	7	28	1	598	5.95	494	0	0.808	-0.31	0.479775	0.90915	57.14	91.5	108.5	High
High	XP_012049273.1	J9VNV2	geranylgeranyl transferase type-2 subunit beta [Cryptococcus neoformans var. grubii H99]	14	4	4	17	1	333	5	289	0	0.807	-0.31	0.478868	0.90915	45.63	92.1	107.9	High
High	XP_012048603.1	J9VR54	hypothetical protein CNAG_04934 [Cryptococcus neoformans var. grubii H99]	16	4	4	11	1	288	8.51	244	0	0.807	-0.31	0.478627	0.90915	38.13	95.6	104.4	High
High	XP_012051580.1	J9VS16	oxidoreductase [Cryptococcus neoformans var. grubii H99]	25	7	7	46	1	409	6.73	609	0	0.806	-0.31	0.477519	0.90915	30.59	86.7	113.3	High
High	XP_012052115.1	J9VY73	metacaspase-1 [Cryptococcus neoformans var. grubii H99]	5	2	2	9	1	462	6.87	111	0	0.804	-0.32	0.474139	0.908407	22.98	87.5	112.5	High
High	XP_012050887.1	J9VSV0	mannosyl-oligosaccharide 1,2-alpha-mannosidase [Cryptococcus neoformans var. grubii H99]	11	9	9	58	1	865	5.8	1242	0	0.803	-0.32	0.473383	0.907991	34.45	80.5	119.5	High
High	XP_012051510.1	J9VZC4	dolichyl-diphosphooligosaccharide-protein glycosyltransferase [Cryptococcus neoformans var. grubii H99]	3	2	2	5	1	821	8.28	97	0	0.802	-0.32	0.472203	0.906758	32.61	81.7	118.3	High
High	XP_012052495.1	J9VV24	NAD synthetase [Cryptococcus neoformans var. grubii H99]	28	18	18	212	1	713	6.57	4594	0	0.801	-0.32	0.470562	0.90567	51.15	81.8	118.2	High
High	XP_012047378.1	J9VGB0	serine/threonine-protein phosphatase PP-Z1 [Cryptococcus neoformans var. grubii H99]	10	4	4	4	1	507	7.62	56	0	0.8	-0.32	0.470011	0.90567	52.76	94.7	105.3	High
Medium	XP_012048191.1	J9VHZ7	tryptophan 2,3-dioxygenase [Cryptococcus neoformans var. grubii H99]	1	1	1	2	1	580	6.73	19	0	0.797	-0.33	0.465557	0.900147	69.44	79.5	120.5	High
High	XP_012053890.1	J9VX77	NADH-ubiquinone oxidoreductase 49 kDa subunit, mitochondrial [Cryptococcus neoformans var. grubii H99]	18	9	9	56	1	452	6.99	1097	0	0.795	-0.33	0.462775	0.897859	41.66	92.4	107.6	High
High	XP_012049057.1	J9VTJ1	translation initiation factor 3 subunit K [Cryptococcus neoformans var. grubii H99]	18	4	4	12	1	250	5.33	159	0	0.792	-0.34	0.458963	0.892515	43.85	113.2	86.8	High
High	XP_012047619.1	J9VPA5	large subunit ribosomal protein L24 [Cryptococcus neoformans var. grubii H99]	65	15	15	223	1	133	10.54	3734	0	0.789	-0.34	0.454907	0.887701	70.28	100.9	99.1	High
High	XP_012046245.1	J9VDS3	oligoribonuclease [Cryptococcus neoformans var. grubii H99]	19	3	3	16	1	214	5.35	173	0	0.787	-0.34	0.45235	0.883733	26.44	85.8	114.2	High
High	XP_012048584.1	J9VS78	oxidoreductase [Cryptococcus neoformans var. grubii H99]	17	6	6	40	1	300	7.11	587	0	0.786	-0.35	0.450948	0.882016	52.94	97.1	102.9	High
High	XP_012052591.1	J9VTG9	WD-repeat protein [Cryptococcus neoformans var. grubii H99]	44	22	22	218	1	606	6.55	3370	0	0.786	-0.35	0.450651	0.882016	45.77	97.3	102.7	High
High	XP_012050081.1	J9VSC4	large subunit ribosomal protein L21e [Cryptococcus neoformans var. grubii H99]	54	10	10	167	1	160	10.67	3787	0	0.786	-0.35	0.450551	0.882016	61.91	101.1	98.9	High
High	XP_012049362.1	J9VTE3	small subunit ribosomal protein S17 [Cryptococcus neoformans var. grubii H99]	43	10	10	183	1	143	10.21	3403	0	0.786	-0.35	0.450042	0.882016	60.82	76.7	123.3	High
High	XP_012046703.1	J9VLI9	elongation factor 1-gamma [Cryptococcus neoformans var. grubii H99]	66	30	30	628	1	419	5.63	12097	0	0.785	-0.35	0.44885	0.882016	43.46	83.7	116.3	High
High	XP_012053180.1	J9W2Q3	S-(hydroxymethyl)glutathione dehydrogenase [Cryptococcus neoformans var. grubii H99]	50	16	16	170	1	383	6.62	3751	0	0.784	-0.35	0.447953	0.882016	51.48	92.3	107.7	High
High	XP_012052121.1	J9W0J1	enoyl reductase [Cryptococcus neoformans var. grubii H99]	45	12	11	167	1	360	5.77	2609	1	0.784	-0.35	0.44728	0.882016	44.02	87.2	112.8	High
High	XP_012050072.1	J9VM14	ubiquinol-cytochrome c reductase, iron-sulfur subunit [Cryptococcus neoformans var. grubii H99]	29	7	7	134	1	279	7.25	3324	0	0.784	-0.35	0.447195	0.882016	49.27	90.3	109.7	High
High	XP_012047338.1	J9VKH3	mRNA guanylyltransferase [Cryptococcus neoformans var. grubii H99]	7	4	4	6	1	423	5.69	53	0	0.783	-0.35	0.446072	0.882016	73.42	89	111	High
High	XP_012052544.1	J9VT93	NADH dehydrogenase (ubiquinone) flavoprotein 2 [Cryptococcus neoformans var. grubii H99]	30	6	6	28	1	249	7.69	421	0	0.781	-0.36	0.444269	0.882016	61.94	95.5	104.5	High
High	XP_012046541.1	J9VD88	small subunit ribosomal protein S3 [Cryptococcus neoformans var. grubii H99]	67	20	20	521	1	252	9.52	8801	0	0.781	-0.36	0.443485	0.882016	74.99	95.3	104.7	High
High	XP_012047661.1	J9VLV1	coatomer beta' subunit [Cryptococcus neoformans var. grubii H99]	31	20	20	190	1	829	5.27	2974	0	0.778	-0.36	0.439589	0.877096	43.64	84.3	115.7	High
High	XP_012053099.1	J9W2C4	hypothetical protein CNAG_06036 [Cryptococcus neoformans var. grubii H99]	7	4	4	5	1	691	5.52	81	0	0.777	-0.36	0.438279	0.877096	32.31	77.5	122.5	High
High	XP_012047736.1	J9VFZ1	hypothetical protein CNAG_06792 [Cryptococcus neoformans var. grubii H99]	6	1	1	3	1	187	6.51	28	0	0.777	-0.36	0.437694	0.877096	47.84	87.4	112.6	High
High	XP_012050165.1	J9VLK3	endoplasmic reticulum protein [Cryptococcus neoformans var. grubii H99]	36	7	7	42	1	241	7.46	485	0	0.776	-0.37	0.437448	0.877096	41.31	88.6	111.4	High
High	XP_012046907.1	J9VHI2	hypothetical protein CNAG_00711 [Cryptococcus neoformans var. grubii H99]	58	6	6	96	1	109	6.15	1775	0	0.773	-0.37	0.432893	0.869914	40.98	93.5	106.5	High
High	XP_012051882.1	J9VUM8	hypothetical protein CNAG_07765 [Cryptococcus neoformans var. grubii H99]	5	1	1	10	1	198	6.06	128	0	0.772	-0.37	0.431656	0.869181	73.08	87.1	112.9	High
High	XP_012047193.1	J9VGF1	RAN protein binding protein [Cryptococcus neoformans var. grubii H99]	6	2	2	32	1	544	6.48	370	0	0.77	-0.38	0.428772	0.869181	26.29	86.8	113.2	High
High	XP_012051786.1	J9VUN7	small subunit ribosomal protein S10 [Cryptococcus neoformans var. grubii H99]	3	1	1	1	1	255	8.31	17	0	0.769	-0.38	0.427305	0.867995	48.27	71.7	128.3	High
High	XP_012051695.1	J9VWL8	H/ACA ribonucleoprotein complex subunit 1 [Cryptococcus neoformans var. grubii H99]	20	3	3	9	1	205	11.18	88	0	0.768	-0.38	0.426613	0.867995	26.94	86.2	113.8	High
High	XP_012049512.1	J9VKH6	adenine phosphoribosyltransferase [Cryptococcus neoformans var. grubii H99]	61	10	10	79	1	178	6.8	1020	0	0.768	-0.38	0.426236	0.867995	61.59	95	105	High
High	XP_012053184.1	J9VVE1	NADH dehydrogenase (ubiquinone) Fe-S protein 4 [Cryptococcus neoformans var. grubii H99]	6	1	1	7	1	179	9.86	207	0	0.766	-0.38	0.42424	0.866991	43.02	76.8	123.2	High
High	XP_012051938.1	J9W045	small nuclear ribonucleoprotein B and B' [Cryptococcus neoformans var. grubii H99]	26	5	5	37	1	205	10.29	712	0	0.766	-0.38	0.424123	0.866991	34.83	55.2	144.8	High
High	XP_012047149.1	J9VI90	NADPH2:quinone reductase [Cryptococcus neoformans var. grubii H99]	24	6	6	33	1	358	7.56	556	0	0.766	-0.38	0.423822	0.866991	45.44	115.5	84.5	High
High	XP_012046398.1	J9VMA8	alpha-mannosidase [Cryptococcus neoformans var. grubii H99]	19	21	21	137	1	1147	6.48	2608	0	0.764	-0.39	0.421247	0.866991	50.72	85.3	114.7	High
High	XP_012050058.1	J9VM38	parafibromin [Cryptococcus neoformans var. grubii H99]	5	2	2	6	1	418	9.29	72	0	0.764	-0.39	0.420353	0.866399	29.78	76	124	High
High	XP_012050125.1	J9VUR5	NADH dehydrogenase (ubiquinone) 1 beta subcomplex 9 [Cryptococcus neoformans var. grubii H99]	35	3	3	4	1	117	9.69	73	0	0.762	-0.39	0.418886	0.865492	28.76	80.4	119.6	High
High	XP_012050008.1	J9VMZ3	adenylylsulfate kinase [Cryptococcus neoformans var. grubii H99]	18	3	3	31	1	203	6.43	329	0	0.759	-0.4	0.414671	0.862536	29.88	85.6	114.4	High
High	XP_012048619.1	J9VNN7	hypothetical protein CNAG_04953 [Cryptococcus neoformans var. grubii H99]	6	1	1	1	1	198	8.41	30	0	0.759	-0.4	0.414442	0.862536	27.5	87.1	112.9	High
High	XP_012051623.1	J9VYV7	small nuclear ribonucleoprotein E [Cryptococcus neoformans var. grubii H99]	30	3	3	34	1	92	5.9	330	0	0.758	-0.4	0.413574	0.862536	49.85	96.3	103.7	High
High	XP_012046552.1	J9VFZ8	hypothetical protein CNAG_00134 [Cryptococcus neoformans var. grubii H99]	2	2	2	4	1	758	5.25	33	0	0.756	-0.4	0.410105	0.861457	35.53	71.7	128.3	High
High	XP_012051941.1	J9W055	dihydrodipicolinate synthase [Cryptococcus neoformans var. grubii H99]	11	3	3	12	1	328	8.1	150	0	0.756	-0.4	0.410005	0.861457	27.11	86.7	113.3	High
High	XP_012052299.1	J9VXE3	small nuclear ribonucleoprotein G [Cryptococcus neoformans var. grubii H99]	40	4	4	23	1	78	9.57	253	0	0.752	-0.41	0.405344	0.856404	37.97	83.8	116.2	High
High	XP_012052621.1	J9VWJ8	F-type H -transporting ATPase subunit B [Cryptococcus neoformans var. grubii H99]	32	6	6	24	1	237	7.4	418	0	0.751	-0.41	0.403077	0.852682	58.34	92.1	107.9	High
High	XP_012048484.1	J9VJD2	ubiquinol-cytochrome c reductase subunit 10 [Cryptococcus neoformans var. grubii H99]	42	3	3	9	1	74	9.25	185	0	0.75	-0.41	0.402931	0.852682	56.35	93.8	106.2	High
High	XP_012051745.1	J9VRJ3	dihydrodipicolinate synthase [Cryptococcus neoformans var. grubii H99]	13	5	5	13	1	342	7.14	197	0	0.749	-0.42	0.401022	0.852682	61.02	64.1	135.9	High
High	XP_012053495.1	J9VWP3	D-arabinono-1,4-lactone oxidase [Cryptococcus neoformans var. grubii H99]	23	10	10	32	1	478	6.83	332	0	0.748	-0.42	0.400109	0.852682	43.09	96.8	103.2	High
High	XP_012047351.1	J9VFK3	NADH dehydrogenase (quinone), G subunit [Cryptococcus neoformans var. grubii H99]	37	22	22	170	1	737	6.51	3194	0	0.748	-0.42	0.399322	0.852682	59.5	98.8	101.2	High
High	XP_012048109.1	J9VID8	small subunit ribosomal protein S12e [Cryptococcus neoformans var. grubii H99]	27	4	4	144	1	148	5.08	2156	0	0.747	-0.42	0.398393	0.852591	31.7	88.6	111.4	High
High	XP_012050770.1	J9VTN7	hypothetical protein CNAG_06669 [Cryptococcus neoformans var. grubii H99]	50	4	4	23	1	114	7.34	253	0	0.747	-0.42	0.397943	0.852591	60.07	93.4	106.6	High
High	XP_012052627.1	J9VU52	glycine dehydrogenase [Cryptococcus neoformans var. grubii H99]	17	16	16	72	1	1047	6.62	1174	0	0.744	-0.43	0.395065	0.852591	33.65	87.1	112.9	High
High	XP_012047835.1	J9VH51	farnesyl-diphosphate farnesyltransferase [Cryptococcus neoformans var. grubii H99]	11	5	5	22	1	509	6.04	358	0	0.743	-0.43	0.393046	0.852591	31.88	94.7	105.3	High
High	XP_012053115.1	J9VY13	mRNA export factor [Cryptococcus neoformans var. grubii H99]	36	9	9	67	1	366	7.94	1194	0	0.741	-0.43	0.390845	0.852591	38.01	99	101	High
High	XP_012049360.1	J9VKI8	H/ACA ribonucleoprotein complex subunit 4 [Cryptococcus neoformans var. grubii H99]	23	10	10	72	1	503	8.91	1007	0	0.737	-0.44	0.384665	0.845748	48.1	80	120	High
High	XP_012046833.1	J9VM07	capsular associated protein [Cryptococcus neoformans var. grubii H99]	16	9	9	31	1	593	6.24	345	0	0.735	-0.44	0.382338	0.843747	42.93	78.9	121.1	High
High	XP_012049409.1	P82476	chitin deacetylase [Cryptococcus neoformans var. grubii H99]	17	3	3	38	1	412	4.59	783	0	0.733	-0.45	0.380001	0.840789	60.05	58.4	141.6	High
High	XP_012048050.1	J9VKT1	hypothetical protein CNAG_02655 [Cryptococcus neoformans var. grubii H99]	36	10	10	107	1	375	5.73	1832	0	0.731	-0.45	0.376977	0.836293	36.07	81	119	High
High	XP_012052847.1	J9VXH6	polyubiquitin [Cryptococcus neoformans var. grubii H99]	94	12	12	1610	1	381	7.58	31525	0	0.731	-0.45	0.376791	0.836293	44.72	97.4	102.6	High
High	XP_012048586.1	J9VJD9	deoxyuridine 5'-triphosphate nucleotidohydrolase [Cryptococcus neoformans var. grubii H99]	27	15	15	151	1	695	5.24	3219	0	0.73	-0.45	0.376682	0.836293	44.58	91.7	108.3	High
High	XP_012053873.1	J9W469	1-pyrroline-5-carboxylate dehydrogenase [Cryptococcus neoformans var. grubii H99]	69	35	35	417	1	546	7.03	8095	0	0.729	-0.46	0.374163	0.836293	58.51	78.2	121.8	High
High	XP_012049972.1	J9VST1	NADH dehydrogenase (ubiquinone) 1 alpha subcomplex 12 [Cryptococcus neoformans var. grubii H99]	15	2	2	6	1	144	9.23	98	0	0.728	-0.46	0.374014	0.836293	43.46	66.9	133.1	High
High	XP_012051443.1	J9VU85	lactoylglutathione lyase [Cryptococcus neoformans var. grubii H99]	33	6	6	41	1	190	6.92	786	0	0.728	-0.46	0.373293	0.836293	40.07	81.6	118.4	High
High	XP_012047837.1	J9VHR2	Grx4 family monothiol glutaredoxin [Cryptococcus neoformans var. grubii H99]	6	2	2	2	1	242	5.2	61	0	0.727	-0.46	0.372521	0.836293	61.62	33.5	166.5	High
High	XP_012049117.1	J9VP34	hypothetical protein CNAG_00933 [Cryptococcus neoformans var. grubii H99]	26	4	4	27	1	240	5.62	252	0	0.721	-0.47	0.364929	0.830324	59.14	100.9	99.1	High
High	XP_012048348.1	J9VIY0	thiol-specific antioxidant protein 3 [Cryptococcus neoformans var. grubii H99]	39	9	9	87	1	233	5.66	743	0	0.72	-0.47	0.363512	0.829971	48.37	77.3	122.7	High
High	XP_012050027.1	J9VV60	glucan 1,3-beta-glucosidase [Cryptococcus neoformans var. grubii H99]	32	10	10	146	1	431	4.84	2141	0	0.716	-0.48	0.357588	0.8225	58.58	98.8	101.2	High
High	XP_012048153.1	J9VQB8	glycine cleavage system T protein [Cryptococcus neoformans var. grubii H99]	26	11	11	71	1	410	8.54	1545	0	0.716	-0.48	0.357347	0.8225	41.29	96.5	103.5	High
High	XP_012049042.1	J9VKK7	FK506-binding protein 4 [Cryptococcus neoformans var. grubii H99]	7	3	3	10	1	409	4.6	238	0	0.714	-0.49	0.355599	0.821939	33.69	87.8	112.2	High
High	XP_012047812.1	J9VJT8	flavoprotein oxygenase [Cryptococcus neoformans var. grubii H99]	2	1	1	1	1	349	7.81	22	0	0.714	-0.49	0.354809	0.821714	42.17	83.3	116.7	High
High	XP_012046656.1	J9VEL3	NADH dehydrogenase (ubiquinone) 1 beta subcomplex 8 [Cryptococcus neoformans var. grubii H99]	6	1	1	3	1	159	5.33	88	0	0.712	-0.49	0.352967	0.820831	66.65	83.2	116.8	High
High	XP_012047645.1	J9VPD3	small nuclear ribonucleoprotein D3 [Cryptococcus neoformans var. grubii H99]	26	3	3	17	1	124	11.52	189	0	0.712	-0.49	0.352582	0.820831	38.61	76	124	High
High	XP_012051653.1	J9VU63	protein transporter SEC13 [Cryptococcus neoformans var. grubii H99]	16	4	4	25	1	332	6.23	376	0	0.709	-0.5	0.349157	0.81717	37.5	76.1	123.9	High
High	XP_012048179.1	J9VK69	oligosaccharyltransferase complex subunit delta (ribophorin II) [Cryptococcus neoformans var. grubii H99]	6	1	1	4	1	297	8.81	42	0	0.708	-0.5	0.347827	0.816764	38.94	85.5	114.5	High
High	XP_012048843.1	J9VMB2	hypothetical protein CNAG_05309 [Cryptococcus neoformans var. grubii H99]	2	1	1	7	1	463	9.25	193	0	0.707	-0.5	0.345902	0.813376	53.21	89.9	110.1	High
High	XP_012050186.1	J9VLH0	calnexin [Cryptococcus neoformans var. grubii H99]	37	20	20	356	1	551	4.75	5752	0	0.704	-0.51	0.342911	0.807469	37.38	78.7	121.3	High
High	XP_012049720.1	J9VMF6	TatD DNase [Cryptococcus neoformans var. grubii H99]	3	1	1	3	1	320	6.8	41	0	0.703	-0.51	0.341828	0.807173	27.15	82.6	117.4	High
High	XP_012052746.1	J9VUQ7	2,4-dihydroxyhept-2-ene-1,7-dioic acid aldolase [Cryptococcus neoformans var. grubii H99]	8	2	2	4	1	263	5.52	56	0	0.702	-0.51	0.340578	0.80648	37.83	51.1	148.9	High
High	XP_012048250.1	J9VH40	hypothetical protein CNAG_02965 [Cryptococcus neoformans var. grubii H99]	22	4	4	24	1	232	5.12	388	0	0.701	-0.51	0.338274	0.803282	13.97	77.4	122.6	High
High	XP_012048131.1	J9VHN0	hypothetical protein CNAG_02785 [Cryptococcus neoformans var. grubii H99]	5	2	2	7	1	767	5.62	81	0	0.7	-0.51	0.337664	0.802964	45.68	95.9	104.1	High
High	XP_012050716.1	J9VTD0	endoribonuclease L-PSP [Cryptococcus neoformans var. grubii H99]	65	7	5	47	1	138	6.07	565	2	0.7	-0.51	0.337535	0.802964	37.73	89	111	High
High	XP_012046621.1	J9VDQ8	nuclease I [Cryptococcus neoformans var. grubii H99]	41	13	13	298	1	392	6.62	4978	0	0.697	-0.52	0.334157	0.798001	50.32	71.2	128.8	High
High	XP_012053303.1	J9VYS1	tRNA pseudouridine(38-40) synthase [Cryptococcus neoformans var. grubii H99]	15	6	6	26	1	560	8.19	507	0	0.697	-0.52	0.333167	0.797114	44.07	67	133	High
High	XP_012050312.1	J9VW93	HIV Tat-specific factor 1 [Cryptococcus neoformans var. grubii H99]	10	4	4	23	1	435	5.27	402	0	0.694	-0.53	0.330277	0.792244	34.35	71.2	128.8	High
High	XP_012049168.1	J9VU39	glutamate dehydrogenase [Cryptococcus neoformans var. grubii H99]	48	49	49	1096	1	1056	6.55	21990	0	0.694	-0.53	0.329818	0.792244	37.81	83.1	116.9	High
High	XP_012049047.1	J9VNL6	nuclear distribution protein PAC1 [Cryptococcus neoformans var. grubii H99]	7	2	2	7	1	302	8.05	121	0	0.694	-0.53	0.329413	0.792244	29.19	49.3	150.7	High
High	XP_012053321.1	J9VWL6	ATP-dependent Clp endopeptidase, proteolytic subunit ClpP [Cryptococcus neoformans var. grubii H99]	16	3	3	3	1	260	6.42	25	0	0.693	-0.53	0.329018	0.792244	61.02	30.9	169.1	High
High	XP_012048225.1	J9VPY2	protein disulfide-isomerase [Cryptococcus neoformans var. grubii H99]	6	2	2	4	1	388	5.54	59	0	0.691	-0.53	0.326621	0.791704	29.35	49.5	150.5	High
High	XP_012050271.1	J9VVV2	nucleoporin family protein [Cryptococcus neoformans var. grubii H99]	2	3	3	12	1	2101	5.07	185	0	0.688	-0.54	0.322883	0.786677	36.37	80.3	119.7	High
High	XP_012050425.1	J9VPR1	hypothetical protein CNAG_05934 [Cryptococcus neoformans var. grubii H99]	8	2	2	3	1	276	5.6	37	0	0.687	-0.54	0.32142	0.784497	48.4	86	114	High
High	XP_012051955.1	J9VXV1	phosphatidylserine decarboxylase [Cryptococcus neoformans var. grubii H99]	2	4	4	8	1	1264	6.48	145	0	0.687	-0.54	0.320518	0.784315	46.94	67.4	132.6	High
High	XP_012049231.1	J9VLN0	glucose and ribitol dehydrogenase [Cryptococcus neoformans var. grubii H99]	62	17	17	352	1	305	7.09	6033	0	0.686	-0.54	0.319423	0.782771	51.24	77.4	122.6	High
High	XP_012050046.1	J9VM62	NADH-quinone oxidoreductase subunit B 2 [Cryptococcus neoformans var. grubii H99]	16	4	4	31	1	229	9.79	669	0	0.685	-0.55	0.319053	0.782771	32.25	69.4	130.6	High
High	XP_012047386.1	O94746	FK506-binding protein 1 [Cryptococcus neoformans var. grubii H99]	32	4	4	25	1	134	9.25	309	0	0.684	-0.55	0.317719	0.782771	46.11	76.7	123.3	High
High	XP_012050474.1	J9VRL5	alcohol dehydrogenase [Cryptococcus neoformans var. grubii H99]	4	2	2	6	1	357	5.8	111	0	0.684	-0.55	0.31694	0.782771	25.86	56.8	143.2	High
High	XP_012052685.1	J9W1G1	hypothetical protein CNAG_01686 [Cryptococcus neoformans var. grubii H99]	61	9	9	134	1	233	5.94	2359	0	0.683	-0.55	0.315541	0.782771	23.05	79	121	High
High	XP_012048968.1	J9VQA8	mannose-6-phosphate isomerase [Cryptococcus neoformans var. grubii H99]	14	2	2	29	1	177	6.73	286	0	0.683	-0.55	0.315526	0.782771	32.23	97	103	High
High	XP_012050712.1	J9VVY8	pre-mRNA-splicing helicase BRR2 [Cryptococcus neoformans var. grubii H99]	7	14	14	47	1	2153	5.29	761	0	0.683	-0.55	0.315492	0.782771	30.78	75.7	124.3	High
High	XP_012047614.1	J9VP96	GTP cyclohydrolase I [Cryptococcus neoformans var. grubii H99]	12	6	6	22	1	435	7.25	444	0	0.681	-0.55	0.313939	0.782771	36.55	71.7	128.3	High
High	XP_012046817.1	J9VH59	saccharopepsin [Cryptococcus neoformans var. grubii H99]	37	17	17	841	1	438	4.87	12129	0	0.679	-0.56	0.310599	0.781598	40.06	69.6	130.4	High
High	XP_012046984.1	J9VHU9	prephenate dehydratase [Cryptococcus neoformans var. grubii H99]	4	1	1	2	1	307	6.93	28	0	0.677	-0.56	0.308052	0.77751	11.52	83.2	116.8	High
High	XP_012048141.1	J9VIA1	dihydroxyacetone kinase [Cryptococcus neoformans var. grubii H99]	32	17	17	112	1	591	5.63	2080	0	0.676	-0.56	0.307351	0.77751	30.08	78.7	121.3	High
High	XP_012047330.1	J9VI75	ubiquilin [Cryptococcus neoformans var. grubii H99]	8	3	3	22	1	397	5.48	407	0	0.675	-0.57	0.306021	0.777036	55.77	129.5	70.5	High
High	XP_012049979.1	J9VMF9	glucose repression regulatory protein TUP1 [Cryptococcus neoformans var. grubii H99]	12	7	7	33	1	564	7.17	621	0	0.668	-0.58	0.297116	0.764642	42.77	80.6	119.4	High
High	XP_012052350.1	J9VTY0	phosphoglycerate mutase [Cryptococcus neoformans var. grubii H99]	9	2	2	7	1	311	5.81	83	0	0.666	-0.59	0.294719	0.75978	31.15	65.6	134.4	High
High	XP_012048871.1	J9VUB1	histone H4 [Cryptococcus neoformans var. grubii H99]	54	10	10	358	1	103	11.36	7272	0	0.664	-0.59	0.292583	0.756588	38.04	73.5	126.5	High
High	XP_012053554.1	Q8X226	O-acetyltransferase [Cryptococcus neoformans var. grubii H99]	1	1	1	2	1	959	7.68	23	0	0.663	-0.59	0.291013	0.753684	23.28	71.7	128.3	High
High	XP_012051714.1	J9VRE4	glycosyl-hydrolase [Cryptococcus neoformans var. grubii H99]	9	2	2	17	1	346	4.74	446	0	0.662	-0.59	0.29044	0.753684	36.07	74	126	High
High	XP_012047332.1	J9VI77	U3 small nucleolar RNA-associated protein 5 [Cryptococcus neoformans var. grubii H99]	18	9	9	26	1	714	4.59	483	0	0.66	-0.6	0.287223	0.753122	27.4	82.9	117.1	High
High	XP_012049828.1	J9VN27	vacuolar protein sorting-associated protein 27 [Cryptococcus neoformans var. grubii H99]	3	2	2	7	1	744	6.02	119	0	0.659	-0.6	0.28696	0.753122	39.31	74.5	125.5	High
High	XP_012051942.1	J9W064	hypothetical protein CNAG_04825 [Cryptococcus neoformans var. grubii H99]	2	1	1	1	1	375	6.76	17	0	0.659	-0.6	0.286396	0.753122	11.48	79.4	120.6	High
High	XP_012050749.1	J9VW70	cathepsin A (carboxypeptidase C) [Cryptococcus neoformans var. grubii H99]	17	9	9	114	1	539	4.87	1443	0	0.657	-0.61	0.284081	0.749546	49.35	69.7	130.3	High
High	XP_012049073.1	J9VLF3	WD-repeat protein mip1 [Cryptococcus neoformans var. grubii H99]	2	2	2	2	1	1507	6.02	26	0	0.657	-0.61	0.283674	0.749546	30.32	37.4	162.6	High
High	XP_012048146.1	J9VKE7	solute carrier family 30 (zinc transporter), member 1 [Cryptococcus neoformans var. grubii H99]	6	2	2	4	1	523	6.27	44	0	0.656	-0.61	0.282366	0.748536	23.64	86.7	113.3	High
High	XP_012046578.1	J9VDD8	methylthioadenosine phosphorylase [Cryptococcus neoformans var. grubii H99]	77	25	25	1602	1	331	8.03	22249	0	0.655	-0.61	0.281537	0.748536	42.48	75.1	124.9	High
High	XP_012050762.1	J9VTM7	hexosaminidase [Cryptococcus neoformans var. grubii H99]	1	1	1	1	1	586	6.23	33	0	0.652	-0.62	0.278371	0.744973	33.15	78.9	121.1	High
High	XP_012051175.1	J9VT08	GTP-binding protein rhoA [Cryptococcus neoformans var. grubii H99]	53	11	11	88	1	197	7.64	1425	0	0.649	-0.62	0.274903	0.741578	51.66	83.8	116.2	High
High	XP_012047929.1	J9VKN2	prenylcysteine oxidase/farnesylcysteine lyase [Cryptococcus neoformans var. grubii H99]	4	2	2	5	1	556	6.02	68	0	0.649	-0.62	0.274508	0.741578	24.5	80.3	119.7	High
High	XP_012047089.1	T2BP66	WD repeat and SOF domain-containing protein 1 [Cryptococcus neoformans var. grubii H99]	5	4	4	10	1	789	7.01	233	0	0.648	-0.63	0.272811	0.738297	19.63	60.7	139.3	High
High	XP_012050840.1	J9VQ18	gamma-glutamyltransferase [Cryptococcus neoformans var. grubii H99]	3	2	2	4	1	592	5.68	40	0	0.646	-0.63	0.270422	0.738297	39.57	87.4	112.6	High
High	XP_012046633.1	J9VIM6	aminopeptidase [Cryptococcus neoformans var. grubii H99]	24	8	8	158	1	516	5.85	3888	0	0.644	-0.63	0.269081	0.738297	17.55	77.4	122.6	High
High	XP_012047228.1	J9VIR4	calcium/proton exchanger [Cryptococcus neoformans var. grubii H99]	10	4	4	52	1	403	4.67	1067	0	0.643	-0.64	0.267698	0.737482	33.87	78	122	High
High	XP_012050047.1	J9VM57	autophagy-like protein 18 Atg18 [Cryptococcus neoformans var. grubii H99]	11	4	4	14	1	423	8.63	321	0	0.642	-0.64	0.266346	0.735583	32.1	77.1	122.9	High
High	XP_012047942.1	J9VHV3	hypothetical protein CNAG_02685 [Cryptococcus neoformans var. grubii H99]	29	15	15	229	1	502	6.32	3494	0	0.641	-0.64	0.264775	0.734773	37.55	72.4	127.6	High
High	XP_012053218.1	J9W0I3	NADH dehydrogenase (ubiquinone) 1 alpha subcomplex 5 [Cryptococcus neoformans var. grubii H99]	54	3	3	8	1	131	5.29	105	0	0.635	-0.65	0.258315	0.724658	48.94	87.7	112.3	High
High	XP_012046734.1	J9VEU9	protein kinase C substrate 80K-H [Cryptococcus neoformans var. grubii H99]	4	2	2	11	1	557	4.92	126	0	0.635	-0.65	0.258103	0.724658	18.78	78.9	121.1	High
High	XP_012051406.1	J9VW32	mucin-desulfating sulfatase [Cryptococcus neoformans var. grubii H99]	4	2	2	6	1	549	6.33	66	0	0.634	-0.66	0.256895	0.724289	14.43	89.3	110.7	High
High	XP_012049193.1	J9VTZ8	carboxypeptidase D [Cryptococcus neoformans var. grubii H99]	13	6	5	39	1	548	5.1	549	1	0.633	-0.66	0.255359	0.72359	19.17	67.9	132.1	High
High	XP_012049098.1	J9VKY5	glutaredoxin [Cryptococcus neoformans var. grubii H99]	40	5	5	67	1	146	8.72	1759	0	0.629	-0.67	0.25062	0.714968	43.1	86.5	113.5	High
High	XP_012047117.1	J9VMY1	threonine-tRNA ligase [Cryptococcus neoformans var. grubii H99]	3	2	2	3	1	772	7.23	44	0	0.626	-0.68	0.247534	0.710769	23.71	74.9	125.1	High
High	XP_012049016.1	J9VKD7	L-mandelate dehydrogenase [Cryptococcus neoformans var. grubii H99]	8	4	4	19	1	552	6.1	476	0	0.617	-0.7	0.237244	0.693229	17.98	75.1	124.9	High
High	XP_012048687.1	J9VRH3	ADP-ribosylation factor GTPase-activating protein 1 [Cryptococcus neoformans var. grubii H99]	10	4	4	16	1	420	6.35	238	0	0.614	-0.7	0.233862	0.687589	28.38	95.3	104.7	High
High	XP_012051751.1	J9VRJ7	methylmalonate-semialdehyde dehydrogenase (acylating) [Cryptococcus neoformans var. grubii H99]	21	9	9	20	1	545	7.87	239	0	0.613	-0.71	0.232843	0.687589	20.81	53.7	146.3	High
High	XP_012053789.1	J9VWT4	cytochrome b5 reductase [Cryptococcus neoformans var. grubii H99]	54	21	21	330	1	352	9.23	6430	0	0.609	-0.72	0.228093	0.67705	25.43	79.5	120.5	High
High	XP_012052341.1	J9VTB4	hypothetical protein CNAG_01491 [Cryptococcus neoformans var. grubii H99]	49	8	8	91	1	193	4.4	1405	0	0.607	-0.72	0.226444	0.675725	31.36	79.5	120.5	High
High	XP_012052174.1	J9VVR1	fimbrin [Cryptococcus neoformans var. grubii H99]	7	5	5	70	1	624	5.76	1226	0	0.605	-0.72	0.224041	0.672122	24.48	75.9	124.1	High
High	XP_012052004.1	J9W0G1	acyl-CoA dehydrogenase [Cryptococcus neoformans var. grubii H99]	6	3	3	9	1	500	8.15	93	0	0.605	-0.73	0.223225	0.67087	13.74	72.5	127.5	High
High	XP_012049562.1	J9VMI9	hypothetical protein CNAG_06813 [Cryptococcus neoformans var. grubii H99]	16	9	9	30	1	641	7.09	431	0	0.602	-0.73	0.220711	0.665725	21.35	63.3	136.7	High
High	XP_012050719.1	J9VTG0	oxysterol binding protein [Cryptococcus neoformans var. grubii H99]	23	9	9	95	1	401	7.46	1454	0	0.601	-0.73	0.219249	0.66365	31.05	68.6	131.4	High
High	XP_012046644.1	J9VDT7	gly-X carboxypeptidase [Cryptococcus neoformans var. grubii H99]	14	5	5	17	1	573	6.57	115	0	0.6	-0.74	0.218649	0.663025	22.43	75.2	124.8	High
High	XP_012052351.1	J9VYJ6	endonuclease/exonuclease/phosphatase [Cryptococcus neoformans var. grubii H99]	12	3	3	18	1	353	6.96	287	0	0.6	-0.74	0.21859	0.663025	13.94	85.1	114.9	High
High	XP_012052822.1	J9W1U6	cathepsin A (carboxypeptidase C) [Cryptococcus neoformans var. grubii H99]	23	11	11	90	1	520	5.31	1900	0	0.598	-0.74	0.216524	0.660143	37.29	101.5	98.5	High
High	XP_012052452.1	J9VZB1	glyoxylate reductase [Cryptococcus neoformans var. grubii H99]	32	12	12	140	1	345	6.14	2755	0	0.598	-0.74	0.216457	0.660143	27.2	65.8	134.2	High
High	XP_012052639.1	J9VYS6	cystathionine gamma-synthase [Cryptococcus neoformans var. grubii H99]	6	3	3	4	1	663	6.29	85	0	0.596	-0.75	0.214191	0.656592	51.29	133.3	66.7	High
High	XP_012051242.1	J9VT91	chitinase [Cryptococcus neoformans var. grubii H99]	38	15	15	254	1	452	6.23	4059	0	0.594	-0.75	0.211778	0.652788	27.92	73.6	126.4	High
High	XP_012046413.1	J9VME7	aldehyde dehydrogenase family 7 member A1 [Cryptococcus neoformans var. grubii H99]	33	14	14	366	1	580	7.97	8845	0	0.59	-0.76	0.207326	0.64138	29.84	66.6	133.4	High
High	XP_012051920.1	J9VS96	glycogen debranching enzyme [Cryptococcus neoformans var. grubii H99]	40	58	58	757	1	1593	6.09	11840	0	0.589	-0.76	0.206654	0.640476	25.6	69	131	High
High	XP_012052382.1	J9VYR9	ribosome assembly protein RRB1 [Cryptococcus neoformans var. grubii H99]	17	5	5	15	1	489	4.54	87	0	0.589	-0.76	0.206093	0.639913	23.19	75.4	124.6	High
High	XP_012047600.1	J9VJB3	guanosine-diphosphatase [Cryptococcus neoformans var. grubii H99]	18	9	9	89	1	671	4.7	1553	0	0.588	-0.77	0.205166	0.638211	28.79	75.8	124.2	High
High	XP_012049028.1	J9VTB9	small nuclear ribonucleoprotein F [Cryptococcus neoformans var. grubii H99]	43	3	3	15	1	87	5.4	444	0	0.586	-0.77	0.203034	0.635094	28.71	61.6	138.4	High
High	XP_012047082.1	T2BP49	WD-repeat protein JIP5 [Cryptococcus neoformans var. grubii H99]	9	3	3	6	1	348	4.82	107	0	0.586	-0.77	0.202647	0.635094	31.69	72.1	127.9	High
High	XP_012050427.1	J9VS66	hypothetical protein CNAG_05937 [Cryptococcus neoformans var. grubii H99]	6	2	2	3	1	287	5.58	52	0	0.579	-0.79	0.195143	0.620296	36.15	68.7	131.3	High
High	XP_012052371.1	J9VTI4	hypothetical protein CNAG_01562 [Cryptococcus neoformans var. grubii H99]	6	1	1	2	1	321	4.13	22	0	0.576	-0.8	0.19225	0.617289	13.43	73.1	126.9	High
High	YP_006883716.1	Q85SZ7	cytochrome c oxidase subunit I (mitochondrion) [Cryptococcus neoformans var. grubii H99]	2	1	1	1	1	528	6.73	19	0	0.573	-0.8	0.188954	0.609134	26.96	59.2	140.8	High
High	XP_012049824.1	J9VVA5	5'-3' exoribonuclease 1 [Cryptococcus neoformans var. grubii H99]	1	2	2	7	1	1459	6.9	122	0	0.57	-0.81	0.185859	0.602878	17.11	69.8	130.2	High
High	XP_012049625.1	J9VMF7	aspartate-tRNA(Asn) ligase [Cryptococcus neoformans var. grubii H99]	8	4	4	5	1	567	6.61	51	0	0.569	-0.81	0.185725	0.602878	32.61	41.2	158.8	High
High	XP_012052389.1	J9W167	aldo-keto reductase [Cryptococcus neoformans var. grubii H99]	48	12	12	85	1	284	7.87	1347	0	0.569	-0.81	0.184765	0.602542	28.87	76.5	123.5	High
High	XP_012053537.1	J9W176	hypothetical protein CNAG_06515 [Cryptococcus neoformans var. grubii H99]	13	2	2	2	1	256	6.87	23	0	0.566	-0.82	0.181956	0.59904	17.01	62.6	137.4	High
High	XP_012049244.1	J9VNY5	dolichyl-phosphate-mannose-protein mannosyltransferase [Cryptococcus neoformans var. grubii H99]	7	5	5	11	1	767	8.98	116	0	0.565	-0.82	0.180915	0.596914	17.3	52.8	147.2	High
High	XP_012052062.1	J9VYC9	phytanoyl-CoA dioxygenase [Cryptococcus neoformans var. grubii H99]	4	1	1	1	1	327	6.46	16	0	0.564	-0.83	0.179852	0.59457	14.84	74.9	125.1	High
High	XP_012047468.1	J9VNP3	small nuclear ribonucleoprotein Sm D2 [Cryptococcus neoformans var. grubii H99]	41	5	5	42	1	111	9.66	1048	0	0.563	-0.83	0.179485	0.594522	21.54	63.9	136.1	High
High	XP_012053467.1	J9VWK6	plasma-membrane proton-efflux P-type ATPase [Cryptococcus neoformans var. grubii H99]	31	27	27	279	1	998	5.44	4559	0	0.563	-0.83	0.178924	0.594522	32.48	72.1	127.9	High
High	XP_012046253.1	J9VEK1	membrane protein [Cryptococcus neoformans var. grubii H99]	21	17	17	97	1	923	6.06	1632	0	0.563	-0.83	0.178677	0.594522	19.43	65.8	134.2	High
High	XP_012050772.1	J9VNZ4	hypothetical protein CNAG_06673 [Cryptococcus neoformans var. grubii H99]	10	3	3	13	1	475	5.19	281	0	0.56	-0.84	0.176258	0.590796	20.34	77	123	High
High	XP_012053909.1	J9W232	malate synthase A [Cryptococcus neoformans var. grubii H99]	31	17	17	138	1	538	7.42	2095	0	0.56	-0.84	0.176158	0.590796	23.7	70.5	129.5	High
High	XP_012053018.1	J9W075	NADH dehydrogenase (ubiquinone) Fe-S protein 6 [Cryptococcus neoformans var. grubii H99]	8	1	1	3	1	144	8.92	44	0	0.558	-0.84	0.174168	0.589654	22.62	80	120	High
High	XP_012050240.1	J9VMD9	endopolyphosphatase [Cryptococcus neoformans var. grubii H99]	5	5	5	12	1	676	6.44	124	0	0.558	-0.84	0.174151	0.589654	25.42	82.1	117.9	High
High	XP_012048804.1	J9VPI7	chaperone regulator [Cryptococcus neoformans var. grubii H99]	9	3	3	5	1	369	6.62	81	0	0.556	-0.85	0.172528	0.586627	11.09	39.4	160.6	High
High	XP_012049139.1	J9VLW3	hypothetical protein CNAG_07453 [Cryptococcus neoformans var. grubii H99]	5	3	3	7	1	600	4.54	83	0	0.555	-0.85	0.171291	0.58461	37.21	66.9	133.1	High
High	XP_012047200.1	J9VIJ7	hypothetical protein CNAG_03735 [Cryptococcus neoformans var. grubii H99]	10	6	6	20	1	637	5.71	259	0	0.553	-0.86	0.168861	0.58102	17.1	39.9	160.1	High
High	XP_012047021.1	J9VE78	hypothetical protein CNAG_07317 [Cryptococcus neoformans var. grubii H99]	16	6	6	12	1	444	8.21	188	0	0.553	-0.86	0.168788	0.58102	28.34	56.3	143.7	High
High	XP_012048171.1	J9VK85	hypothetical protein CNAG_02842 [Cryptococcus neoformans var. grubii H99]	4	1	1	5	1	271	8.07	106	0	0.55	-0.86	0.165887	0.574302	13.8	69.7	130.3	High
High	XP_012049701.1	J9VM89	endosomal P24A protein [Cryptococcus neoformans var. grubii H99]	5	3	3	10	1	629	6.4	104	0	0.55	-0.86	0.165692	0.574302	13.05	70.6	129.4	High
High	XP_012047180.1	J9VNB3	valine-tRNA ligase [Cryptococcus neoformans var. grubii H99]	16	15	15	77	1	1109	6.64	1154	0	0.549	-0.87	0.164898	0.573234	21.48	60.7	139.3	High
High	XP_012053488.1	J9W111	U6 snRNA-associated Sm-like protein LSm6 [Cryptococcus neoformans var. grubii H99]	11	1	1	7	1	88	4.65	154	0	0.548	-0.87	0.164483	0.57297	8.59	69.4	130.6	High
High	XP_012048865.1	J9VJ05	uroporphyrinogen-III C-methyltransferase [Cryptococcus neoformans var. grubii H99]	1	1	1	1	1	795	6.7	16	0	0.548	-0.87	0.164161	0.57297	1.03	70.8	129.2	High
High	XP_012053917.1	J9VXA2	FACT complex subunit POB3 [Cryptococcus neoformans var. grubii H99]	2	2	2	2	1	588	5.08	31	0	0.544	-0.88	0.160271	0.571114	23.1	67.9	132.1	High
High	XP_012047472.1	J9VNP9	sterol 24-C-methyltransferase [Cryptococcus neoformans var. grubii H99]	24	6	6	35	1	343	6.02	658	0	0.543	-0.88	0.159205	0.568684	15.1	78.2	121.8	High
High	XP_012046670.1	J9VGM7	survival factor 1 [Cryptococcus neoformans var. grubii H99]	25	8	8	39	1	424	6.54	678	0	0.54	-0.89	0.156008	0.562027	19.14	61.3	138.7	High
High	XP_012048542.1	J9VJT0	adenylyl cyclase-associated protein [Cryptococcus neoformans var. grubii H99]	13	5	5	45	1	507	7.05	895	0	0.539	-0.89	0.155711	0.562027	24.99	61.7	138.3	High
High	XP_012050475.1	J9VNK2	hypothetical protein CNAG_05724 [Cryptococcus neoformans var. grubii H99]	2	1	1	3	1	570	5.06	79	0	0.538	-0.9	0.154085	0.559714	35.9	39	161	High
High	XP_012047318.1	J9VGQ0	haloacid dehalogenase, type II [Cryptococcus neoformans var. grubii H99]	3	1	1	5	1	241	4.78	129	0	0.537	-0.9	0.153623	0.559714	32.8	69.9	130.1	High
High	XP_012047729.1	J9VI08	small nuclear ribonucleoprotein D1 [Cryptococcus neoformans var. grubii H99]	55	4	4	44	1	129	11.37	671	0	0.536	-0.9	0.152274	0.559333	15.81	70.1	129.9	High
High	XP_012049693.1	J9VRT9	carboxypeptidase D [Cryptococcus neoformans var. grubii H99]	19	10	10	41	1	666	5.03	558	0	0.535	-0.9	0.151325	0.557063	24.5	78.1	121.9	High
High	XP_012049426.1	J9VQL2	vacuolar transporter chaperone 4 [Cryptococcus neoformans var. grubii H99]	5	4	4	20	1	864	5.21	312	0	0.533	-0.91	0.150002	0.553398	16.63	73	127	High
High	XP_012053850.1	J9W1W6	serine-threonine protein phosphatase [Cryptococcus neoformans var. grubii H99]	9	3	3	15	1	385	6.92	199	0	0.532	-0.91	0.149306	0.552061	16.65	78.2	121.8	High
High	XP_012049836.1	J9VSS1	amidohydrolase [Cryptococcus neoformans var. grubii H99]	17	11	11	67	1	963	5.86	911	0	0.532	-0.91	0.148823	0.552061	17.58	67.1	132.9	High
High	XP_012047813.1	J9VH09	RNA-binding protein with serine-rich domain 1 [Cryptococcus neoformans var. grubii H99]	3	1	1	2	1	372	12.22	19	0	0.531	-0.91	0.148332	0.552061	8.99	69.4	130.6	High
High	XP_012049695.1	J9VLI7	3-hydroxy acyl-CoA dehydratase [Cryptococcus neoformans var. grubii H99]	4	1	1	2	1	332	10.02	47	0	0.529	-0.92	0.146459	0.549954	9.96	68.6	131.4	High
High	XP_012050686.1	J9VVU6	pim1 protein RNA transporter 2 [Cryptococcus neoformans var. grubii H99]	14	6	6	43	1	590	6.71	681	0	0.528	-0.92	0.145212	0.547714	18.37	79.4	120.6	High
High	XP_012051815.1	J9VZK0	RNA polymerase II transcription factor [Cryptococcus neoformans var. grubii H99]	18	7	7	15	1	513	4.92	302	0	0.527	-0.92	0.144087	0.54646	37.59	66.1	133.9	High
High	XP_012049950.1	J9VN73	mitochondrial intermembrane space import and assembly protein 40 [Cryptococcus neoformans var. grubii H99]	13	3	3	11	1	231	4.63	127	0	0.527	-0.93	0.143839	0.54646	11.48	65.2	134.8	High
High	XP_012049134.1	J9VLU5	glucosidase [Cryptococcus neoformans var. grubii H99]	10	4	3	23	1	622	4.82	234	1	0.526	-0.93	0.143422	0.54646	30.37	67.2	132.8	High
High	XP_012049971.1	J9VMH1	hypothetical protein CNAG_02137 [Cryptococcus neoformans var. grubii H99]	1	1	1	10	1	817	5.5	0	0	0.525	-0.93	0.142362	0.54646	29.19	47.4	152.6	High
High	XP_012053913.1	J9VXU1	cytoplasmic protein [Cryptococcus neoformans var. grubii H99]	33	8	8	53	1	281	5.72	953	0	0.525	-0.93	0.142039	0.54646	17.39	62.6	137.4	High
High	XP_012051351.1	J9VQR1	casein kinase II subunit beta [Cryptococcus neoformans var. grubii H99]	8	2	2	2	1	365	4.44	29	0	0.524	-0.93	0.141202	0.546024	21.17	69.1	130.9	High
High	XP_012052898.1	J9VXP6	prephenate dehydrogenase (NADP) [Cryptococcus neoformans var. grubii H99]	9	3	3	25	1	445	6.48	532	0	0.522	-0.94	0.139808	0.54192	15.24	81.1	118.9	High
High	XP_012050344.1	J9VWF3	elongator complex protein 1 [Cryptococcus neoformans var. grubii H99]	3	4	4	12	1	1174	5.83	168	0	0.522	-0.94	0.139259	0.54192	8.8	62.5	137.5	High
High	XP_012050509.1	J9VNN9	large subunit acidic ribosomal protein P2 [Cryptococcus neoformans var. grubii H99]	67	6	6	13	1	111	4.26	156	0	0.521	-0.94	0.138544	0.540705	24.47	83.9	116.1	High
High	XP_012049067.1	J9VTM0	hypothetical protein CNAG_01081 [Cryptococcus neoformans var. grubii H99]	31	9	9	54	1	313	8.56	891	0	0.514	-0.96	0.132422	0.525327	25.44	53.9	146.1	High
High	XP_012046547.1	J9VD96	2-deoxy-D-gluconate 3-dehydrogenase [Cryptococcus neoformans var. grubii H99]	44	12	12	215	1	275	6.92	5287	0	0.513	-0.96	0.131716	0.524899	25.26	65.7	134.3	High
High	XP_012050420.1	J9VWZ6	U2 small nuclear ribonucleoprotein A' [Cryptococcus neoformans var. grubii H99]	8	2	2	2	1	263	6.98	45	0	0.51	-0.97	0.128825	0.519616	4.28	68	132	High
High	YP_006883713.1	Q85T01	NADH:ubiquinone oxidoreductase subunit 5 (mitochondrion) [Cryptococcus neoformans var. grubii H99]	4	2	2	7	1	662	6.47	145	0	0.508	-0.98	0.127318	0.514768	16.36	47.5	152.5	High
High	XP_012047006.1	J9VMS8	C-8 sterol isomerase [Cryptococcus neoformans var. grubii H99]	8	2	2	11	1	253	8.91	276	0	0.508	-0.98	0.127221	0.514768	9.17	92.5	107.5	High
High	XP_012053075.1	J9W286	hypothetical protein CNAG_05997 [Cryptococcus neoformans var. grubii H99]	11	2	2	3	1	175	9	29	0	0.507	-0.98	0.126436	0.513666	13.74	107.7	92.3	High
High	XP_012047563.1	J9VP43	elongator complex protein 2 [Cryptococcus neoformans var. grubii H99]	15	10	10	38	1	799	5.35	431	0	0.504	-0.99	0.124218	0.509567	18.34	61.2	138.8	High
High	XP_012048277.1	J9VJS4	glycerate-and formate-dehydrogenase [Cryptococcus neoformans var. grubii H99]	2	1	1	4	1	344	6.19	56	0	0.504	-0.99	0.124109	0.509567	12.66	64.7	135.3	High
High	XP_012053868.1	J9W462	potassium/sodium efflux P-type ATPase, fungal-type [Cryptococcus neoformans var. grubii H99]	7	5	5	16	1	1006	5.31	216	0	0.502	-1	0.121735	0.506777	34.27	63.7	136.3	High
High	XP_012053330.1	J9VYY9	AMP-binding protein [Cryptococcus neoformans var. grubii H99]	16	8	8	41	1	646	8.79	504	0	0.497	-1.01	0.117612	0.494004	16.45	63	137	High
High	XP_012052107.1	J9W0L4	cerevisin [Cryptococcus neoformans var. grubii H99]	31	16	16	1852	1	515	5.34	29646	0	0.496	-1.01	0.116969	0.494004	29.01	60.6	139.4	High
High	XP_012053662.1	J9VZX9	hypothetical protein CNAG_05579 [Cryptococcus neoformans var. grubii H99]	1	1	1	4	1	867	8.18	125	0	0.494	-1.02	0.115588	0.490886	35.82	20.7	179.3	High
High	XP_012051423.1	J9VU20	oxysterol-binding protein [Cryptococcus neoformans var. grubii H99]	2	3	3	4	1	1228	6.15	81	0	0.492	-1.02	0.113911	0.486899	20.43	44.5	155.5	High
High	XP_012047814.1	J9VHM5	hypothetical protein CNAG_02994 [Cryptococcus neoformans var. grubii H99]	3	2	2	8	1	741	5.21	90	0	0.484	-1.05	0.107276	0.467358	12.29	62.9	137.1	High
High	XP_012047160.1	J9VN70	NET1-associated nuclear protein 1 (U3 small nucleolar RNA-associated protein 17) [Cryptococcus neoformans var. grubii H99]	1	1	1	1	1	1076	8.5	22	0	0.478	-1.06	0.102881	0.458975	7.98	70.3	129.7	High
High	XP_012049032.1	J9VL58	hypothetical protein CNAG_01172 [Cryptococcus neoformans var. grubii H99]	8	4	4	15	1	606	6.34	189	0	0.471	-1.09	0.0970888	0.447245	15.08	51.7	148.3	High
High	XP_012047841.1	J9VJY4	hypothetical protein CNAG_02941 [Cryptococcus neoformans var. grubii H99]	21	5	5	9	1	239	8.15	156	0	0.466	-1.1	0.0936172	0.433623	17.3	48.5	151.5	High
High	XP_012050697.1	J9VVV6	aromatic amino acid aminotransferase I [Cryptococcus neoformans var. grubii H99]	15	6	6	21	1	480	6.33	404	0	0.466	-1.1	0.0936019	0.433623	14.16	37.2	162.8	High
High	XP_012048777.1	J9VJ49	NADH dehydrogenase (ubiquinone) 1 alpha subcomplex 8 [Cryptococcus neoformans var. grubii H99]	39	7	7	22	1	155	7.91	325	0	0.465	-1.11	0.0924537	0.431792	25.84	68.5	131.5	High
High	XP_012053877.1	J9W473	cytoplasmic protein [Cryptococcus neoformans var. grubii H99]	19	14	14	36	1	851	5.72	384	0	0.462	-1.11	0.0904292	0.428269	17.91	60.1	139.9	High
High	XP_012052555.1	J9W0V7	maltose O-acetyltransferase [Cryptococcus neoformans var. grubii H99]	4	1	1	13	1	216	5.44	302	0	0.459	-1.12	0.0886218	0.425688	8.68	64.2	135.8	High
High	XP_012046215.1	J9VE99	hypothetical protein CNAG_07337 [Cryptococcus neoformans var. grubii H99]	12	10	10	45	1	915	6.81	754	0	0.456	-1.13	0.0861546	0.417404	9.62	33.3	166.7	High
High	XP_012051041.1	J9VUQ9	periodic tryptophan protein 2 [Cryptococcus neoformans var. grubii H99]	1	1	1	2	1	884	6.11	41	0	0.453	-1.14	0.0839245	0.411327	7.44	58.8	141.2	High
High	XP_012052409.1	J9W1B7	U6 snRNA-associated Sm-like protein LSm2 [Cryptococcus neoformans var. grubii H99]	44	4	4	22	1	95	8.81	320	0	0.449	-1.16	0.0811024	0.39982	9.35	66.1	133.9	High
High	XP_012049654.1	J9VR40	phosphatidylglycerol/phosphatidylinositol transfer protein [Cryptococcus neoformans var. grubii H99]	13	3	3	76	1	180	4.65	1088	0	0.444	-1.17	0.0781122	0.386209	19.04	44.3	155.7	High
High	XP_012053644.1	O13465	urease [Cryptococcus neoformans var. grubii H99]	32	27	27	456	1	881	6.02	9424	0	0.44	-1.18	0.0753208	0.374604	14.02	68	132	High
High	XP_012048343.1	J9VIX8	hypothetical protein CNAG_06912 [Cryptococcus neoformans var. grubii H99]	9	2	2	12	1	220	8.41	144	0	0.439	-1.19	0.0744758	0.371498	11.97	59.2	140.8	High
High	XP_012051980.1	J9VSR9	hypothetical protein CNAG_04737 [Cryptococcus neoformans var. grubii H99]	9	8	8	18	1	1020	5.85	228	0	0.433	-1.21	0.0709925	0.358335	16.66	55	145	High
High	XP_012051954.1	J9W087	hypothetical protein CNAG_04801 [Cryptococcus neoformans var. grubii H99]	33	15	15	105	1	517	5.43	1704	0	0.432	-1.21	0.0704097	0.357628	15.78	61.4	138.6	High
High	XP_012046551.1	J9VKQ8	hypothetical protein CNAG_00133 [Cryptococcus neoformans var. grubii H99]	9	1	1	1	1	127	9.06	19	0	0.429	-1.22	0.0683648	0.350343	12.64	60.1	139.9	High
High	XP_012048785.1	J9VM28	histone H2A.Z [Cryptococcus neoformans var. grubii H99]	14	2	1	20	1	138	10.76	282	0	0.427	-1.23	0.067287	0.346142	2.43	61.2	138.8	High
High	XP_012047217.1	J9VIN8	hypothetical protein CNAG_03775 [Cryptococcus neoformans var. grubii H99]	1	1	1	3	1	864	4.17	51	0	0.422	-1.25	0.0636889	0.333477	13	52.9	147.1	High
High	XP_012052033.1	J9VW13	argonaute [Cryptococcus neoformans var. grubii H99]	56	46	46	702	1	927	9.44	11970	0	0.42	-1.25	0.0627862	0.332885	16.58	45.4	154.6	High
High	XP_012053776.1	J9W1J0	kexin [Cryptococcus neoformans var. grubii H99]	1	1	1	2	1	915	5.01	34	0	0.419	-1.26	0.0620796	0.330177	9.08	58.5	141.5	High
High	YP_006883715.1	Q85SZ9	ATP synthase subunit 6 (mitochondrion) [Cryptococcus neoformans var. grubii H99]	7	2	2	6	1	277	6.39	112	0	0.408	-1.29	0.0558947	0.304979	11.15	63.5	136.5	High
High	XP_012050725.1	J9VR85	amidohydrolase [Cryptococcus neoformans var. grubii H99]	4	2	2	2	1	637	6	23	0	0.407	-1.3	0.0551281	0.302771	5.85	42.7	157.3	High
High	XP_012048534.1	J9VJ36	hypothetical protein CNAG_05182 [Cryptococcus neoformans var. grubii H99]	0	1	1	2	1	1711	6.73	40	0	0.406	-1.3	0.054877	0.302771	9.09	57.8	142.2	High
High	XP_012051732.1	J9VRH2	hypothetical protein CNAG_04321 [Cryptococcus neoformans var. grubii H99]	3	2	2	3	1	754	5.14	57	0	0.402	-1.31	0.0526116	0.292749	18.06	66	134	High
High	XP_012051354.1	J9VRC7	phytase [Cryptococcus neoformans var. grubii H99]	21	11	11	170	1	633	4.89	3497	0	0.398	-1.33	0.0503963	0.281352	7.18	55.8	144.2	High
High	XP_012048123.1	J9VHN6	hypothetical protein CNAG_02775 [Cryptococcus neoformans var. grubii H99]	9	1	1	9	1	218	4.45	108	0	0.396	-1.34	0.0496506	0.278109	16.64	59.5	140.5	High
High	XP_012051549.1	J9VRU3	peptidase [Cryptococcus neoformans var. grubii H99]	19	12	12	37	1	756	6.14	366	0	0.385	-1.38	0.0439213	0.251831	11.8	57.1	142.9	High
High	XP_012046395.1	9VEP4	hypothetical protein CNAG_00688 [Cryptococcus neoformans var. grubii H99]	7	1	1	1	1	170	8.28	31	0	0.385	-1.38	0.0438844	0.251831	16.33	39.5	160.5	High
High	XP_012052383.1	J9W153	lipase [Cryptococcus neoformans var. grubii H99]	11	5	5	21	1	529	5.06	527	0	0.384	-1.38	0.0435098	0.251224	16.85	18.4	181.6	High
High	XP_012048224.1	J9VH84	d-arabinitol 2-dehydrogenase [Cryptococcus neoformans var. grubii H99]	47	15	15	392	1	354	6.46	6124	0	0.38	-1.4	0.0415632	0.24164	14.35	50.9	149.1	High
High	XP_012048503.1	J9VJG5	transcription initiation factor TFIIF subunit beta [Cryptococcus neoformans var. grubii H99]	4	1	1	1	1	340	5.19	25	0	0.37	-1.43	0.037193	0.220026	14.58	52.9	147.1	High
High	XP_012053510.1	J9VW39	vacuolar membrane protein [Cryptococcus neoformans var. grubii H99]	2	2	2	5	1	1096	5.05	87	0	0.368	-1.44	0.0363709	0.217867	7.83	48.1	151.9	High
High	XP_012047385.1	J9VIE9	peptidylprolyl isomerase domain and WD-repeat protein 1 [Cryptococcus neoformans var. grubii H99]	2	1	1	2	1	657	6.55	24	0	0.364	-1.46	0.0345985	0.211631	20.11	51.5	148.5	High
High	XP_012048162.1	Q6U7Q6	delta24(24(1))-sterol reductase [Cryptococcus neoformans var. grubii H99]	1	1	1	1	1	489	8.16	31	0	0.357	-1.48	0.031869	0.19827	4.21	58.1	141.9	High
High	XP_012046408.1	J9VHJ1	alpha-1,3-mannosyltransferase [Cryptococcus neoformans var. grubii H99]	9	5	5	32	1	525	6.86	320	0	0.355	-1.49	0.0309187	0.19307	9.1	45.6	154.4	High
High	XP_012052185.1	J9VVP4	hypothetical protein CNAG_04756 [Cryptococcus neoformans var. grubii H99]	2	1	1	1	1	556	9.54	16	0	0.352	-1.5	0.030012	0.189514	23.29	52.1	147.9	High
High	XP_012049522.1	J9VQ49	eclair-PA [Cryptococcus neoformans var. grubii H99]	8	1	1	1	1	213	6.68	29	0	0.352	-1.51	0.0298289	0.189066	6.97	52.1	147.9	High
High	XP_012052604.1	J9W123	biotin-[acetyl-CoA-carboxylase] ligase [Cryptococcus neoformans var. grubii H99]	1	1	1	4	1	783	6.6	60	0	0.351	-1.51	0.0292872	0.186333	7.21	47.7	152.3	High
High	XP_012047134.1	J9VG46	hypothetical protein CNAG_06716 [Cryptococcus neoformans var. grubii H99]	13	3	3	9	1	261	5.08	229	0	0.343	-1.54	0.0267132	0.172587	13.46	53.8	146.2	High
High	XP_012046866.1	J9VJJ1	large subunit acidic ribosomal protein P1 [Cryptococcus neoformans var. grubii H99]	42	4	4	31	1	109	4.21	477	0	0.339	-1.56	0.025162	0.166365	13.87	57.5	142.5	High
High	XP_012048638.1	J9VLB9	catalase [Cryptococcus neoformans var. grubii H99]	34	25	18	439	1	714	6.68	8886	7	0.337	-1.57	0.0243644	0.162365	11.12	53.6	146.4	High
High	XP_012051981.1	J9VXZ9	extracellular elastinolytic metalloproteinase [Cryptococcus neoformans var. grubii H99]	34	17	17	1554	1	831	5.64	28386	0	0.327	-1.61	0.0212757	0.14464	7.44	45.5	154.5	High
High	XP_012050408.1	J9VWX1	glycine-tRNA ligase [Cryptococcus neoformans var. grubii H99]	29	19	19	112	1	699	6.84	1883	0	0.324	-1.62	0.0205278	0.140691	10.44	72.4	127.6	High
High	XP_012052480.1	J9VXD3	hypothetical protein CNAG_01865 [Cryptococcus neoformans var. grubii H99]	28	13	13	154	1	546	6.23	2836	0	0.321	-1.64	0.0196759	0.135402	10.23	71.8	128.2	High
High	XP_012052160.1	J9W0E1	citrate lyase subunit beta-like protein [Cryptococcus neoformans var. grubii H99]	5	2	2	2	1	334	7.58	21	0	0.311	-1.68	0.0168918	0.119161	12.82	28.9	171.1	High
High	XP_012047358.1	J9VIB2	translation initiation factor 3 subunit D [Cryptococcus neoformans var. grubii H99]	8	5	5	6	1	547	5.52	71	0	0.311	-1.69	0.0167696	0.118797	5.99	21.5	178.5	High
High	XP_012051061.1	J9VUY5	alpha-1,3-mannosyltransferase CMT1 [Cryptococcus neoformans var. grubii H99]	3	1	1	1	1	465	6.84	16	0	0.307	-1.7	0.0157492	0.113475	6.48	46.3	153.7	High
High	XP_012049091.1	J9VNW0	gamma-glutamyltransferase [Cryptococcus neoformans var. grubii H99]	3	2	2	5	1	711	5.43	49	0	0.296	-1.76	0.0131724	0.0969812	3.03	38.3	161.7	High
High	XP_012046884.1	J9VFD7	hypothetical protein CNAG_00679 [Cryptococcus neoformans var. grubii H99]	21	2	2	7	1	114	7.72	88	0	0.292	-1.78	0.0123065	0.091281	4.79	29.9	170.1	High
High	XP_012048943.1	J9VQ44	defective in Cullin neddylation protein 1 [Cryptococcus neoformans var. grubii H99]	7	1	1	1	1	274	5.26	17	0	0.28	-1.84	0.00996004	0.0753033	4.52	32.6	167.4	High
High	XP_012051952.1	J9W081	golgi phosphoprotein 3 [Cryptococcus neoformans var. grubii H99]	2	1	1	2	1	386	7.72	37	0	0.272	-1.88	0.00862007	0.0663627	7.29	39.6	160.4	High
High	XP_012049770.1	J9VSE9	niemann-Pick C1 protein [Cryptococcus neoformans var. grubii H99]	3	3	3	7	1	1332	5.53	99	0	0.272	-1.88	0.00857446	0.0663144	6.02	20	180	High
High	XP_012046883.1	J9VEN6	urease accessory protein UreG [Cryptococcus neoformans var. grubii H99]	24	7	7	22	1	312	6.14	496	0	0.271	-1.88	0.00845579	0.065698	3.49	23	177	High
High	XP_012053404.1	T2BPY2	hypothetical protein, variant [Cryptococcus neoformans var. grubii H99]	32	2	2	7	1	198	5.68	122	0	0.271	-1.89	0.0083926	0.0655089	5.49	4.6	195.4	High
High	XP_012049957.1	J9VQK4	hypothetical protein CNAG_02118 [Cryptococcus neoformans var. grubii H99]	3	1	1	4	1	395	8.1	59	0	0.269	-1.9	0.00806666	0.0638516	1.53	42.4	157.6	High
High	XP_012047558.1	J9VJ56	mitochondrial import receptor subunit TOM40 [Cryptococcus neoformans var. grubii H99]	5	2	2	3	1	375	7.12	43	0	0.265	-1.92	0.00749977	0.0596444	9.56	28.2	171.8	High
High	XP_012047854.1	J9VQ10	U6 snRNA-associated Sm-like protein LSm4 [Cryptococcus neoformans var. grubii H99]	18	2	2	15	1	147	11.05	447	0	0.255	-1.97	0.00605847	0.0491085	2.41	26.1	173.9	High
High	XP_012046518.1	J9VKK6	prohibitin PHB1 [Cryptococcus neoformans var. grubii H99]	14	2	2	5	1	274	8.29	125	0	0.251	-1.99	0.00562759	0.0458363	6.46	159.6	40.4	High
High	XP_012051107.1	J9VQD1	hypothetical protein CNAG_03223 [Cryptococcus neoformans var. grubii H99]	10	1	1	13	1	221	4.5	186	0	0.242	-2.05	0.0045725	0.0379766	4.15	38.9	161.1	High
Medium	XP_012047118.1	J9VI31	RNA polymerase-associated protein CTR9 [Cryptococcus neoformans var. grubii H99]	1	1	1	13	1	1187	5.76	162	0	0.238	-2.07	0.00417186	0.0349938	9.4	29.8	170.2	High
High	XP_012050052.1	J9VV13	carboxypeptidase A4, variant [Cryptococcus neoformans var. grubii H99]	14	5	5	14	1	507	6.18	220	0	0.236	-2.08	0.00404907	0.0341699	2.69	41.8	158.2	High
High	XP_012052740.1	J9VZA0	hypothetical protein CNAG_01761 [Cryptococcus neoformans var. grubii H99]	19	5	5	24	1	198	8.31	344	0	0.225	-2.15	0.00307539	0.0267273	6.42	50.7	149.3	High
High	XP_012046205.1	J9VE60	retrograde transporter [Cryptococcus neoformans var. grubii H99]	11	2	2	2	1	203	5.54	29	0	0.224	-2.16	0.00298748	0.0260979	15.9	28.5	171.5	High
High	XP_012051948.1	J9VVJ2	cytokinesis protein [Cryptococcus neoformans var. grubii H99]	0	1	1	5	1	1786	6.29	70	0	0.212	-2.24	0.00218429	0.0195889	5.75	23.2	176.8	High
High	XP_012048349.1	J9VR32	rRNA 2'-O-methyltransferase fibrillarin [Cryptococcus neoformans var. grubii H99]	12	2	2	4	1	314	10.18	44	0	0.193	-2.37	0.00123171	0.0116666	3.07	122	78	High
High	XP_012047112.1	J9VG09	F-type H -transporting ATPase subunit delta [Cryptococcus neoformans var. grubii H99]	13	3	3	18	1	168	6.8	198	0	0.191	-2.39	0.00114731	0.0109286	2.59	27	173	High
High	XP_012051960.1	J9VXV9	hypothetical protein CNAG_04782 [Cryptococcus neoformans var. grubii H99]	9	6	6	24	1	724	5.26	408	0	0.188	-2.41	0.00103729	0.00993681	2.98	18.3	181.7	High
High	XP_012050542.1	J9VNS1	exo-beta-1,3-glucanase [Cryptococcus neoformans var. grubii H99]	2	1	1	5	1	797	5.48	121	0	0.188	-2.41	0.00103104	0.00993681	2.35	31.8	168.2	High
High	XP_012047380.1	J9VN98	pumilio domain-containing protein [Cryptococcus neoformans var. grubii H99]	2	1	1	5	1	688	8.54	42	0	0.187	-2.42	0.00101578	0.00989948	3.44	31.5	168.5	High
High	XP_012051246.1	J9VVK0	Gly-Xaa carboxypeptidase [Cryptococcus neoformans var. grubii H99]	8	3	3	8	1	616	5.66	86	0	0.187	-2.42	0.00100862	0.00988678	3.51	50.6	149.4	High
High	XP_012049571.1	J9VK87	hypothetical protein CNAG_06824 [Cryptococcus neoformans var. grubii H99]	2	1	1	1	1	570	6.58	20	0	0.175	-2.51	0.000667888	0.00670273	4.04	30.5	169.5	High
High	XP_012048446.1	J9VIF5	ABC transporter [Cryptococcus neoformans var. grubii H99]	8	11	11	35	1	1462	6.76	627	0	0.16	-2.64	0.000365877	0.00371608	2.02	2.3	197.7	High
High	XP_012047097.1	J9VK79	hypothetical protein CNAG_06801 [Cryptococcus neoformans var. grubii H99]	7	2	1	7	1	282	8.56	112	0	0.156	-2.68	0.000309098	0.00315842	1.9	46.5	153.5	High
High	XP_012048012.1	J9VNK1	peptidyl-prolyl isomerase G (cyclophilin G) [Cryptococcus neoformans var. grubii H99]	2	1	1	5	1	527	9.8	57	0	0.146	-2.78	0.000193436	0.00201317	1.25	23.1	176.9	High
High	XP_012048114.1	J9VKI7	inorganic phosphate transporter pho88 [Cryptococcus neoformans var. grubii H99]	15	2	2	9	1	189	9.5	198	0	0.136	-2.88	0.000118594	0.00125755	1.83	14	186	High
High	XP_012051944.1	J9VT38	deoxyhypusine synthase [Cryptococcus neoformans var. grubii H99]	3	1	1	3	1	348	5.3	60	0	0.124	-3.01	5.93209e-05	0.000641122	1.55	16.4	183.6	High
High	XP_012047159.1	J9VKK8	hypothetical protein CNAG_03644 [Cryptococcus neoformans var. grubii H99]	14	6	6	24	1	500	6.84	374	0	0.106	-3.23	1.84605e-05	0.000203428	0.69	8.2	191.8	High
High	XP_012050450.1	J9VNG0	pre-mRNA-splicing factor ini1 [Cryptococcus neoformans var. grubii H99]	16	3	3	4	1	116	8.35	74	0	0.086	-3.55	3.03204e-06	3.45407e-05	1.04	23.8	176.2	High
High	XP_012053227.1	J9W2V9	high-affinity iron permease CaFTR1 [Cryptococcus neoformans var. grubii H99]	2	1	1	2	1	441	8.1	40	0	0.072	-3.79	6.82215e-07	7.87819e-06	0.49	16.5	183.5	High
High	XP_012053428.1	J9W0U6	hypothetical protein CNAG_06346 [Cryptococcus neoformans var. grubii H99]	9	1	1	2	1	138	4.53	56	0	0.01	-6.64	1e-17	1.19574e-16			200	High
Medium	XP_012048217.1	J9VPZ5	hypothetical protein CNAG_02917 [Cryptococcus neoformans var. grubii H99]	2	1	1	1	1	302	10.02	30	0	0.01	-6.64	1e-17	1.19574e-16			200	High
High	XP_012052195.1	J9W0A4	hypothetical protein CNAG_04772 [Cryptococcus neoformans var. grubii H99]	2	1	1	2	1	505	9.03	29	0	0.01	-6.64	1e-17	1.19574e-16			200	High
High	XP_012046392.1	J9VHF2	kinesin [Cryptococcus neoformans var. grubii H99]	1	1	1	1	1	1566	6.54	38	0	0.01	-6.64	1e-17	1.19574e-16			200	High
Medium	XP_012053039.1	J9VW10	N-acetylglucosamine-6-phosphate deacetylase [Cryptococcus neoformans var. grubii H99]	2	1	1	1	1	434	5.66	22	0	0.01	-6.64	1e-17	1.19574e-16			200	High
High	XP_012048547.1	J9VPH0	stomatin family protein [Cryptococcus neoformans var. grubii H99]	2	1	1	2	1	379	5.86	40	0	0.01	-6.64	1e-17	1.19574e-16			200	High
High	XP_012053059.1	J9W0J5	acidic laccase [Cryptococcus neoformans var. grubii H99]	2	1	1	5	1	640	4.83	52	0	0.01	-6.64	1e-17	1.19574e-16			200	High
High	XP_012048559.1	J9VJ93	hypothetical protein CNAG_05255 [Cryptococcus neoformans var. grubii H99]	1	1	1	2	1	813	6.61	25	0	0.01	-6.64	1e-17	1.19574e-16			200	High
High	XP_012046286.1	J9VEP2	DNA topoisomerase II [Cryptococcus neoformans var. grubii H99]	1	1	1	1	1	1312	8.16	20	0	0.01	-6.64	1e-17	1.19574e-16			200	High
High	XP_012051870.1	J9VXB7	protein transporter SEC61 subunit alpha [Cryptococcus neoformans var. grubii H99]	5	2	2	5	1	478	8.34	91	0	0.01	-6.64	1e-17	1.19574e-16			200	High
High	XP_012049539.1	J9VSK8	ribosome assembly protein 4 [Cryptococcus neoformans var. grubii H99]	2	1	1	2	1	546	8.38	45	0	0.01	-6.64	1e-17	1.19574e-16			200	High
High	XP_012053753.1	J9W1F6	endoglucanase [Cryptococcus neoformans var. grubii H99]	2	1	1	1	1	590	4.54	26	0	0.01	-6.64	1e-17	1.19574e-16			200	High
High	XP_012048994.1	J9VQG6	hypothetical protein CNAG_01283 [Cryptococcus neoformans var. grubii H99]	2	1	1	1	1	818	5.76	31	0	0.01	-6.64	1e-17	1.19574e-16			200	High
High	XP_012053336.1	J9W126	CMGC/CDK/CDK7 protein kinase [Cryptococcus neoformans var. grubii H99]	3	1	1	1	1	358	9.38	18	0	0.01	-6.64	1e-17	1.19574e-16			200	High
High	XP_012053847.1	J9W1W2	hypothetical protein CNAG_05562 [Cryptococcus neoformans var. grubii H99]	2	1	1	3	1	704	6.28	74	0	0.01	-6.64	1e-17	1.19574e-16			200	High
High	XP_012053884.1	J9W204	TPR repeat-containing protein [Cryptococcus neoformans var. grubii H99]	2	1	1	5	1	423	5.82	49	0	0.01	-6.64	1e-17	1.19574e-16			200	High
High	XP_012052340.1	J9VWA0	hypothetical protein CNAG_01490 [Cryptococcus neoformans var. grubii H99]	2	1	1	1	1	424	7.18	20	0	0.01	-6.64	1e-17	1.19574e-16			200	High
High	XP_012047354.1	J9VKJ8	DNA-directed RNA polymerase I and III subunit RPAC2 [Cryptococcus neoformans var. grubii H99]	5	1	1	1	1	155	4.73	28	0	0.01	-6.64	1e-17	1.19574e-16			200	High
High	XP_012051837.1	J9VRW5	alpha-1,2-mannosidase [Cryptococcus neoformans var. grubii H99]	3	2	2	2	1	913	5.19	31	0	0.01	-6.64	1e-17	1.19574e-16			200	High
High	XP_012053685.1	J9W024	metal iron transporter [Cryptococcus neoformans var. grubii H99]	2	1	1	1	1	637	8.44	24	0	0.01	-6.64	1e-17	1.19574e-16			200	High
Medium	XP_012046326.1	J9VGX2	2-oxoisovalerate dehydrogenase E2 component (dihydrolipoyl transacylase) [Cryptococcus neoformans var. grubii H99]	1	1	1	1	1	652	6.68	16	0	0.01	-6.64	1e-17	1.19574e-16			200	High
High	YP_006883712.1	Q85T02	NADH:ubiquinone oxidoreductase subunit 4 (mitochondrion) [Cryptococcus neoformans var. grubii H99]	2	1	1	2	1	483	7.8	32	0	0.01	-6.64	1e-17	1.19574e-16			200	High
High	XP_012051488.1	J9VZ80	NAD kinase [Cryptococcus neoformans var. grubii H99]	5	2	2	2	1	545	6.86	37	0	0.01	-6.64	1e-17	1.19574e-16			200	High
High	XP_012046508.1	J9VFT3	protein PNS1 [Cryptococcus neoformans var. grubii H99]	3	2	2	2	1	551	8.48	32	0	0.01	-6.64	1e-17	1.19574e-16	0	0.9	199.1	High
High	XP_012052646.1	J9VWN7	hypothetical protein CNAG_01621 [Cryptococcus neoformans var. grubii H99]	16	2	2	10	1	173	6.98	197	0	0.01	-6.64	1e-17	1.19574e-16			200	High
High	XP_012048320.1	J9VPJ0	type I phosphodiesterase/nucleotide pyrophosphatase [Cryptococcus neoformans var. grubii H99]	4	2	2	3	1	541	5.91	37	0	0.01	-6.64	1e-17	1.19574e-16			200	High
High	XP_012050154.1	J9VPS6	NADH dehydrogenase [Cryptococcus neoformans var. grubii H99]	14	1	1	2	1	79	8.46	51	0	0.01	-6.64	1e-17	1.19574e-16			200	High
High	XP_012051546.1	J9VSE7	tartrate dehydrogenase [Cryptococcus neoformans var. grubii H99]	8	2	2	2	1	390	6.67	43	0	0.01	-6.64	1e-17	1.19574e-16			200	High
High	XP_012050755.1	J9VNX6	RNA polymerase-associated protein RTF1 [Cryptococcus neoformans var. grubii H99]	2	1	1	1	1	532	6.65	21	0	0.01	-6.64	1e-17	1.19574e-16			200	High
High	XP_012053009.1	J9VY55	hypothetical protein CNAG_06121 [Cryptococcus neoformans var. grubii H99]	6	2	2	3	1	233	7.4	44	0	0.01	-6.64	1e-17	1.19574e-16			200	High
High	XP_012051149.1	J9VSY6	hypothetical protein CNAG_03286 [Cryptococcus neoformans var. grubii H99]	4	1	1	1	1	214	6.39	15	0	0.01	-6.64	1e-17	1.19574e-16			200	High
High	XP_012048653.1	J9VJ65	hypothetical protein CNAG_05003 [Cryptococcus neoformans var. grubii H99]	5	2	2	4	1	456	8.46	81	0	0.01	-6.64	1e-17	1.19574e-16			200	High
High	XP_012051436.1	J9VR61	DNA topoisomerase I [Cryptococcus neoformans var. grubii H99]	1	1	1	1	1	931	9.22	28	0	0.01	-6.64	1e-17	1.19574e-16			200	High
High	XP_012049214.1	J9VTX5	hypothetical protein CNAG_00967 [Cryptococcus neoformans var. grubii H99]	6	1	1	2	1	239	9.64	19	0	0.01	-6.64	1e-17	1.19574e-16			200	High
Medium	XP_012048874.1	J9VJF3	mitochondrial protein [Cryptococcus neoformans var. grubii H99]	1	1	1	1	1	732	9.06	15	0	0.01	-6.64	1e-17	1.19574e-16			200	High

## Sheet: sheet 2_3102 Minimal medium
Protein FDR Confidence: Combined	Accession	Uniprot	Description	Coverage [%]	# Peptides	# Unique Peptides	# PSMs	# Protein Groups	# AAs	calc. pI	Score Mascot: Mascot	# Razor Peptides	Abundance Ratio: (FC) / (M)	Abundance Ratio (log2): (FC) / (M)	Abundance Ratio P-Value: (FC) / (M)	Abundance Ratio Adj. P-Value: (FC) / (M)	Abundance Ratio Variability [%]: (FC) / (M)	Abundances (Grouped): FC	Abundances (Grouped): M	Found in M
High	XP_012048414.1	J9VKW7	prenylated SNARE protein Ykt6p [Cryptococcus neoformans var. grubii H99]	6	1	1	3	1	233	8.66	39	0	100	6.64	1e-17	6.96109e-17		200		High
High	XP_012046695.1	J9VLH4	translation initiation factor 4G [Cryptococcus neoformans var. grubii H99]	1	1	1	1	1	1494	8.87	36	0	100	6.64	1e-17	6.96109e-17		200		High
High	XP_012053609.1	J9VXB3	hypothetical protein CNAG_05449 [Cryptococcus neoformans var. grubii H99]	82	9	9	99	1	122	7.84	1958	0	100	6.64	1e-17	6.96109e-17	132.54	199.3	0.7	High
High	XP_012051890.1	J9VV04	translation initiation factor 2 subunit 1 [Cryptococcus neoformans var. grubii H99]	14	4	4	10	1	300	5.11	123	0	100	6.64	1e-17	6.96109e-17		200		High
High	XP_012052112.1	J9VY77	ribitol kinase [Cryptococcus neoformans var. grubii H99]	2	1	1	1	1	621	5.8	29	0	100	6.64	1e-17	6.96109e-17		200		High
High	XP_012046894.1	J9VHG2	FAD dependent oxidoreductase [Cryptococcus neoformans var. grubii H99]	3	1	1	1	1	447	5.83	26	0	100	6.64	1e-17	6.96109e-17		200		High
High	XP_012047278.1	J9VJ52	methionine aminopeptidase, type I [Cryptococcus neoformans var. grubii H99]	7	2	2	5	1	398	8.41	129	0	100	6.64	1e-17	6.96109e-17		200		High
High	XP_012048163.1	J9VQ77	NADH dehydrogenase (ubiquinone) 1 beta subcomplex 7 [Cryptococcus neoformans var. grubii H99]	35	2	2	4	1	82	6.52	122	0	100	6.64	1e-17	6.96109e-17		200		High
High	XP_012051870.1	J9VXB7	protein transporter SEC61 subunit alpha [Cryptococcus neoformans var. grubii H99]	2	1	1	4	1	478	8.34	73	0	100	6.64	1e-17	6.96109e-17		200		High
High	XP_012052793.1	J9VZE9	translation initiation factor 4E [Cryptococcus neoformans var. grubii H99]	5	1	1	1	1	299	5.41	17	0	100	6.64	1e-17	6.96109e-17		200		High
High	XP_012046972.1	J9VMP2	Gtr1/RagA G protein Gtr1 [Cryptococcus neoformans var. grubii H99]	7	2	2	3	1	379	6.35	44	0	100	6.64	1e-17	6.96109e-17		200		High
High	XP_012053776.1	J9W1J0	kexin [Cryptococcus neoformans var. grubii H99]	2	2	2	3	1	915	5.01	22	0	100	6.64	1e-17	6.96109e-17		200		High
High	XP_012048302.1	J9VJP0	hypothetical protein CNAG_03049 [Cryptococcus neoformans var. grubii H99]	9	1	1	3	1	101	4.97	60	0	100	6.64	1e-17	6.96109e-17		200		High
High	XP_012048114.1	J9VKI7	inorganic phosphate transporter pho88 [Cryptococcus neoformans var. grubii H99]	11	1	1	2	1	189	9.5	94	0	100	6.64	1e-17	6.96109e-17		200		High
High	XP_012050270.1	J9VNK0	endoplasmic reticulum protein [Cryptococcus neoformans var. grubii H99]	1	1	1	2	1	1021	7.75	36	0	100	6.64	1e-17	6.96109e-17		200		High
High	XP_012046252.1	J9VL95	hypothetical protein CNAG_00306 [Cryptococcus neoformans var. grubii H99]	68	9	9	67	1	183	7.9	1535	0	70.824	6.15	4.09666e-08	2.84067e-07	94.92	198.3	1.7	High
High	XP_012048273.1	J9VPP8	hypothetical protein CNAG_03007 [Cryptococcus neoformans var. grubii H99]	86	14	14	501	1	111	6	10215	0	27.647	4.79	3.44586e-05	0.000230024	143.1	193.4	6.6	High
High	XP_012049535.1	J9VQ24	translation initiation factor 5A [Cryptococcus neoformans var. grubii H99]	43	8	8	80	1	158	5.38	1084	0	19.235	4.27	0.000291019	0.00190012	357.96	191.7	8.3	High
High	XP_012046983.1	J9VMQ3	small subunit ribosomal protein S30 [Cryptococcus neoformans var. grubii H99]	32	4	4	43	1	66	11.91	811	0	16.614	4.05	0.000640797	0.00413858	126.96	190.1	9.9	High
High	XP_012049289.1	J9VNT0	hypothetical protein CNAG_01060 [Cryptococcus neoformans var. grubii H99]	25	5	5	36	1	260	9.36	686	0	16.094	4.01	0.000904925	0.00580255	129.48	198.7	1.3	High
High	XP_012047656.1	J9VHC1	large subunit ribosomal protein L28e [Cryptococcus neoformans var. grubii H99]	60	13	13	429	1	156	11.05	12184	0	15.329	3.94	0.000971715	0.00620856	132.68	187.1	12.9	High
High	XP_012052551.1	J9VTA4	large subunit ribosomal protein L12 [Cryptococcus neoformans var. grubii H99]	58	7	7	117	1	165	9.44	2188	0	13.773	3.78	0.00165757	0.0105156	91.16	188.2	11.8	High
High	XP_012052902.1	J9VVB2	adenylate kinase 1 [Cryptococcus neoformans var. grubii H99]	51	15	15	77	1	269	8.7	1338	0	12.739	3.67	0.00241271	0.0152521	99.31	190.3	9.7	High
High	XP_012049793.1	J9VSI8	26S protease regulatory subunit 4 [Cryptococcus neoformans var. grubii H99]	8	3	3	6	1	438	5.86	78	0	12.715	3.67	0.0167588	0.0957878	91.16	184.9	15.1	High
High	XP_012050594.1	J9VS02	endopeptidase [Cryptococcus neoformans var. grubii H99]	9	2	2	22	1	489	4.86	467	0	12.444	3.64	0.0235805	0.130202	65.45	187.1	12.9	High
High	XP_012050551.1	J9VPF2	small subunit ribosomal protein S10e [Cryptococcus neoformans var. grubii H99]	40	6	6	85	1	147	9.79	1118	0	11.948	3.58	0.00325729	0.0203042	58.91	170.7	29.3	High
High	XP_012049011.1	J9VT83	enzyme regulator [Cryptococcus neoformans var. grubii H99]	15	5	5	11	1	374	5.27	132	0	11.879	3.57	0.0373952	0.190598	120.36	193	7	High
High	XP_012048854.1	J9VJF5	hypothetical protein CNAG_05319 [Cryptococcus neoformans var. grubii H99]	8	3	3	13	1	378	5.47	224	0	11.811	3.56	0.0298138	0.15874	63.33	185.6	14.4	High
High	XP_012051178.1	J9VQK9	UDP-glucuronate decarboxylase [Cryptococcus neoformans var. grubii H99]	48	17	17	120	1	410	6.6	2440	0	11.592	3.54	0.00374203	0.0232448	127.08	185.4	14.6	High
High	XP_012049424.1	J9VQN1	aldo-keto reductase [Cryptococcus neoformans var. grubii H99]	19	4	4	9	1	321	7.56	63	0	11.223	3.49	0.0385981	0.195615	80.72	147.5	52.5	High
High	XP_012049474.1	J9VKN9	small subunit ribosomal protein S24e [Cryptococcus neoformans var. grubii H99]	24	3	3	84	1	135	10.83	1372	0	10.731	3.42	0.00528977	0.0322983	122.59	136.9	63.1	High
High	XP_012050147.1	J9VUN4	copper chaperone [Cryptococcus neoformans var. grubii H99]	25	2	2	2	1	102	8.47	47	0	10.281	3.36	0.0561326	0.26793	48.1	182.3	17.7	High
High	XP_012050085.1	J9VSC0	hypothetical protein CNAG_02335 [Cryptococcus neoformans var. grubii H99]	22	13	13	55	1	507	5.76	790	0	10.02	3.32	0.00712904	0.0432334	117.56	193.8	6.2	High
High	XP_012052124.1	J9VTH3	pyruvate decarboxylase [Cryptococcus neoformans var. grubii H99]	27	13	13	31	1	623	5.92	382	0	9.61	3.26	0.0277411	0.148589	68.48	187	13	High
High	XP_012052557.1	J9VTW1	hypothetical protein CNAG_01492 [Cryptococcus neoformans var. grubii H99]	44	13	13	43	1	385	6.61	1017	0	9.366	3.23	0.0231522	0.128233	100.11	195.7	4.3	High
High	XP_012050268.1	J9VNI4	ATP-dependent permease [Cryptococcus neoformans var. grubii H99]	2	3	3	6	1	1173	5.91	171	0	8.904	3.15	0.0770425	0.337595	62.39	34.7	165.3	High
High	XP_012052250.1	J9VXL1	transitional endoplasmic reticulum ATPase [Cryptococcus neoformans var. grubii H99]	43	31	31	397	1	810	5.03	5738	0	8.548	3.1	0.0137559	0.0801608	137.84	181.7	18.3	High
High	XP_012051162.1	J9VVA3	small subunit ribosomal protein S27 [Cryptococcus neoformans var. grubii H99]	48	5	5	43	1	83	9.22	631	0	8.288	3.05	0.0155405	0.0891091	106.44	184.6	15.4	High
High	XP_012051803.1	J9VUR9	polyadenylate-binding protein, cytoplasmic and nuclear [Cryptococcus neoformans var. grubii H99]	11	6	6	52	1	670	6.15	885	0	7.855	2.97	0.0191407	0.108707	115.62	184.2	15.8	High
High	XP_012048809.1	J9VJW5	glutamate decarboxylase [Cryptococcus neoformans var. grubii H99]	34	17	17	211	1	557	6.35	3387	0	7.779	2.96	0.0198663	0.112116	111.23	183.7	16.3	High
High	XP_012047414.1	J9VFT0	26S proteasome regulatory subunit N12 [Cryptococcus neoformans var. grubii H99]	40	7	7	29	1	286	5.35	342	0	7.553	2.92	0.0663017	0.305706	84.23	189	11	High
High	XP_012046529.1	J9VD75	stress-induced-phosphoprotein 1 [Cryptococcus neoformans var. grubii H99]	23	11	11	35	1	584	5.67	490	0	7.536	2.91	0.0250414	0.137	57.63	189.9	10.1	High
High	XP_012048801.1	J9VM51	hypothetical protein CNAG_05246 [Cryptococcus neoformans var. grubii H99]	26	3	3	5	1	139	5.05	73	0	7.393	2.89	0.110587	0.422668	146.68	195.3	4.7	High
High	XP_012052091.1	J9VY95	glycine hydroxymethyltransferase [Cryptococcus neoformans var. grubii H99]	53	20	20	398	1	499	8.4	9333	0	7.297	2.87	0.0252547	0.137746	108.94	183.1	16.9	High
High	XP_012049194.1	J9VLS0	glutathione transferase [Cryptococcus neoformans var. grubii H99]	13	2	2	12	1	249	6.65	262	0	7.198	2.85	0.0791391	0.345317	79.86	184.4	15.6	High
High	XP_012052178.1	J9W0C1	mannose-6-phosphate isomerase, class I [Cryptococcus neoformans var. grubii H99]	29	11	11	42	1	456	5.58	475	0	7.007	2.81	0.0293051	0.156498	57.07	176.8	23.2	High
High	XP_012049742.1	J9VMJ3	aldehyde dehydrogenase [Cryptococcus neoformans var. grubii H99]	8	2	2	11	1	477	6.05	180	0	6.945	2.8	0.105739	0.409453	78.23	186.4	13.6	High
High	XP_012051125.1	J9VXQ3	THO complex subunit 4 [Cryptococcus neoformans var. grubii H99]	30	5	5	24	1	200	10.64	558	0	6.816	2.77	0.0677035	0.309774	159.92	195.8	4.2	High
High	XP_012047386.1	O94746	FK506-binding protein 1 [Cryptococcus neoformans var. grubii H99]	32	4	4	16	1	134	9.25	198	0	6.72	2.75	0.0930191	0.387647	104.48	142.8	57.2	High
High	XP_012049408.1	J9VL07	arginine biosynthesis ArgJ, mitochondrial [Cryptococcus neoformans var. grubii H99]	25	10	10	54	1	476	5.77	1335	0	6.626	2.73	0.0371639	0.189961	71.31	166.4	33.6	High
High	XP_012046959.1	J9VHS2	ATP-dependent RNA helicase eIF4A [Cryptococcus neoformans var. grubii H99]	20	7	7	34	1	401	5.19	398	0	6.599	2.72	0.0367	0.188668	118.98	193.8	6.2	High
High	XP_012052477.1	J9VZG6	heparinase II/III family protein [Cryptococcus neoformans var. grubii H99]	16	9	9	197	1	841	4.7	2794	0	6.572	2.72	0.0368068	0.188674	66.97	173.5	26.5	High
High	XP_012046648.1	J9VIQ1	HHE domain-containing protein [Cryptococcus neoformans var. grubii H99]	54	10	10	99	1	224	6.46	1215	0	6.462	2.69	0.039054	0.197366	61.39	174.2	25.8	High
High	XP_012052070.1	J9W0Q9	nucleoside-diphosphate kinase [Cryptococcus neoformans var. grubii H99]	48	9	9	154	1	223	9.48	2359	0	6.181	2.63	0.0454947	0.223599	103.79	178.9	21.1	High
High	XP_012052621.1	J9VWJ8	F-type H -transporting ATPase subunit B [Cryptococcus neoformans var. grubii H99]	43	7	7	25	1	237	7.4	479	0	6.101	2.61	0.0860488	0.368835	116.75	179.4	20.6	High
High	XP_012048643.1	J9VRA9	glutamate-5-semialdehyde dehydrogenase [Cryptococcus neoformans var. grubii H99]	27	10	10	46	1	460	6.54	848	0	6.044	2.6	0.0658551	0.304431	87.35	179.4	20.6	High
High	XP_012050981.1	J9VQH7	pyruvate dehydrogenase X component [Cryptococcus neoformans var. grubii H99]	14	4	4	11	1	333	8.62	200	0	5.887	2.56	0.174865	0.553687	73.03	189.8	10.2	High
High	XP_012046631.1	J9VGH4	cytoplasmic protein [Cryptococcus neoformans var. grubii H99]	7	2	2	3	1	338	5.17	40	0	5.883	2.56	0.151382	0.517826	102.67	176.1	23.9	High
High	XP_012046626.1	J9VEI1	hypothetical protein CNAG_00275 [Cryptococcus neoformans var. grubii H99]	19	4	4	17	1	317	6.39	353	0	5.851	2.55	0.154061	0.522922	130.14	173	27	High
High	XP_012051176.1	J9VPZ7	rho GDP-dissociation inhibitor [Cryptococcus neoformans var. grubii H99]	30	4	4	19	1	196	5.07	268	0	5.831	2.54	0.129592	0.47218	114.28	194.6	5.4	High
High	XP_012048028.1	J9VI51	RAB small monomeric GTPase [Cryptococcus neoformans var. grubii H99]	51	9	9	40	1	206	5.3	758	0	5.807	2.54	0.0592853	0.278376	90.44	179.8	20.2	High
High	XP_012050476.1	J9VP67	ketol-acid reductoisomerase, mitochondrial [Cryptococcus neoformans var. grubii H99]	56	18	18	340	1	401	8	5961	0	5.723	2.52	0.0587398	0.278004	90.39	175.1	24.9	High
High	XP_012047538.1	J9VLG3	26S protease regulatory subunit 6B [Cryptococcus neoformans var. grubii H99]	23	8	7	18	1	414	5.53	377	0	5.695	2.51	0.111115	0.422668	118.81	188.6	11.4	High
High	XP_012048087.1	J9VQK8	elongation factor 1-beta [Cryptococcus neoformans var. grubii H99]	52	8	8	89	1	222	4.51	1260	0	5.688	2.51	0.0599156	0.2806	123.05	181.6	18.4	High
High	XP_012052488.1	J9W1W1	aspartate-tRNA ligase [Cryptococcus neoformans var. grubii H99]	6	3	3	12	1	695	7.94	419	0	5.613	2.49	0.17	0.544989	58.64	178.9	21.1	High
High	XP_012052009.1	J9W0I8	short-chain dehydrogenase [Cryptococcus neoformans var. grubii H99]	38	7	7	30	1	255	7.58	460	0	5.523	2.47	0.094784	0.389705	102.37	178.5	21.5	High
High	XP_012053406.1	J9VYP5	phosphoribosylamine-glycine ligase [Cryptococcus neoformans var. grubii H99]	36	23	23	105	1	802	5.25	1342	0	5.494	2.46	0.0669835	0.307265	97.59	175.9	24.1	High
High	XP_012049392.1	J9VKE9	hypothetical protein CNAG_01211 [Cryptococcus neoformans var. grubii H99]	27	5	5	39	1	305	4.88	544	0	5.463	2.45	0.0720898	0.324042	66.27	181.5	18.5	High
High	XP_012049352.1	J9VKK2	small subunit ribosomal protein S13e [Cryptococcus neoformans var. grubii H99]	56	11	11	171	1	151	10.52	3232	0	5.444	2.44	0.0689722	0.312811	137.57	155.9	44.1	High
High	XP_012053123.1	J9VVM8	protein transporter SEC24 [Cryptococcus neoformans var. grubii H99]	6	6	6	10	1	1002	6.35	157	0	5.402	2.43	0.183654	0.574402	72.59	171.5	28.5	High
High	XP_012051806.1	J9VZI7	small subunit ribosomal protein S7e [Cryptococcus neoformans var. grubii H99]	63	15	15	577	1	199	9.88	9128	0	5.372	2.43	0.071933	0.324042	95.2	170.2	29.8	High
High	XP_012048940.1	J9VMQ1	hypothetical protein CNAG_01417 [Cryptococcus neoformans var. grubii H99]	31	6	6	19	1	213	8.76	366	0	5.367	2.42	0.13227	0.475165	86.35	162.3	37.7	High
High	XP_012050460.1	J9VTU2	ubiquitin-conjugating enzyme E2-16 kDa [Cryptococcus neoformans var. grubii H99]	12	2	2	7	1	147	7.09	78	0	5.342	2.42	0.182886	0.572999	106.24	174.3	25.7	High
High	XP_012050685.1	J9VT78	non-histone chromosomal protein 6 [Cryptococcus neoformans var. grubii H99]	13	2	2	8	1	116	9.25	195	0	5.326	2.41	0.221759	0.652511	134.92	132.6	67.4	High
High	XP_012046172.1	J9VHW3	protein disulfide-isomerase [Cryptococcus neoformans var. grubii H99]	5	2	2	5	1	411	5.39	108	0	5.078	2.34	0.248541	0.684873	90.32	158.5	41.5	High
High	XP_012050404.1	J9VUB5	importin beta-4 subunit [Cryptococcus neoformans var. grubii H99]	1	1	1	2	1	1080	4.7	48	0	4.997	2.32	0.237829	0.672215	17.98	168.6	31.4	High
High	XP_012052118.1	J9W0K1	ATP-citrate synthase subunit 1 [Cryptococcus neoformans var. grubii H99]	45	44	44	485	1	1149	7.17	9583	0	4.988	2.32	0.0903341	0.380481	121.34	157	43	High
High	XP_012047203.1	J9VFU9	staphylococcal nuclease domain-containing protein 1 [Cryptococcus neoformans var. grubii H99]	32	28	28	128	1	946	7.15	2487	0	4.944	2.31	0.0928031	0.387647	80.4	175.4	24.6	High
High	XP_012047876.1	J9VMK7	amidophosphoribosyltransferase [Cryptococcus neoformans var. grubii H99]	27	12	12	89	1	554	7.31	2040	0	4.931	2.3	0.0935482	0.387657	93.59	170.3	29.7	High
High	XP_012046819.1	J9VJD3	profilin [Cryptococcus neoformans var. grubii H99]	50	3	3	39	1	127	7.17	458	0	4.923	2.3	0.10838	0.41697	103.26	178	22	High
High	XP_012050041.1	J9VQ82	GTP-binding nuclear protein spi1 [Cryptococcus neoformans var. grubii H99]	22	4	4	26	1	211	7.01	276	0	4.921	2.3	0.151859	0.518464	110.9	187.6	12.4	High
High	XP_012050844.1	J9VUS0	3-hydroxybutyryl-CoA dehydrogenase [Cryptococcus neoformans var. grubii H99]	19	4	4	14	1	305	8.37	250	0	4.856	2.28	0.224589	0.659753	24.91	183.9	16.1	High
High	XP_012051668.1	Q8TG24	sulfate adenylyltransferase [Cryptococcus neoformans var. grubii H99]	37	16	16	79	1	581	7.08	942	0	4.839	2.27	0.0989113	0.395867	77.92	168.1	31.9	High
High	XP_012049303.1	J9VLD5	26S proteasome regulatory subunit N5 [Cryptococcus neoformans var. grubii H99]	24	11	11	39	1	513	7.52	630	0	4.83	2.27	0.130014	0.472755	107.74	182.8	17.2	High
High	XP_012052782.1	T2BNJ3	pyruvate kinase, variant [Cryptococcus neoformans var. grubii H99]	58	25	25	542	1	529	6.18	12623	0	4.812	2.27	0.100577	0.39985	107.84	163.1	36.9	High
High	XP_012049427.1	J9VKX7	homoisocitrate dehydrogenase [Cryptococcus neoformans var. grubii H99]	34	11	11	43	1	370	7.4	961	0	4.807	2.27	0.0949756	0.389705	123.87	189.8	10.2	High
High	XP_012050060.1	P0C017	phosphoribosylaminoimidazole carboxylase [Cryptococcus neoformans var. grubii H99]	27	12	12	86	1	582	6.65	1446	0	4.77	2.25	0.103193	0.40414	96.29	173.1	26.9	High
High	XP_012046450.1	J9VK61	hypothetical protein CNAG_00848 [Cryptococcus neoformans var. grubii H99]	28	31	31	294	1	972	4.77	6532	0	4.762	2.25	0.103674	0.404149	126.55	170.4	29.6	High
High	XP_012046704.1	J9VGS7	S-adenosylmethionine synthase [Cryptococcus neoformans var. grubii H99]	49	15	15	204	1	397	5.88	3238	0	4.762	2.25	0.103692	0.404149	64.17	157	43	High
High	XP_012046502.1	J9VKH7	26S proteasome regulatory subunit N3 [Cryptococcus neoformans var. grubii H99]	20	10	10	42	1	530	6.92	764	0	4.751	2.25	0.127239	0.466456	76.96	181.9	18.1	High
High	XP_012053083.1	J9VXV6	NADH-cytochrome b5 reductase 1 [Cryptococcus neoformans var. grubii H99]	13	3	3	15	1	294	8.7	222	0	4.701	2.23	0.243139	0.677531	101.25	178.9	21.1	High
High	XP_012049625.1	J9VMF7	aspartate-tRNA(Asn) ligase [Cryptococcus neoformans var. grubii H99]	25	12	12	18	1	567	6.61	239	0	4.641	2.21	0.276541	0.708175	81.28	140.4	59.6	High
High	XP_012048089.1	J9VKM3	NAD binding dehydrogenase [Cryptococcus neoformans var. grubii H99]	5	3	3	3	1	450	6.71	64	0	4.621	2.21	0.289966	0.71866	68.82	169.7	30.3	High
High	XP_012046836.1	J9VM12	cytoplasmic protein [Cryptococcus neoformans var. grubii H99]	28	10	10	83	1	344	7.84	1439	0	4.614	2.21	0.113611	0.428799	104.13	182.4	17.6	High
High	XP_012052177.1	J9VVQ6	oligosaccharyltransferase complex subunit beta [Cryptococcus neoformans var. grubii H99]	13	6	6	10	1	468	5.88	183	0	4.585	2.2	0.248061	0.684848	63.33	191.5	8.5	High
High	XP_012046994.1	J9VMR5	phosphatidylserine decarboxylase [Cryptococcus neoformans var. grubii H99]	44	14	14	124	1	436	7.31	1283	0	4.579	2.19	0.116159	0.435657	99.82	165.8	34.2	High
High	XP_012050636.1	J9VUG0	UMP-CMP kinase [Cryptococcus neoformans var. grubii H99]	25	8	8	36	1	277	6.02	485	0	4.563	2.19	0.145649	0.505954	117.19	195.8	4.2	High
High	XP_012048779.1	J9VPF5	chaperone DnaK [Cryptococcus neoformans var. grubii H99]	44	29	29	534	1	670	5.67	9672	0	4.556	2.19	0.117842	0.440125	94.98	168.4	31.6	High
High	XP_012047454.1	J9VL11	tubulin alpha-1A chain [Cryptococcus neoformans var. grubii H99]	9	4	4	25	1	448	5.01	589	0	4.524	2.18	0.236929	0.672215	83.99	175.3	24.7	High
High	XP_012050747.1	J9VNX0	malate dehydrogenase (oxaloacetate-decarboxylating) [Cryptococcus neoformans var. grubii H99]	38	18	18	123	1	629	6.81	2244	0	4.515	2.17	0.120846	0.44868	87.48	171.9	28.1	High
High	XP_012048070.1	J9VN36	nitroreductase [Cryptococcus neoformans var. grubii H99]	55	14	14	74	1	210	7.06	1214	0	4.515	2.17	0.120885	0.44868	101	179.2	20.8	High
High	XP_012049038.1	J9VL70	hypothetical protein CNAG_01157 [Cryptococcus neoformans var. grubii H99]	9	3	3	15	1	481	7.02	228	0	4.506	2.17	0.259857	0.696091	87.61	162.3	37.7	High
High	XP_012049471.1	J9VQC2	ubiquinol-cytochrome c reductase subunit 7 [Cryptococcus neoformans var. grubii H99]	42	4	4	22	1	149	9.76	324	0	4.449	2.15	0.210116	0.62859	94.36	166.9	33.1	High
High	XP_012051839.1	P27710	anthranilate synthase/indole-3-glycerol phosphate synthase/phosphoribosylanthranilate isomerase [Cryptococcus neoformans var. grubii H99]	22	13	13	33	1	752	6.65	523	0	4.4	2.14	0.143965	0.502053	117.94	168.8	31.2	High
High	XP_012049060.1	J9VR10	oxidoreductase [Cryptococcus neoformans var. grubii H99]	35	13	13	109	1	342	7.99	2460	0	4.395	2.14	0.130399	0.473192	124.69	175.6	24.4	High
High	XP_012050481.1	J9VP72	acyl-protein thioesterase 1 [Cryptococcus neoformans var. grubii H99]	10	2	2	8	1	238	6.52	78	0	4.374	2.13	0.312437	0.737401	42.46	174.7	25.3	High
High	XP_012052182.1	J9W0B9	hypothetical protein CNAG_04749 [Cryptococcus neoformans var. grubii H99]	38	9	9	50	1	293	6.09	1007	0	4.372	2.13	0.142291	0.498158	120.13	171.4	28.6	High
High	XP_012050222.1	J9VPD5	fructosamine kinase [Cryptococcus neoformans var. grubii H99]	38	7	7	45	1	303	6.19	542	0	4.362	2.13	0.145551	0.505954	113.14	195.5	4.5	High
High	XP_012049594.1	J9VPT7	small subunit ribosomal protein S28 [Cryptococcus neoformans var. grubii H99]	66	6	6	104	1	70	11.39	2171	0	4.353	2.12	0.133928	0.478239	83.34	167.6	32.4	High
High	XP_012046718.1	J9VET5	inosine-5'-monophosphate dehydrogenase [Cryptococcus neoformans var. grubii H99]	61	21	21	242	1	544	6.95	4967	0	4.33	2.11	0.135914	0.484363	111.09	127.6	72.4	High
High	XP_012047617.1	J9VJD1	hypothetical protein CNAG_04016 [Cryptococcus neoformans var. grubii H99]	4	1	1	9	1	298	4.63	244	0	4.297	2.1	0.294854	0.724579	98.8	167	33	High
High	XP_012053182.1	J9VVD4	S-formylglutathione hydrolase [Cryptococcus neoformans var. grubii H99]	25	7	7	24	1	280	5.64	281	0	4.27	2.09	0.228126	0.662796	73.5	173.9	26.1	High
High	XP_012048673.1	J9VLH1	3-oxoacid CoA-transferase [Cryptococcus neoformans var. grubii H99]	29	13	13	78	1	561	7.47	1329	0	4.269	2.09	0.141279	0.495583	65.79	170.3	29.7	High
High	XP_012051278.1	J9VY90	laccase [Cryptococcus neoformans var. grubii H99]	7	4	4	11	1	624	5.77	199	0	4.268	2.09	0.215688	0.640974	79.97	177.8	22.2	High
High	XP_012053168.1	J9VVA4	hsp90-like protein [Cryptococcus neoformans var. grubii H99]	37	37	37	421	1	699	4.96	7545	0	4.247	2.09	0.143284	0.500653	100.89	171.7	28.3	High
High	XP_012047382.1	J9VFP1	hypothetical protein CNAG_03677 [Cryptococcus neoformans var. grubii H99]	57	10	10	63	1	253	6.06	1349	0	4.204	2.07	0.147291	0.508695	136.76	185.5	14.5	High
High	XP_012049387.1	J9VNF9	ran GTPase-activating protein 1 [Cryptococcus neoformans var. grubii H99]	22	7	7	15	1	406	4.63	254	0	4.168	2.06	0.300245	0.728404	107.1	187.8	12.2	High
High	XP_012052115.1	J9VY73	metacaspase-1 [Cryptococcus neoformans var. grubii H99]	8	3	3	3	1	462	6.87	73	0	4.162	2.06	0.33755	0.752039	35.54	163.7	36.3	High
High	XP_012049521.1	J9VSN6	actin binding protein [Cryptococcus neoformans var. grubii H99]	28	9	9	40	1	438	6.09	604	0	4.107	2.04	0.23278	0.671371	82.7	175.3	24.7	High
High	XP_012046929.1	J9VHK8	ATP-dependent RNA helicase SUB2 [Cryptococcus neoformans var. grubii H99]	9	4	4	18	1	430	5.77	282	0	4.096	2.03	0.287201	0.7166	102.1	185.4	14.6	High
High	XP_012046568.1	J9VG20	oxidoreductase [Cryptococcus neoformans var. grubii H99]	36	16	16	105	1	459	6.29	1822	0	4.091	2.03	0.158526	0.529112	80.13	136.3	63.7	High
High	XP_012047474.1	J9VNQ3	solute carrier family 25 (mitochondrial phosphate transporter), member 3 [Cryptococcus neoformans var. grubii H99]	23	6	6	16	1	325	9.61	229	0	4.083	2.03	0.273159	0.705087	78.86	176.1	23.9	High
High	XP_012050742.1	J9VNW2	aldehyde dehydrogenase (NAD) [Cryptococcus neoformans var. grubii H99]	39	15	13	68	1	506	6.55	930	0	4.043	2.02	0.163558	0.534928	97.17	165.4	34.6	High
High	XP_012052460.1	J9VZD5	mannose-1-phosphate guanyltransferase [Cryptococcus neoformans var. grubii H99]	13	4	4	13	1	364	5.96	190	0	4.037	2.01	0.280428	0.710855	125.39	185.4	14.6	High
High	XP_012051170.1	J9VPZ2	hydroxymethylglutaryl-CoA synthase [Cryptococcus neoformans var. grubii H99]	15	5	5	14	1	490	6.06	170	0	4.008	2	0.235204	0.672215	89.78	168.6	31.4	High
High	XP_012046300.1	J9VE17	hypothetical protein CNAG_00409 [Cryptococcus neoformans var. grubii H99]	36	10	10	47	1	364	7.97	633	0	4.003	2	0.167879	0.542121	72.47	173.8	26.2	High
High	XP_012052691.1	J9VWZ4	ubiquitin-activating enzyme E1 C [Cryptococcus neoformans var. grubii H99]	8	3	3	13	1	428	5.31	198	0	4.002	2	0.329951	0.752039	121.86	150.9	49.1	High
High	XP_012049799.1	J9VMW1	phosphoketolase [Cryptococcus neoformans var. grubii H99]	42	33	33	177	1	851	6.38	3228	0	3.999	2	0.16832	0.542567	114.14	177.8	22.2	High
High	XP_012050441.1	J9VPV9	proteasome activator subunit 4 [Cryptococcus neoformans var. grubii H99]	13	23	23	66	1	2107	5.72	1286	0	3.952	1.98	0.181038	0.569203	67.74	177.6	22.4	High
High	XP_012049645.1	J9VN06	CK1/CK1/CK1-D protein kinase [Cryptococcus neoformans var. grubii H99]	37	12	12	126	1	331	9.31	2888	0	3.941	1.98	0.174834	0.553687	128.54	165	35	High
High	XP_012050025.1	J9VMX0	phosphopantothenate-cysteine ligase [Cryptococcus neoformans var. grubii H99]	16	5	5	16	1	367	6.61	238	0	3.911	1.97	0.269057	0.701014	95.18	178.3	21.7	High
High	XP_012046931.1	J9VFK1	imidazoleglycerol phosphate synthase, cyclase subunit [Cryptococcus neoformans var. grubii H99]	42	21	21	77	1	619	5.44	1373	0	3.896	1.96	0.180137	0.567367	88.2	158.4	41.6	High
High	XP_012049235.1	J9VRB1	importin subunit beta-1 [Cryptococcus neoformans var. grubii H99]	23	13	13	47	1	865	4.72	741	0	3.878	1.96	0.247039	0.684848	86.75	183.3	16.7	High
High	XP_012048441.1	J9VL98	oxidoreductase [Cryptococcus neoformans var. grubii H99]	20	5	5	15	1	379	7.9	245	0	3.872	1.95	0.257568	0.69396	78.11	177.4	22.6	High
High	XP_012047009.1	J9VG82	26S proteasome regulatory subunit N11 [Cryptococcus neoformans var. grubii H99]	22	5	5	17	1	310	6.4	371	0	3.866	1.95	0.334319	0.752039	122.68	169.5	30.5	High
High	XP_012051773.1	J9VWW0	NADH dehydrogenase (ubiquinone) 1 alpha subcomplex 13 [Cryptococcus neoformans var. grubii H99]	11	1	1	14	1	123	9.94	186	0	3.861	1.95	0.3462	0.760874	74.91	152.2	47.8	High
High	XP_012052277.1	J9VZY1	hypothetical protein CNAG_04891 [Cryptococcus neoformans var. grubii H99]	10	2	2	25	1	204	4.6	389	0	3.849	1.94	0.266468	0.700696	105.02	178.3	21.7	High
High	XP_012053002.1	J9VY39	chaperone regulator [Cryptococcus neoformans var. grubii H99]	19	5	5	16	1	363	8.91	279	0	3.828	1.94	0.322947	0.746465	70.67	165.2	34.8	High
High	XP_012053226.1	J9VW50	protein disulfide-isomerase [Cryptococcus neoformans var. grubii H99]	57	23	23	291	1	492	4.61	4697	0	3.782	1.92	0.194306	0.594212	86.45	166.8	33.2	High
High	XP_012046985.1	J9VF52	large subunit ribosomal protein L34e [Cryptococcus neoformans var. grubii H99]	44	6	6	138	1	113	11.21	3129	0	3.778	1.92	0.194859	0.594884	70.88	158.2	41.8	High
High	XP_012052594.1	J9VU10	CORD and CS domain-containing protein [Cryptococcus neoformans var. grubii H99]	9	3	3	13	1	375	7.74	190	0	3.772	1.92	0.272498	0.704479	92.26	171.4	28.6	High
High	XP_012051138.1	J9VSX1	adenylosuccinate lyase [Cryptococcus neoformans var. grubii H99]	31	13	13	37	1	479	6.57	690	0	3.695	1.89	0.359212	0.770459	116.11	183.7	16.3	High
High	XP_012048071.1	J9VHU3	hypothetical protein CNAG_02694 [Cryptococcus neoformans var. grubii H99]	12	6	6	24	1	577	5.38	459	0	3.683	1.88	0.330279	0.752039	91.55	174.4	25.6	High
High	XP_012053688.1	J9W030	ubiquitin carboxyl-terminal hydrolase 7 [Cryptococcus neoformans var. grubii H99]	28	28	28	120	1	1116	6.07	1470	0	3.674	1.88	0.20899	0.627694	85.65	144.6	55.4	High
High	XP_012053381.1	J9VVN8	glutathione peroxidase [Cryptococcus neoformans var. grubii H99]	47	8	8	82	1	151	5.6	837	0	3.673	1.88	0.209115	0.627694	78.18	156.8	43.2	High
High	XP_012051122.1	J9VSV4	glucose-6-phosphate dehydrogenase [Cryptococcus neoformans var. grubii H99]	54	25	25	335	1	504	7.49	4908	0	3.651	1.87	0.212257	0.633936	91.72	158.8	41.2	High
High	XP_012053337.1	J9W3C1	mitochondrial splicing suppressor [Cryptococcus neoformans var. grubii H99]	3	2	2	5	1	550	6.73	63	0	3.637	1.86	0.411596	0.8134	31.4	176.3	23.7	High
High	XP_012049922.1	J9VVK3	mitochondrial processing peptidase [Cryptococcus neoformans var. grubii H99]	15	7	7	33	1	526	6.99	458	0	3.634	1.86	0.286442	0.716565	73.87	155.4	44.6	High
High	XP_012048407.1	J9VIP2	ATP-binding cassette transporter [Cryptococcus neoformans var. grubii H99]	30	6	6	22	1	233	6.11	418	0	3.604	1.85	0.238453	0.672215	76.6	166.3	33.7	High
High	XP_012053613.1	J9VXD2	endo-1,3(4)-beta-glucanase [Cryptococcus neoformans var. grubii H99]	8	2	2	12	1	368	4.25	229	0	3.587	1.84	0.34194	0.757551	52.49	158	42	High
High	XP_012052128.1	J9VVW9	26S protease regulatory subunit 8 [Cryptococcus neoformans var. grubii H99]	39	12	11	21	1	407	9.33	248	1	3.576	1.84	0.380711	0.791967	97.41	178	22	High
High	XP_012049362.1	J9VTE3	small subunit ribosomal protein S17 [Cryptococcus neoformans var. grubii H99]	43	10	10	214	1	143	10.21	3580	0	3.558	1.83	0.226114	0.659897	85.56	155.8	44.2	High
High	XP_012048106.1	J9VKJ7	short-chain dehydrogenase [Cryptococcus neoformans var. grubii H99]	38	10	10	94	1	303	6.11	2206	0	3.544	1.83	0.228218	0.662796	95.77	149.2	50.8	High
High	XP_012048352.1	J9VR37	phosphoketolase [Cryptococcus neoformans var. grubii H99]	45	40	40	435	1	834	6.48	7161	0	3.504	1.81	0.234581	0.672215	130.71	171	29	High
High	XP_012053126.1	J9VY28	tricarboxylate carrier [Cryptococcus neoformans var. grubii H99]	25	7	7	9	1	298	9.85	135	0	3.492	1.8	0.406437	0.8134	48.36	178.5	21.5	High
High	XP_012049974.1	J9VQI1	large subunit ribosomal protein L1-A [Cryptococcus neoformans var. grubii H99]	54	15	15	537	1	226	9.96	10401	0	3.482	1.8	0.238049	0.672215	92.55	146.3	53.7	High
High	XP_012049520.1	J9VJU9	3-deoxy-7-phosphoheptulonate synthase [Cryptococcus neoformans var. grubii H99]	25	7	7	55	1	392	7.25	960	0	3.482	1.8	0.25845	0.695252	132.89	161.3	38.7	High
High	XP_012048218.1	J9VME3	acetyl-CoA C-acetyltransferase [Cryptococcus neoformans var. grubii H99]	53	13	13	117	1	406	8.03	1960	0	3.474	1.8	0.239396	0.672215	116.24	147.7	52.3	High
High	XP_012046246.1	J9VGI2	phosphopantothenoylcysteine decarboxylase [Cryptococcus neoformans var. grubii H99]	3	1	1	4	1	325	6.23	55	0	3.443	1.78	0.447458	0.823785	92.93	156.6	43.4	High
High	XP_012051328.1	J9VVX0	hypothetical protein CNAG_03544 [Cryptococcus neoformans var. grubii H99]	28	4	4	5	1	170	9.23	61	0	3.428	1.78	0.458039	0.834451	37.29	133.3	66.7	High
High	XP_012052585.1	Q58Z64	ATP-dependent RNA helicase VAD1 [Cryptococcus neoformans var. grubii H99]	11	6	6	38	1	616	8.63	847	0	3.424	1.78	0.247755	0.684848	82.89	152.8	47.2	High
High	XP_012050753.1	J9VW74	methylenetetrahydrofolate dehydrogenase (NAD) [Cryptococcus neoformans var. grubii H99]	30	8	8	20	1	366	6.74	272	0	3.42	1.77	0.335135	0.752039	85.84	183.6	16.4	High
High	XP_012047580.1	J9VGG0	F-actin capping protein [Cryptococcus neoformans var. grubii H99]	26	7	7	22	1	448	4.5	365	0	3.406	1.77	0.264639	0.700696	98.78	157.8	42.2	High
High	XP_012050086.1	J9VLZ5	uracil phosphoribosyltransferase [Cryptococcus neoformans var. grubii H99]	59	11	11	95	1	230	5.66	1482	0	3.397	1.76	0.252402	0.688333	73.18	137.2	62.8	High
High	XP_012048159.1	J9VHI3	argininosuccinate lyase [Cryptococcus neoformans var. grubii H99]	37	16	16	105	1	466	5.78	1901	0	3.394	1.76	0.25303	0.688995	96.89	159.2	40.8	High
High	XP_012048181.1	J9VI09	adenylosuccinate synthetase [Cryptococcus neoformans var. grubii H99]	40	13	13	161	1	430	6.55	2747	0	3.39	1.76	0.253758	0.689306	77.16	162	38	High
High	XP_012048850.1	J9VMB5	ADP-ribosylation factor GTPase-activating protein 2/3 [Cryptococcus neoformans var. grubii H99]	13	5	5	28	1	477	9.06	685	0	3.386	1.76	0.335292	0.752039	52.86	161.9	38.1	High
High	XP_012053498.1	J9VZ02	large subunit ribosomal protein L22 [Cryptococcus neoformans var. grubii H99]	57	13	13	391	1	182	10.07	9320	0	3.381	1.76	0.255278	0.691957	93.54	143.3	56.7	High
High	XP_012052140.1	J9VTF6	hypothetical protein CNAG_04680 [Cryptococcus neoformans var. grubii H99]	6	1	1	6	1	206	5.6	63	0	3.38	1.76	0.466897	0.839338	122.04	170.9	29.1	High
High	XP_012049760.1	J9VSD4	hypothetical protein CNAG_02318 [Cryptococcus neoformans var. grubii H99]	3	2	2	2	1	772	5.17	22	0	3.374	1.75	0.466488	0.839338	80.13	52.3	147.7	High
High	XP_012053880.1	J9W1Z9	YbgI/family dinuclear metal center protein [Cryptococcus neoformans var. grubii H99]	25	6	6	43	1	293	6.68	834	0	3.347	1.74	0.265968	0.700696	104.22	155.5	44.5	High
High	XP_012051575.1	J9VS05	ubiquitin-like modifier-activating enzyme ATG7 [Cryptococcus neoformans var. grubii H99]	4	3	3	7	1	664	5.86	183	0	3.346	1.74	0.461153	0.836716	134.68	193	7	High
High	XP_012048143.1	J9VKF2	thioredoxin [Cryptococcus neoformans var. grubii H99]	31	3	3	16	1	104	5.5	401	0	3.324	1.73	0.355135	0.769172	106	168.4	31.6	High
High	XP_012047453.1	J9VGL9	lysophospholipase [Cryptococcus neoformans var. grubii H99]	6	2	2	3	1	426	6.62	32	0	3.304	1.72	0.487241	0.843536	47.59	162.9	37.1	High
High	XP_012047643.1	J9VHA2	53 kda brg1-associated factor b [Cryptococcus neoformans var. grubii H99]	15	6	6	48	1	476	5.29	1308	0	3.289	1.72	0.273522	0.705087	100.88	161.2	38.8	High
High	XP_012047506.1	J9VIW7	cytochrome c oxidase subunit 5a [Cryptococcus neoformans var. grubii H99]	47	4	4	42	1	142	5.97	684	0	3.281	1.71	0.354608	0.769172	121.25	136.3	63.7	High
High	XP_012047707.1	J9VG26	histone H2A [Cryptococcus neoformans var. grubii H99]	31	3	2	37	1	131	10.21	509	1	3.269	1.71	0.2759	0.708175	69.61	148.8	51.2	High
High	XP_012050980.1	J9VYC1	mitochondrial-processing peptidase subunit beta [Cryptococcus neoformans var. grubii H99]	41	14	14	157	1	443	5.52	2490	0	3.263	1.71	0.277199	0.70844	102.91	152.6	47.4	High
High	XP_012047574.1	J9VLL1	hypothetical protein CNAG_03959 [Cryptococcus neoformans var. grubii H99]	10	2	2	24	1	213	4.89	592	0	3.259	1.7	0.439308	0.818874	64.71	166.9	33.1	High
High	XP_012048339.1	J9VL36	cytoplasmic protein [Cryptococcus neoformans var. grubii H99]	36	9	9	49	1	287	6.35	750	0	3.257	1.7	0.284022	0.715654	120.08	186.6	13.4	High
High	XP_012053184.1	J9VVE1	NADH dehydrogenase (ubiquinone) Fe-S protein 4 [Cryptococcus neoformans var. grubii H99]	13	2	2	4	1	179	9.86	73	0	3.256	1.7	0.432275	0.818058	84.09	173	27	High
High	XP_012046325.1	P48465	actin [Cryptococcus neoformans var. grubii H99]	71	22	13	348	1	377	5.48	4629	9	3.255	1.7	0.278769	0.710855	143.81	178.6	21.4	High
High	XP_012046888.1	J9VFE2	ribulose-phosphate 3-epimerase [Cryptococcus neoformans var. grubii H99]	27	3	3	28	1	224	6.42	642	0	3.249	1.7	0.301969	0.730809	94.1	157.4	42.6	High
High	XP_012046656.1	J9VEL3	NADH dehydrogenase (ubiquinone) 1 beta subcomplex 8 [Cryptococcus neoformans var. grubii H99]	6	1	1	3	1	159	5.33	51	0	3.248	1.7	0.477322	0.841997	57.93	161.6	38.4	High
High	XP_012047110.1	J9VG05	protein transporter SEC24 [Cryptococcus neoformans var. grubii H99]	16	12	12	29	1	935	6.61	265	0	3.246	1.7	0.357519	0.770459	96.39	179	21	High
High	XP_012053856.1	J9VX22	hypothetical protein CNAG_05575 [Cryptococcus neoformans var. grubii H99]	28	5	5	20	1	248	5.1	344	0	3.243	1.7	0.360562	0.770459	103.92	145	55	High
High	XP_012047027.1	J9VE82	hypothetical protein CNAG_07322 [Cryptococcus neoformans var. grubii H99]	2	1	1	4	1	803	7.24	60	0	3.242	1.7	0.484003	0.843536	57.85	155.7	44.3	High
High	XP_012049717.1	J9VS35	cation-transporting ATPase [Cryptococcus neoformans var. grubii H99]	6	5	5	7	1	780	4.97	91	0	3.235	1.69	0.49512	0.845594	67.42	145.1	54.9	High
High	XP_012053205.1	J9W2T4	heat shock 70kDa protein 4 [Cryptococcus neoformans var. grubii H99]	71	52	52	872	1	773	5.21	17067	0	3.228	1.69	0.283907	0.715654	97.16	158.6	41.4	High
High	XP_012051256.1	J9VVL6	ribonucleoprotein-associated protein [Cryptococcus neoformans var. grubii H99]	50	4	4	19	1	127	7.87	296	0	3.225	1.69	0.390619	0.804163	72.19	172.3	27.7	High
High	XP_012048730.1	J9VIZ5	cytochrome c oxidase subunit 5b [Cryptococcus neoformans var. grubii H99]	21	2	2	20	1	158	6.51	357	0	3.217	1.69	0.378508	0.790921	112.19	160.1	39.9	High
High	XP_012048411.1	J9VI11	6-phosphogluconate dehydrogenase, decarboxylating 1 [Cryptococcus neoformans var. grubii H99]	85	38	38	1911	1	491	6.07	32562	0	3.208	1.68	0.287989	0.717567	112.56	158.1	41.9	High
High	XP_012047055.1	J9VGW8	isocitrate dehydrogenase, NAD-dependent [Cryptococcus neoformans var. grubii H99]	70	19	19	204	1	379	8.6	3306	0	3.203	1.68	0.288955	0.717977	93.52	158.6	41.4	High
High	XP_012052820.1	J9VUY6	GMP synthase [glutamine-hydrolyzing] [Cryptococcus neoformans var. grubii H99]	20	11	11	88	1	544	6.2	1114	0	3.202	1.68	0.290748	0.71866	74.76	157.2	42.8	High
High	XP_012048102.1	J9VMZ2	UTP-glucose-1-phosphate uridylyltransferase [Cryptococcus neoformans var. grubii H99]	57	24	24	635	1	503	7.01	12472	0	3.193	1.67	0.291134	0.71866	88.03	149.1	50.9	High
High	XP_012048336.1	J9VR16	26S proteasome regulatory subunit N7 [Cryptococcus neoformans var. grubii H99]	6	2	2	8	1	381	6.24	116	0	3.161	1.66	0.507181	0.852769	95.08	188	12	High
High	XP_012047837.1	J9VHR2	Grx4 family monothiol glutaredoxin [Cryptococcus neoformans var. grubii H99]	6	2	2	13	1	242	5.2	230	0	3.15	1.66	0.441018	0.821001	120.19	96.1	103.9	High
High	XP_012051755.1	J9VZB5	exopolyphosphatase [Cryptococcus neoformans var. grubii H99]	19	10	10	30	1	502	7.28	590	0	3.149	1.65	0.328269	0.752039	96.25	148.1	51.9	High
High	XP_012051033.1	J9VPC4	trehalose synthase [Cryptococcus neoformans var. grubii H99]	37	22	22	206	1	734	5.68	3273	0	3.148	1.65	0.300326	0.728404	125.8	176.6	23.4	High
High	XP_012051090.1	J9VQB3	orotate phosphoribosyltransferase [Cryptococcus neoformans var. grubii H99]	34	7	7	76	1	225	6.6	1591	0	3.148	1.65	0.300482	0.728404	51.93	157	43	High
High	XP_012052996.1	Q9P8P2	phospholipase B [Cryptococcus neoformans var. grubii H99]	5	3	3	26	1	634	4.31	378	0	3.144	1.65	0.395064	0.808856	81.34	145.7	54.3	High
High	XP_012046555.1	J9VKR4	ubiquinone biosynthesis methyltransferase [Cryptococcus neoformans var. grubii H99]	13	4	4	9	1	323	8.79	144	0	3.143	1.65	0.509453	0.854181	75.67	167.7	32.3	High
High	XP_012046659.1	J9VEL7	hsp75-like protein [Cryptococcus neoformans var. grubii H99]	56	35	33	858	1	614	5.52	14494	0	3.131	1.65	0.304028	0.730809	99.11	150.1	49.9	High
High	XP_012046187.1	J9VDA1	CAMK/CAMK1/CAMK1-RCK protein kinase [Cryptococcus neoformans var. grubii H99]	16	9	9	21	1	618	8.12	272	0	3.119	1.64	0.399576	0.80956	76.38	154.1	45.9	High
High	XP_012049390.1	J9VQS6	ATP synthase F1, delta subunit [Cryptococcus neoformans var. grubii H99]	61	8	8	44	1	208	9.39	902	0	3.114	1.64	0.421354	0.8134	110.2	162.7	37.3	High
High	XP_012047926.1	J9VHS3	aryl-alcohol dehydrogenase [Cryptococcus neoformans var. grubii H99]	29	9	9	48	1	349	6.54	518	0	3.107	1.64	0.309206	0.734622	81.08	136.5	63.5	High
High	XP_012051785.1	J9VZF5	YggS family pyridoxal phosphate enzyme [Cryptococcus neoformans var. grubii H99]	38	7	7	23	1	259	7.43	166	0	3.1	1.63	0.344289	0.758538	68.29	139.6	60.4	High
High	XP_012046859.1	J9VFA7	tryptophan synthase, beta subunit [Cryptococcus neoformans var. grubii H99]	3	2	2	3	1	715	6.16	75	0	3.083	1.62	0.517555	0.860385	81.45	138.4	61.6	High
High	XP_012049997.1	J9VN11	D-lactaldehyde dehydrogenase [Cryptococcus neoformans var. grubii H99]	68	25	25	978	1	346	6.74	16975	0	3.078	1.62	0.315691	0.740199	81.5	152.5	47.5	High
High	XP_012048440.1	J9VR72	hypothetical protein CNAG_04954 [Cryptococcus neoformans var. grubii H99]	4	5	5	23	1	1238	7.17	384	0	3.074	1.62	0.412335	0.8134	71.66	169.3	30.7	High
High	XP_012051831.1	J9VX52	long-chain acyl-CoA synthetase [Cryptococcus neoformans var. grubii H99]	16	10	10	44	1	688	6.99	434	0	3.054	1.61	0.339413	0.753362	92.54	173.5	26.5	High
High	XP_012046986.1	J9VFV0	ribosome assembly protein SQT1 [Cryptococcus neoformans var. grubii H99]	5	2	2	6	1	464	4.42	117	0	3.049	1.61	0.482286	0.843411	55.49	152	48	High
High	XP_012049240.1	J9VTV3	homocitrate synthase, mitochondrial [Cryptococcus neoformans var. grubii H99]	36	20	20	165	1	489	6.19	3040	0	3.026	1.6	0.327599	0.752039	87.43	146.8	53.2	High
High	XP_012047061.1	J9VF80	carbamoyl-phosphate synthase, large subunit [Cryptococcus neoformans var. grubii H99]	12	23	22	64	1	2333	6.05	874	1	3.021	1.6	0.328701	0.752039	93.16	161.1	38.9	High
High	XP_012051110.1	J9VST7	succinate dehydrogenase [ubiquinone] iron-sulfur subunit, mitochondrial [Cryptococcus neoformans var. grubii H99]	41	13	13	189	1	280	8.6	2572	0	3.018	1.59	0.329532	0.752039	83.01	154.9	45.1	High
High	XP_012047607.1	J9VLP5	small subunit ribosomal protein S1 [Cryptococcus neoformans var. grubii H99]	65	25	25	521	1	259	9.8	8851	0	2.998	1.58	0.334245	0.752039	104.8	148.4	51.6	High
High	XP_012048485.1	J9VNZ3	sulfite reductase (NADPH) hemoprotein, beta-component [Cryptococcus neoformans var. grubii H99]	27	34	34	207	1	1375	6.42	3588	0	2.997	1.58	0.334332	0.752039	91.88	147.2	52.8	High
High	XP_012047349.1	J9VN56	peptidyl-prolyl cis-trans isomerase [Cryptococcus neoformans var. grubii H99]	80	14	4	598	1	162	8.66	11789	10	2.997	1.58	0.334371	0.752039	110.76	109.2	90.8	High
High	XP_012047840.1	J9VMC0	cytoplasmic protein [Cryptococcus neoformans var. grubii H99]	9	5	5	20	1	629	5.02	222	0	2.991	1.58	0.425685	0.815279	62.36	154.1	45.9	High
High	XP_012053118.1	J9W2F6	glucose oxidase [Cryptococcus neoformans var. grubii H99]	10	4	4	29	1	867	5.12	364	0	2.991	1.58	0.427241	0.816458	76.02	137.5	62.5	High
High	XP_012051349.1	J9VYK4	L-aminoadipate-semialdehyde dehydrogenase [Cryptococcus neoformans var. grubii H99]	24	24	24	121	1	1409	5.9	2220	0	2.986	1.58	0.33717	0.752039	74.78	172.1	27.9	High
High	XP_012049821.1	J9VSP0	dihydrokaempferol 4-reductase [Cryptococcus neoformans var. grubii H99]	16	8	8	36	1	346	7.43	574	0	2.984	1.58	0.337556	0.752039	88.68	152.9	47.1	High
High	XP_012053057.1	J9VYH5	glutathione S-transferase [Cryptococcus neoformans var. grubii H99]	26	6	6	29	1	262	5.69	489	0	2.966	1.57	0.421623	0.8134	62.26	151.4	48.6	High
High	XP_012050005.1	J9VSM5	septin [Cryptococcus neoformans var. grubii H99]	23	8	8	64	1	390	5.25	1281	0	2.965	1.57	0.342249	0.757551	94.06	161.3	38.7	High
High	XP_012047716.1	J9VI27	dehydrogenase [Cryptococcus neoformans var. grubii H99]	22	7	6	63	1	364	6.19	1097	0	2.961	1.57	0.4198	0.8134	81.18	152	48	High
High	XP_012050031.1	J9VSJ6	protein farnesyltransferase/geranylgeranyltransferase type-1 subunit alpha, variant [Cryptococcus neoformans var. grubii H99]	9	3	3	20	1	336	5.45	451	0	2.95	1.56	0.556263	0.883225	96.59	161.3	38.7	High
High	XP_012048496.1	J9VRL2	quinone oxidoreductase [Cryptococcus neoformans var. grubii H99]	12	3	3	7	1	391	9.19	86	0	2.943	1.56	0.551332	0.881722	102.19	160.5	39.5	High
High	XP_012053033.1	J9VVD8	26S proteasome regulatory subunit N2 [Cryptococcus neoformans var. grubii H99]	24	23	23	97	1	1005	5.14	1567	0	2.94	1.56	0.34834	0.764343	110.48	167.8	32.2	High
High	XP_012048280.1	J9VGY9	large subunit ribosomal protein L37-A [Cryptococcus neoformans var. grubii H99]	23	3	3	62	1	91	11.63	1448	0	2.937	1.55	0.349115	0.764343	104.28	135.4	64.6	High
High	XP_012051566.1	J9VZP9	oxidoreductase [Cryptococcus neoformans var. grubii H99]	8	3	3	5	1	430	7.52	68	0	2.936	1.55	0.565228	0.891994	105.1	148	52	High
High	XP_012050704.1	J9VR17	hypothetical protein CNAG_06566 [Cryptococcus neoformans var. grubii H99]	15	7	7	32	1	476	5.31	892	0	2.935	1.55	0.436575	0.818058	88.06	163.6	36.4	High
High	XP_012048640.1	J9VRA3	nascent polypeptide-associated complex subunit alpha [Cryptococcus neoformans var. grubii H99]	19	5	5	15	1	190	5.16	379	0	2.929	1.55	0.526099	0.865066	125.62	180.6	19.4	High
High	XP_012049926.1	J9VVJ6	cytoplasmic protein [Cryptococcus neoformans var. grubii H99]	18	17	17	49	1	1147	5.45	692	0	2.914	1.54	0.354854	0.769172	80.37	165.9	34.1	High
High	XP_012052136.1	J9VSX3	6-phosphofructokinase [Cryptococcus neoformans var. grubii H99]	8	5	5	10	1	915	6.68	187	0	2.91	1.54	0.561919	0.889622	122.22	177.8	22.2	High
High	XP_012048210.1	J9VHW0	alcohol dehydrogenase (NADP) [Cryptococcus neoformans var. grubii H99]	26	7	7	37	1	353	6.47	494	0	2.904	1.54	0.436067	0.818058	86.35	150.1	49.9	High
High	XP_012053888.1	J9W491	endoribonuclease YSH1 [Cryptococcus neoformans var. grubii H99]	7	5	5	8	1	770	6.01	132	0	2.903	1.54	0.570365	0.893032	55.89	157.3	42.7	High
High	XP_012049462.1	J9VKR1	arf/Sar family protein [Cryptococcus neoformans var. grubii H99]	5	1	1	1	1	186	5.21	15	0	2.897	1.53	0.575151	0.893076	85.14	148.7	51.3	High
High	XP_012051109.1	J9VXN5	malate dehydrogenase, NAD-dependent [Cryptococcus neoformans var. grubii H99]	71	22	21	643	1	338	8.81	13783	1	2.895	1.53	0.359863	0.770459	80.41	137	63	High
High	XP_012049098.1	J9VKY5	glutaredoxin [Cryptococcus neoformans var. grubii H99]	40	5	5	31	1	146	8.72	799	0	2.889	1.53	0.41	0.8134	134.18	151.9	48.1	High
High	XP_012049261.1	J9VNW4	ATP phosphoribosyltransferase [Cryptococcus neoformans var. grubii H99]	23	5	5	34	1	357	6.32	375	0	2.882	1.53	0.490673	0.845594	90.26	146.6	53.4	High
High	XP_012048953.1	J9VQ75	hypothetical protein CNAG_01375 [Cryptococcus neoformans var. grubii H99]	8	7	7	25	1	686	4.61	365	0	2.88	1.53	0.363544	0.770459	108.69	172.9	27.1	High
High	XP_012052784.1	J9VUU3	hypothetical protein CNAG_01822 [Cryptococcus neoformans var. grubii H99]	27	3	3	21	1	109	5.5	344	0	2.869	1.52	0.391145	0.80432	93.1	135.5	64.5	High
High	XP_012049967.1	J9VVE7	hypothetical protein CNAG_02129 [Cryptococcus neoformans var. grubii H99]	8	6	6	19	1	908	6.76	279	0	2.861	1.52	0.48527	0.843536	108.39	175.6	24.4	High
High	XP_012051134.1	J9VQG3	myo-inositol-1(or 4)-monophosphatase [Cryptococcus neoformans var. grubii H99]	16	3	3	13	1	311	5.21	162	0	2.855	1.51	0.51434	0.858352	80.38	158.4	41.6	High
High	XP_012049956.1	J9VMJ0	NAD-binding Rossmann fold oxidoreductase [Cryptococcus neoformans var. grubii H99]	49	14	14	88	1	400	6.15	1198	0	2.848	1.51	0.37213	0.781901	103.02	169.1	30.9	High
High	XP_012047106.1	J9VK90	kynurenine 3-monooxygenase [Cryptococcus neoformans var. grubii H99]	40	12	12	58	1	419	6.93	884	0	2.844	1.51	0.359553	0.770459	138.05	142	58	High
High	XP_012053009.1	J9VY55	hypothetical protein CNAG_06121 [Cryptococcus neoformans var. grubii H99]	6	2	2	6	1	233	7.4	36	0	2.84	1.51	0.573745	0.893032	74.76	111.7	88.3	High
High	XP_012049512.1	J9VKH6	adenine phosphoribosyltransferase [Cryptococcus neoformans var. grubii H99]	53	9	9	55	1	178	6.8	646	0	2.839	1.51	0.379961	0.791327	111.26	148.1	51.9	High
High	XP_012050907.1	J9VSZ0	hypothetical protein CNAG_03291 [Cryptococcus neoformans var. grubii H99]	4	1	1	4	1	280	5.07	41	0	2.838	1.5	0.596933	0.903924	21.68	148.3	51.7	High
High	XP_012048725.1	J9VRT0	nicotinate phosphoribosyltransferase [Cryptococcus neoformans var. grubii H99]	10	5	5	11	1	453	6.48	138	0	2.809	1.49	0.515704	0.859311	81.69	149.3	50.7	High
High	XP_012047385.1	J9VIE9	peptidylprolyl isomerase domain and WD-repeat protein 1 [Cryptococcus neoformans var. grubii H99]	11	6	6	12	1	657	6.55	216	0	2.807	1.49	0.58097	0.896768	73.28	178	22	High
High	XP_012049578.1	J9VJK6	histidinol dehydrogenase [Cryptococcus neoformans var. grubii H99]	22	16	16	47	1	852	5.69	823	0	2.805	1.49	0.384108	0.796352	94.89	175.5	24.5	High
High	XP_012051725.1	J9VWQ5	3-hydroxyacyl-CoA dehydrogenase [Cryptococcus neoformans var. grubii H99]	26	6	6	18	1	329	8.46	258	0	2.797	1.48	0.56732	0.892754	90.39	193	7	High
High	XP_012049341.1	J9VL89	aconitate hydratase, mitochondrial [Cryptococcus neoformans var. grubii H99]	53	36	36	400	1	792	6.92	5998	0	2.782	1.48	0.390351	0.804163	106.98	142.8	57.2	High
High	XP_012050459.1	J9VNH4	CMGC/CK2 protein kinase [Cryptococcus neoformans var. grubii H99]	25	7	7	54	1	338	7.3	1101	0	2.774	1.47	0.413761	0.8134	87.75	132.7	67.3	High
High	XP_012048269.1	J9VH03	small subunit ribosomal protein S19e [Cryptococcus neoformans var. grubii H99]	57	13	13	317	1	161	5.16	6048	0	2.757	1.46	0.397566	0.809156	55.55	130	70	High
High	XP_012051092.1	J9VXL7	small subunit ribosomal protein S8e [Cryptococcus neoformans var. grubii H99]	45	10	10	209	1	208	10.65	4974	0	2.752	1.46	0.398924	0.809156	87.18	142.3	57.7	High
High	XP_012050654.1	J9VP81	nucleolar protein 58 [Cryptococcus neoformans var. grubii H99]	17	7	7	28	1	568	9.04	477	0	2.75	1.46	0.492977	0.845594	102.62	172.7	27.3	High
High	XP_012049828.1	J9VN27	vacuolar protein sorting-associated protein 27 [Cryptococcus neoformans var. grubii H99]	2	1	1	6	1	744	6.02	109	0	2.743	1.46	0.568381	0.892785	73.69	146.6	53.4	High
High	XP_012048263.1	J9VJU4	cofilin [Cryptococcus neoformans var. grubii H99]	60	12	12	95	1	138	5.71	1165	0	2.735	1.45	0.404068	0.812938	85.58	160.8	39.2	High
High	XP_012051593.1	J9VYP1	small subunit ribosomal protein S0 [Cryptococcus neoformans var. grubii H99]	61	17	17	298	1	292	5.21	5248	0	2.734	1.45	0.404258	0.812938	90.6	145.2	54.8	High
High	XP_012046487.1	J9VHT8	26S proteasome regulatory subunit N8 [Cryptococcus neoformans var. grubii H99]	14	5	5	8	1	350	5.62	138	0	2.734	1.45	0.560771	0.888591	82.42	160.1	39.9	High
High	XP_012046729.1	J9VJ14	glutamine synthetase [Cryptococcus neoformans var. grubii H99]	54	16	16	81	1	358	6.46	1106	0	2.731	1.45	0.405235	0.812938	88.81	141.5	58.5	High
High	XP_012053130.1	J9VY34	ADP,ATP carrier protein [Cryptococcus neoformans var. grubii H99]	48	17	12	182	1	313	9.8	4266	5	2.731	1.45	0.405287	0.812938	104.95	154.5	45.5	High
High	XP_012048152.1	J9VKC4	GTP-binding protein ypt2 [Cryptococcus neoformans var. grubii H99]	44	9	7	119	1	211	5.72	2647	0	2.725	1.45	0.406918	0.8134	99.5	143	57	High
High	XP_012047440.1	Q059G6	trehalose-phosphatase [Cryptococcus neoformans var. grubii H99]	25	24	24	124	1	987	6.07	1565	0	2.719	1.44	0.408902	0.8134	111.97	157.6	42.4	High
High	XP_012053506.1	J9VW34	benzodiazapine receptor [Cryptococcus neoformans var. grubii H99]	41	4	4	41	1	178	8.46	808	0	2.7	1.43	0.595099	0.902477	94.55	180	20	High
High	XP_012052733.1	J9VU43	hsp72-like protein [Cryptococcus neoformans var. grubii H99]	62	45	12	1652	1	642	5.16	31764	0	2.694	1.43	0.416383	0.8134	79.82	153.8	46.2	High
High	XP_012049350.1	J9VL75	small subunit ribosomal protein S6e [Cryptococcus neoformans var. grubii H99]	55	18	18	528	1	237	10.7	9917	0	2.692	1.43	0.416847	0.8134	90.96	155.7	44.3	High
High	XP_012049205.1	J9VRE8	DNA-binding protein [Cryptococcus neoformans var. grubii H99]	46	26	26	158	1	392	8.37	3197	0	2.679	1.42	0.420894	0.8134	134.22	193.6	6.4	High
High	XP_012046879.1	J9VHE4	small subunit ribosomal protein S11 [Cryptococcus neoformans var. grubii H99]	71	15	15	240	1	153	10.36	4643	0	2.677	1.42	0.421422	0.8134	81.19	142.1	57.9	High
High	XP_012051649.1	J9VU59	succinate dehydrogenase [ubiquinone] flavoprotein subunit, mitochondrial [Cryptococcus neoformans var. grubii H99]	62	32	32	426	1	637	6.93	8444	0	2.676	1.42	0.421932	0.8134	78.55	143.5	56.5	High
High	XP_012046442.1	J9VHV6	hypothetical protein CNAG_00830 [Cryptococcus neoformans var. grubii H99]	1	1	1	19	1	915	6.68	119	0	2.674	1.42	0.49535	0.845594	78	150.3	49.7	High
High	XP_012047266.1	J9VP09	capping protein (actin filament) muscle Z-line, beta [Cryptococcus neoformans var. grubii H99]	19	6	6	20	1	309	5.05	156	0	2.674	1.42	0.471964	0.839338	81.59	161.2	38.8	High
High	XP_012049358.1	J9VNJ0	glutamine-fructose-6-phosphate transaminase (isomerizing) [Cryptococcus neoformans var. grubii H99]	39	27	27	282	1	706	6.67	4889	0	2.657	1.41	0.427625	0.816458	111.16	154	46	High
High	XP_012046301.1	J9VER4	hypothetical protein CNAG_00410 [Cryptococcus neoformans var. grubii H99]	14	9	9	22	1	755	7.46	240	0	2.655	1.41	0.504735	0.85186	68.91	156.8	43.2	High
High	XP_012051043.1	J9VPE0	small subunit ribosomal protein S23 [Cryptococcus neoformans var. grubii H99]	49	6	6	106	1	145	10.64	2426	0	2.654	1.41	0.521256	0.862652	75.18	151.6	48.4	High
High	XP_012048714.1	J9VIT7	YjeF family protein [Cryptococcus neoformans var. grubii H99]	60	14	14	123	1	346	7.09	1432	0	2.653	1.41	0.429014	0.818058	78.87	137.6	62.4	High
High	XP_012053634.1	J9VWX4	aldose reductase [Cryptococcus neoformans var. grubii H99]	72	25	25	453	1	295	7.75	9726	0	2.649	1.41	0.43029	0.818058	93.69	131.6	68.4	High
High	XP_012047889.1	J9VHL5	small subunit ribosomal protein S29 [Cryptococcus neoformans var. grubii H99]	46	4	4	60	1	56	10.13	743	0	2.632	1.4	0.435669	0.818058	50.82	150.1	49.9	High
High	XP_012046535.1	J9VKM9	RuvB-like helicase 1 [Cryptococcus neoformans var. grubii H99]	12	5	5	13	1	484	6.25	142	0	2.625	1.39	0.636942	0.918071	79.59	130.8	69.2	High
High	XP_012048171.1	J9VK85	hypothetical protein CNAG_02842 [Cryptococcus neoformans var. grubii H99]	11	2	2	6	1	271	8.07	54	0	2.617	1.39	0.652712	0.91973	36.62	155.4	44.6	High
High	XP_012051655.1	J9VRR4	actin binding protein [Cryptococcus neoformans var. grubii H99]	28	10	10	55	1	390	6	765	0	2.587	1.37	0.450297	0.826238	90.03	145.6	54.4	High
High	XP_012046792.1	J9VLU9	hypothetical protein CNAG_00543 [Cryptococcus neoformans var. grubii H99]	17	3	3	13	1	216	5.64	114	0	2.586	1.37	0.529933	0.867384	106.21	146.6	53.4	High
High	XP_012052724.1	J9VU34	septin [Cryptococcus neoformans var. grubii H99]	20	6	6	51	1	380	6.92	661	0	2.586	1.37	0.475584	0.841997	83.24	156.9	43.1	High
High	XP_012050323.1	J9VNE3	hypothetical protein CNAG_06690 [Cryptococcus neoformans var. grubii H99]	12	7	7	12	1	685	6.16	215	0	2.584	1.37	0.532602	0.869229	76.34	131.2	68.8	High
High	XP_012053669.1	J9VXP0	indigoidine synthase A family protein [Cryptococcus neoformans var. grubii H99]	17	13	13	71	1	773	6.92	1033	0	2.584	1.37	0.451417	0.827305	61.73	144.6	55.4	High
High	XP_012049014.1	J9VNC7	DNA-directed RNA polymerase II subunit RPB2 [Cryptococcus neoformans var. grubii H99]	6	8	8	24	1	1246	6.04	311	0	2.577	1.37	0.575768	0.893076	96.8	168.8	31.2	High
High	XP_012051953.1	J9VT51	protein transporter SEC31 [Cryptococcus neoformans var. grubii H99]	8	9	9	79	1	1442	6.21	1870	0	2.574	1.36	0.454605	0.830733	77.88	157.9	42.1	High
High	XP_012053169.1	J9VVW6	osomolarity two-component system, phosphorelay intermediate protein YPD1 [Cryptococcus neoformans var. grubii H99]	16	4	4	13	1	209	4.49	226	0	2.556	1.35	0.586451	0.899024	65.11	141.6	58.4	High
High	XP_012052094.1	J9W0N0	sterol-4alpha-carboxylate 3-dehydrogenase (decarboxylating) [Cryptococcus neoformans var. grubii H99]	10	3	3	7	1	444	5.53	83	0	2.549	1.35	0.670848	0.92248	89.24	154.4	45.6	High
High	XP_012052808.1	J9W1T0	ornithine cyclodeaminase [Cryptococcus neoformans var. grubii H99]	22	6	6	24	1	365	6.42	440	0	2.548	1.35	0.549158	0.879769	73.4	163.8	36.2	High
High	XP_012052271.1	J9VXH5	small subunit ribosomal protein S18 [Cryptococcus neoformans var. grubii H99]	70	14	14	343	1	155	10.84	7208	0	2.541	1.35	0.465985	0.839338	76.1	134.3	65.7	High
High	XP_012053149.1	J9VV46	glycerol-1-phosphatase [Cryptococcus neoformans var. grubii H99]	29	6	6	36	1	237	4.94	377	0	2.538	1.34	0.595262	0.902477	95.21	128.5	71.5	High
High	XP_012046460.1	J9VKC0	hypothetical protein CNAG_00012 [Cryptococcus neoformans var. grubii H99]	11	4	3	25	1	386	6.65	686	1	2.531	1.34	0.534796	0.869229	70.76	131.2	68.8	High
High	XP_012047328.1	J9VKF8	2-oxoglutarate dehydrogenase E2 component (dihydrolipoamide succinyltransferase) [Cryptococcus neoformans var. grubii H99]	24	11	11	98	1	456	8.35	2062	0	2.525	1.34	0.471546	0.839338	94.27	159.8	40.2	High
High	XP_012053834.1	J9W420	pyridoxal reductase [Cryptococcus neoformans var. grubii H99]	22	7	7	26	1	333	7.06	372	0	2.522	1.33	0.56591	0.891994	55.74	172.3	27.7	High
High	XP_012046900.1	J9VJP1	phosphoribosylaminoimidazolecarboxamide formyltransferase/IMP cyclohydrolase [Cryptococcus neoformans var. grubii H99]	68	37	37	471	1	605	6.76	9102	0	2.519	1.33	0.473388	0.839338	79.85	146.4	53.6	High
High	XP_012053536.1	J9VW86	pirin [Cryptococcus neoformans var. grubii H99]	18	3	3	50	1	274	6.61	918	0	2.511	1.33	0.599538	0.904361	74.47	147.8	52.2	High
High	XP_012052893.1	J9VZS2	small subunit ribosomal protein S5 [Cryptococcus neoformans var. grubii H99]	74	16	16	264	1	205	9.67	5810	0	2.509	1.33	0.476922	0.841997	89.63	155.9	44.1	High
High	XP_012050655.1	J9VUK0	glutamate-tRNA ligase [Cryptococcus neoformans var. grubii H99]	7	5	5	7	1	728	7.24	65	0	2.505	1.33	0.68842	0.930319	73.74	187.1	12.9	High
High	XP_012048387.1	J9VIL5	threonine ammonia-lyase, biosynthetic [Cryptococcus neoformans var. grubii H99]	31	15	15	94	1	517	7.15	1366	0	2.505	1.32	0.478515	0.841997	72.02	149.3	50.7	High
High	XP_012048908.1	J9VJJ6	elongation factor 2 [Cryptococcus neoformans var. grubii H99]	49	40	39	463	1	838	6.37	7232	1	2.495	1.32	0.482025	0.843411	107.86	135.5	64.5	High
High	XP_012047020.1	J9VDH1	hydroxyacid-oxoacid transhydrogenase [Cryptococcus neoformans var. grubii H99]	8	3	3	4	1	519	7.2	64	0	2.491	1.32	0.68228	0.930319	77.38	142.3	57.7	High
High	XP_012047771.1	T2BPA6	hypothetical protein CNAG_07965 [Cryptococcus neoformans var. grubii H99]	29	11	11	39	1	475	6.3	571	0	2.49	1.32	0.483665	0.843536	104.12	147.9	52.1	High
High	XP_012053828.1	J9VZT6	small subunit ribosomal protein S26 [Cryptococcus neoformans var. grubii H99]	37	5	5	115	1	132	10.78	2140	0	2.486	1.31	0.485141	0.843536	108.8	167.9	32.1	High
High	XP_012046554.1	J9VE11	ubiquitin-activating enzyme E1 [Cryptococcus neoformans var. grubii H99]	40	30	30	267	1	1015	5.1	4838	0	2.466	1.3	0.492317	0.845594	84.2	145.6	54.4	High
High	XP_012046515.1	J9VFU1	glutamine-tRNA ligase [Cryptococcus neoformans var. grubii H99]	15	12	12	39	1	858	6.71	741	0	2.465	1.3	0.508797	0.853881	84.89	108.3	91.7	High
High	XP_012047536.1	J9VLF7	hypoxia up-regulated 1 [Cryptococcus neoformans var. grubii H99]	22	23	23	132	1	898	5.45	1910	0	2.462	1.3	0.493798	0.845594	77.92	136.4	63.6	High
High	XP_012050622.1	J9VUE0	cytochrome c1, heme protein, mitochondrial [Cryptococcus neoformans var. grubii H99]	50	9	9	57	1	319	7.34	640	0	2.46	1.3	0.494802	0.845594	105.04	163.2	36.8	High
High	XP_012051390.1	J9VQI2	hypothetical protein CNAG_07740 [Cryptococcus neoformans var. grubii H99]	67	16	16	89	1	263	5.44	1622	0	2.453	1.29	0.497078	0.846926	79.58	137.3	62.7	High
High	XP_012050381.1	J9VU48	tryptophan aminotransferase [Cryptococcus neoformans var. grubii H99]	14	4	4	15	1	458	7.09	193	0	2.446	1.29	0.651566	0.91973	90.86	159.1	40.9	High
High	XP_012052541.1	J9VW78	nitric oxide dioxygenase [Cryptococcus neoformans var. grubii H99]	36	13	13	48	1	504	7.43	538	0	2.442	1.29	0.501372	0.849389	94.86	166.4	33.6	High
High	XP_012051135.1	J9VV75	translation elongation factor Tu [Cryptococcus neoformans var. grubii H99]	2	1	1	2	1	464	6.86	40	0	2.436	1.28	0.70018	0.935123	72.34	156	44	High
High	XP_012046689.1	J9VGQ7	1,4-alpha-glucan-branching enzyme [Cryptococcus neoformans var. grubii H99]	20	13	13	36	1	682	6.4	370	0	2.432	1.28	0.54396	0.877497	74.99	159.8	40.2	High
High	XP_012047432.1	J9VFV3	large subunit ribosomal protein L27Ae [Cryptococcus neoformans var. grubii H99]	69	12	12	229	1	142	10.59	2414	0	2.41	1.27	0.513555	0.857842	126.77	146.5	53.5	High
High	XP_012052872.1	J9VUK6	20S proteasome subunit beta 7 [Cryptococcus neoformans var. grubii H99]	46	15	15	113	1	280	7.02	1639	0	2.398	1.26	0.517963	0.860385	83.33	131.8	68.2	High
High	XP_012053208.1	J9W0H5	hypothetical protein CNAG_06216 [Cryptococcus neoformans var. grubii H99]	14	4	4	12	1	273	5.88	211	0	2.39	1.26	0.636594	0.918071	44.58	112.6	87.4	High
High	XP_012052381.1	J9VTM3	template-activating factor I [Cryptococcus neoformans var. grubii H99]	42	11	11	153	1	270	4.63	2227	0	2.378	1.25	0.525816	0.865066	87.04	130.3	69.7	High
High	XP_012051609.1	J9VTX2	methylthioribose-1-phosphate isomerase [Cryptococcus neoformans var. grubii H99]	17	7	7	31	1	393	6.2	618	0	2.366	1.24	0.603383	0.905201	94.15	141.8	58.2	High
High	XP_012049838.1	J9VMG3	ubiquitin-conjugating enzyme E2 35 [Cryptococcus neoformans var. grubii H99]	5	1	1	3	1	148	7.34	48	0	2.365	1.24	0.70095	0.935123	17.03	143.5	56.5	High
High	XP_012046967.1	J9VFT1	acetyl-CoA synthetase [Cryptococcus neoformans var. grubii H99]	38	23	23	79	1	680	6.37	1131	0	2.358	1.24	0.533838	0.869229	95.35	110.1	89.9	High
High	XP_012046980.1	J9VF50	microtubule binding protein [Cryptococcus neoformans var. grubii H99]	6	1	1	5	1	126	6.04	84	0	2.356	1.24	0.703739	0.935357	59.54	159.1	40.9	High
High	XP_012046813.1	J9VJC3	NADH dehydrogenase (ubiquinone) 1 alpha subcomplex 6 [Cryptococcus neoformans var. grubii H99]	31	4	4	13	1	131	9.2	172	0	2.354	1.23	0.720653	0.939361	85.79	171.5	28.5	High
High	XP_012050631.1	J9VUF2	septin ring protein [Cryptococcus neoformans var. grubii H99]	17	5	5	36	1	461	6.25	581	0	2.352	1.23	0.623718	0.913867	77.41	162.2	37.8	High
High	XP_012050729.1	J9VN71	rho family protein [Cryptococcus neoformans var. grubii H99]	15	4	4	18	1	224	6.23	405	0	2.341	1.23	0.692715	0.930319	40.35	155.4	44.6	High
High	XP_012053286.1	J9W313	phosphoglucomutase [Cryptococcus neoformans var. grubii H99]	79	28	28	748	1	561	5.52	14600	0	2.339	1.23	0.541398	0.874943	99.01	112.2	87.8	High
High	XP_012048651.1	J9VLD8	hypothetical protein CNAG_05001 [Cryptococcus neoformans var. grubii H99]	34	3	3	18	1	119	5.48	248	0	2.338	1.23	0.629252	0.91672	71.73	149.6	50.4	High
High	XP_012050614.1	J9VWW6	protein CFT1 [Cryptococcus neoformans var. grubii H99]	7	9	9	28	1	1431	5.47	542	0	2.336	1.22	0.661929	0.91973	66.21	157.9	42.1	High
High	XP_012050501.1	J9VRN8	N-acetyl-gamma-glutamyl-phosphate reductase [Cryptococcus neoformans var. grubii H99]	8	6	6	24	1	924	8.91	523	0	2.334	1.22	0.622015	0.913867	89.14	159.5	40.5	High
High	XP_012046984.1	J9VHU9	prephenate dehydratase [Cryptococcus neoformans var. grubii H99]	11	3	3	5	1	307	6.93	86	0	2.332	1.22	0.709232	0.938012	68.44	58.2	141.8	High
High	XP_012047323.1	J9VGR3	proline-tRNA ligase [Cryptococcus neoformans var. grubii H99]	14	8	8	33	1	740	6.55	475	0	2.327	1.22	0.636326	0.918071	86.2	169.8	30.2	High
High	XP_012053768.1	J9VWL5	NADH dehydrogenase (ubiquinone) 1 alpha subcomplex 2 [Cryptococcus neoformans var. grubii H99]	26	2	2	4	1	100	9.63	76	0	2.326	1.22	0.70172	0.93516	51.04	135.7	64.3	High
High	XP_012052544.1	J9VT93	NADH dehydrogenase (ubiquinone) flavoprotein 2 [Cryptococcus neoformans var. grubii H99]	20	4	4	18	1	249	7.69	257	0	2.31	1.21	0.68	0.929111	90.23	158.3	41.7	High
High	XP_012048474.1	J9VJB1	insulysin [Cryptococcus neoformans var. grubii H99]	22	22	22	83	1	1161	6.77	1727	0	2.302	1.2	0.556397	0.883225	69.91	116.9	83.1	High
High	XP_012048150.1	J9VKE2	ornithine carbamoyltransferase [Cryptococcus neoformans var. grubii H99]	45	14	14	79	1	379	7.62	1073	0	2.3	1.2	0.555198	0.883225	74.77	144.3	55.7	High
High	XP_012053100.1	J9VUX3	GTP-binding protein ryh1 [Cryptococcus neoformans var. grubii H99]	14	3	3	15	1	210	8.35	139	0	2.3	1.2	0.675661	0.925367	82.3	147.6	52.4	High
High	XP_012047047.1	J9VL88	heat shock protein [Cryptococcus neoformans var. grubii H99]	11	9	9	29	1	898	6.13	402	0	2.298	1.2	0.578148	0.893956	91.26	132.8	67.2	High
High	XP_012051284.1	J9VTF4	spermidine synthase [Cryptococcus neoformans var. grubii H99]	48	31	31	363	1	750	5.8	6408	0	2.281	1.19	0.565451	0.891994	88.48	141.6	58.4	High
High	XP_012053144.1	J9VVQ1	rab family protein [Cryptococcus neoformans var. grubii H99]	15	3	3	7	1	254	4.75	148	0	2.277	1.19	0.758295	0.951325	86.13	164.5	35.5	High
High	XP_012052712.1	J9VZ70	hsp71-like protein [Cryptococcus neoformans var. grubii H99]	63	46	13	2178	1	643	5.07	41240	32	2.276	1.19	0.567391	0.892754	81.09	139.5	60.5	High
High	XP_012047738.1	J9VHZ0	uroporphyrinogen decarboxylase [Cryptococcus neoformans var. grubii H99]	24	9	9	73	1	380	7.25	761	0	2.272	1.18	0.57066	0.893032	50.18	136	64	High
High	XP_012046190.1	J9VKS0	phosphoribosylaminoimidazolesuccinocarboxamide synthase [Cryptococcus neoformans var. grubii H99]	17	8	8	17	1	647	6.38	160	0	2.271	1.18	0.706845	0.938012	103.33	152.3	47.7	High
High	XP_012048738.1	J9VPA7	carbonic anhydrase [Cryptococcus neoformans var. grubii H99]	30	7	7	59	1	239	5.47	946	0	2.269	1.18	0.570612	0.893032	36.09	138.9	61.1	High
High	XP_012052523.1	J9W230	sulfide:quinone oxidoreductase [Cryptococcus neoformans var. grubii H99]	54	16	16	155	1	458	8.88	2984	0	2.267	1.18	0.571156	0.893032	85.91	150.8	49.2	High
High	XP_012047209.1	J9VNI5	hypothetical protein CNAG_03755 [Cryptococcus neoformans var. grubii H99]	7	3	3	4	1	356	6.19	59	0	2.264	1.18	0.768566	0.956722	47.43	93.3	106.7	High
High	XP_012050287.1	J9VW35	vesicle-fusing ATPase [Cryptococcus neoformans var. grubii H99]	8	5	5	58	1	844	6.73	897	0	2.263	1.18	0.619339	0.913867	75.82	96.7	103.3	High
High	XP_012048488.1	J9VLL9	glycosyl hydrolase [Cryptococcus neoformans var. grubii H99]	23	15	15	85	1	714	6.15	1481	0	2.261	1.18	0.573768	0.893032	132.03	139.6	60.4	High
High	XP_012046754.1	J9VGX6	acetyl-CoA acyltransferase [Cryptococcus neoformans var. grubii H99]	26	9	9	51	1	415	7.4	956	0	2.257	1.17	0.638043	0.918071	48.11	132.2	67.8	High
High	XP_012046974.1	J9VF41	hypothetical protein CNAG_00806 [Cryptococcus neoformans var. grubii H99]	28	2	2	15	1	87	9.63	543	0	2.256	1.17	0.757634	0.951325	79.97	138.6	61.4	High
High	XP_012048091.1	J9VHS0	aldose reductase [Cryptococcus neoformans var. grubii H99]	59	17	17	281	1	313	6.86	4417	0	2.253	1.17	0.577428	0.893614	91.34	134.6	65.4	High
High	XP_012052578.1	Q56R42	CMGC/MAPK/P38 protein kinase [Cryptococcus neoformans var. grubii H99]	14	5	5	10	1	365	5.38	146	0	2.252	1.17	0.777033	0.956722	112.87	167.4	32.6	High
High	XP_012052161.1	J9VTC9	oligosaccharyltransferase complex subunit alpha (ribophorin I) [Cryptococcus neoformans var. grubii H99]	11	4	4	7	1	480	8.1	72	0	2.252	1.17	0.719733	0.939361	143.13	51.5	148.5	High
High	XP_012051580.1	J9VS16	oxidoreductase [Cryptococcus neoformans var. grubii H99]	18	5	5	14	1	409	6.73	123	0	2.249	1.17	0.743837	0.947135	80.83	132.3	67.7	High
High	XP_012047608.1	J9VP92	cytoplasmic protein [Cryptococcus neoformans var. grubii H99]	10	5	5	16	1	713	6.99	196	0	2.246	1.17	0.692327	0.930319	99.78	156.2	43.8	High
High	XP_012053861.1	J9VZY2	methylthioribulose-1-phosphate dehydratase [Cryptococcus neoformans var. grubii H99]	10	2	2	14	1	244	6.99	257	0	2.244	1.17	0.722426	0.939361	53.06	148.2	51.8	High
High	XP_012048669.1	J9VJ90	cysteine synthase [Cryptococcus neoformans var. grubii H99]	37	9	9	74	1	371	8	1508	0	2.243	1.17	0.588693	0.901688	55.49	137.7	62.3	High
High	XP_012048484.1	J9VJD2	ubiquinol-cytochrome c reductase subunit 10 [Cryptococcus neoformans var. grubii H99]	43	4	4	9	1	74	9.25	144	0	2.238	1.16	0.665764	0.91973	86.32	169.9	30.1	High
High	XP_012047566.1	J9VLJ8	chaperone regulator [Cryptococcus neoformans var. grubii H99]	15	6	6	25	1	403	6.48	364	0	2.235	1.16	0.660156	0.91973	96.8	158	42	High
High	XP_012053621.1	J9VWU8	hexokinase [Cryptococcus neoformans var. grubii H99]	50	23	23	189	1	557	5.52	3606	0	2.234	1.16	0.585674	0.899024	81.69	147.6	52.4	High
High	XP_012049202.1	J9VRF4	argininosuccinate synthase [Cryptococcus neoformans var. grubii H99]	43	19	19	551	1	429	5.47	10329	0	2.233	1.16	0.586111	0.899024	72.65	129.9	70.1	High
High	XP_012049179.1	J9VP74	hypothetical protein CNAG_00894 [Cryptococcus neoformans var. grubii H99]	70	6	6	25	1	73	9.6	229	0	2.227	1.16	0.649124	0.91973	70.79	133.7	66.3	High
High	XP_012047616.1	J9VLQ3	26S proteasome regulatory subunit N9 [Cryptococcus neoformans var. grubii H99]	11	4	4	5	1	412	5.27	91	0	2.222	1.15	0.770455	0.956722	41.11	168.9	31.1	High
High	XP_012053211.1	J9VVH1	amyloid beta protein binding protein 1 [Cryptococcus neoformans var. grubii H99]	25	8	8	17	1	570	5.24	165	0	2.212	1.15	0.670391	0.92248	89.48	160.7	39.3	High
High	XP_012051343.1	J9VVZ9	large subunit ribosomal protein LP0 [Cryptococcus neoformans var. grubii H99]	39	11	11	135	1	312	5.27	3289	0	2.212	1.15	0.59524	0.902477	113.19	131	69	High
High	YP_006883719.1	Q85SZ4	cytochrome c oxidase subunit II (mitochondrion) [Cryptococcus neoformans var. grubii H99]	22	4	4	24	1	251	4.49	512	0	2.205	1.14	0.598513	0.904341	106.24	136.5	63.5	High
High	XP_012050970.1	J9VQF1	peroxiredoxin (alkyl hydroperoxide reductase subunit C) [Cryptococcus neoformans var. grubii H99]	54	14	14	338	1	229	5.9	4381	0	2.198	1.14	0.601767	0.905175	79.78	123	77	High
High	XP_012052199.1	J9VVM7	homoserine dehydrogenase [Cryptococcus neoformans var. grubii H99]	35	13	13	88	1	375	6	1242	0	2.192	1.13	0.604196	0.905201	63.6	127.1	72.9	High
High	XP_012048455.1	J9VRB4	aldo-keto reductase [Cryptococcus neoformans var. grubii H99]	43	15	15	122	1	303	6.54	2259	0	2.19	1.13	0.605154	0.905201	72.43	145.3	54.7	High
High	XP_012047623.1	J9VH85	RNA binding protein [Cryptococcus neoformans var. grubii H99]	18	4	4	23	1	363	5.47	378	0	2.186	1.13	0.745893	0.947729	106.3	149.9	50.1	High
High	XP_012047829.1	J9VJW2	carboxypeptidase [Cryptococcus neoformans var. grubii H99]	11	5	4	31	1	541	4.83	648	0	2.185	1.13	0.692655	0.930319	70.08	138.3	61.7	High
High	XP_012051665.1	J9VR76	voltage-gated potassium channel protein beta-2 subunit [Cryptococcus neoformans var. grubii H99]	65	20	20	331	1	355	6.98	5288	0	2.179	1.12	0.610566	0.911772	100.9	140.9	59.1	High
High	XP_012052025.1	J9VTK7	glycogen(starch) synthase [Cryptococcus neoformans var. grubii H99]	1	1	1	4	1	733	6.48	82	0	2.164	1.11	0.788475	0.956722	75.43	142.9	57.1	High
High	XP_012050100.1	J9VUU8	small subunit ribosomal protein S25e [Cryptococcus neoformans var. grubii H99]	71	14	14	267	1	107	10.49	4965	0	2.16	1.11	0.61911	0.913867	66.01	133.7	66.3	High
High	XP_012050018.1	J9VMY2	translation initiation factor 3 subunit A [Cryptococcus neoformans var. grubii H99]	5	5	5	18	1	953	8.98	352	0	2.159	1.11	0.732596	0.942618	86.31	113.4	86.6	High
High	XP_012051651.1	J9VWG3	phosphoribosylformylglycinamidine synthase [Cryptococcus neoformans var. grubii H99]	41	44	44	369	1	1355	5.77	6729	0	2.158	1.11	0.620035	0.913867	87.97	143	57	High
High	XP_012047193.1	J9VGF1	RAN protein binding protein [Cryptococcus neoformans var. grubii H99]	6	2	2	15	1	544	6.48	218	0	2.154	1.11	0.622189	0.913867	54.23	133.7	66.3	High
High	XP_012050499.1	J9VP88	ATP synthase subunit alpha, mitochondrial [Cryptococcus neoformans var. grubii H99]	59	39	39	980	1	540	8.94	18399	0	2.151	1.11	0.623222	0.913867	100.48	120.5	79.5	High
High	XP_012052216.1	J9VSL1	large subunit ribosomal protein L14e [Cryptococcus neoformans var. grubii H99]	72	12	12	262	1	139	10.59	4526	0	2.146	1.1	0.625613	0.914128	54.62	128.6	71.4	High
High	XP_012048216.1	J9VK09	F-type H -transporting ATPase subunit F [Cryptococcus neoformans var. grubii H99]	34	3	3	27	1	100	10.4	353	0	2.139	1.1	0.625946	0.914128	80.83	159.3	40.7	High
High	XP_012052137.1	J9VVW1	xylitol dehydrogenase [Cryptococcus neoformans var. grubii H99]	11	3	3	7	1	390	7.27	84	0	2.137	1.1	0.722141	0.939361	91.47	171.1	28.9	High
High	XP_012046517.1	J9VHY3	hypothetical protein CNAG_00087 [Cryptococcus neoformans var. grubii H99]	4	2	2	8	1	682	4.79	198	0	2.129	1.09	0.807316	0.95768	75.25	156.4	43.6	High
High	XP_012049327.1	J9VNN1	pyruvate dehydrogenase complex dihydrolipoamide acetyltransferase [Cryptococcus neoformans var. grubii H99]	27	14	14	159	1	476	8.22	3530	0	2.121	1.08	0.637806	0.918071	84.21	149.9	50.1	High
High	XP_012047573.1	J9VGF3	4-nitrophenyl phosphatase [Cryptococcus neoformans var. grubii H99]	36	7	7	59	1	304	5.44	634	0	2.116	1.08	0.640287	0.918071	75.15	142.2	57.8	High
High	XP_012049122.1	J9VRH0	glucosidase [Cryptococcus neoformans var. grubii H99]	5	2	1	12	1	619	4.49	145	0	2.114	1.08	0.792036	0.956722	46.26	141.4	58.6	High
High	XP_012052289.1	J9VV68	clathrin heavy chain [Cryptococcus neoformans var. grubii H99]	17	25	25	97	1	1684	5.6	1386	0	2.11	1.08	0.642874	0.918071	91.84	133.1	66.9	High
High	XP_012047509.1	J9VNU1	cytoplasmic protein [Cryptococcus neoformans var. grubii H99]	8	3	3	7	1	379	7.21	89	0	2.107	1.08	0.835042	0.961536	104.76	149.5	50.5	High
High	XP_012050611.1	J9VP01	phosphoglycerate mutase [Cryptococcus neoformans var. grubii H99]	32	7	7	41	1	234	6.8	598	0	2.09	1.06	0.654564	0.91973	124.6	134.1	65.9	High
High	XP_012047136.1	J9VI65	cysteine-tRNA ligase [Cryptococcus neoformans var. grubii H99]	11	7	7	17	1	813	6.52	244	0	2.088	1.06	0.788304	0.956722	113.71	152.5	47.5	High
High	XP_012053415.1	J9VYQ5	hypothetical protein CNAG_06328 [Cryptococcus neoformans var. grubii H99]	16	2	2	21	1	112	8.94	417	0	2.083	1.06	0.778022	0.956722	43.59	123.6	76.4	High
High	XP_012052332.1	J9VW82	CDP-diacylglycerol-serine O-phosphatidyltransferase [Cryptococcus neoformans var. grubii H99]	7	1	1	4	1	257	9.26	64	0	2.081	1.06	0.79107	0.956722	87.1	136.8	63.2	High
High	XP_012046911.1	J9VHI6	cytochrome c [Cryptococcus neoformans var. grubii H99]	73	10	10	197	1	111	9.03	3669	0	2.079	1.06	0.658334	0.91973	136.44	144.3	55.7	High
High	XP_012048172.1	J9VQ69	hypothetical protein CNAG_02843 [Cryptococcus neoformans var. grubii H99]	54	14	14	175	1	288	6.52	3614	0	2.076	1.05	0.659843	0.91973	137.85	171.3	28.7	High
High	XP_012053048.1	J9W0H1	protein phosphatase 2 (formerly 2A), regulatory subunit A [Cryptococcus neoformans var. grubii H99]	32	15	15	64	1	604	4.98	1016	0	2.075	1.05	0.717864	0.938852	110.09	134.3	65.7	High
High	XP_012046755.1	J9VE84	hypothetical protein CNAG_00491 [Cryptococcus neoformans var. grubii H99]	9	1	1	5	1	230	6.67	38	0	2.073	1.05	0.817368	0.960315	93.97	142.7	57.3	High
High	XP_012049223.1	J9VRC3	NADH dehydrogenase (ubiquinone) 1 alpha subcomplex 9 [Cryptococcus neoformans var. grubii H99]	28	10	10	19	1	411	8.22	228	0	2.067	1.05	0.732474	0.942618	107.05	133.9	66.1	High
High	XP_012053357.1	J9VZ45	1,3-beta-glucanosyltransferase [Cryptococcus neoformans var. grubii H99]	13	4	4	45	1	565	4.37	731	0	2.067	1.05	0.708194	0.938012	58.51	132.7	67.3	High
High	XP_012053181.1	J9VYB5	hypothetical protein CNAG_06169 [Cryptococcus neoformans var. grubii H99]	33	13	13	111	1	441	6.32	1750	0	2.067	1.05	0.664321	0.91973	64.13	141.7	58.3	High
High	XP_012052463.1	J9VZE3	myo-inositol-1(or 4)-monophosphatase [Cryptococcus neoformans var. grubii H99]	35	7	7	172	1	307	5.35	3240	0	2.065	1.05	0.664988	0.91973	101.23	86.5	113.5	High
High	XP_012047379.1	J9VKN8	oxoglutarate dehydrogenase (succinyl-transferring), E1 component [Cryptococcus neoformans var. grubii H99]	46	43	43	436	1	1020	6.87	7416	0	2.064	1.05	0.66564	0.91973	82.68	139.1	60.9	High
High	XP_012051203.1	J9VQN8	phosphoglycerate kinase [Cryptococcus neoformans var. grubii H99]	67	34	34	551	1	417	6.73	10449	0	2.058	1.04	0.668662	0.92231	105.76	137.9	62.1	High
High	XP_012048566.1	J9VM78	1,2-dihydroxy-3-keto-5-methylthiopentene dioxygenase [Cryptococcus neoformans var. grubii H99]	16	2	2	8	1	187	5.08	88	0	2.053	1.04	0.837506	0.961536	85.99	115.3	84.7	High
High	XP_012049121.1	J9VRG5	YjeF family protein [Cryptococcus neoformans var. grubii H99]	20	4	4	20	1	249	6.3	300	0	2.053	1.04	0.735555	0.94398	82.42	127.3	72.7	High
High	XP_012049117.1	J9VP34	hypothetical protein CNAG_00933 [Cryptococcus neoformans var. grubii H99]	24	4	4	20	1	240	5.62	258	0	2.048	1.03	0.815367	0.960315	85.02	158.9	41.1	High
High	XP_012052047.1	J9W0R4	26S proteasome regulatory subunit N1 [Cryptococcus neoformans var. grubii H99]	39	30	30	191	1	1007	4.86	2942	0	2.047	1.03	0.67452	0.925262	82.35	136.1	63.9	High
High	XP_012052472.1	J9VXB8	flavoprotein [Cryptococcus neoformans var. grubii H99]	32	18	18	217	1	581	8.27	2483	0	2.046	1.03	0.67494	0.925262	57.74	137	63	High
High	XP_012047700.1	J9VI45	dethiobiotin synthase [Cryptococcus neoformans var. grubii H99]	10	6	6	14	1	847	6.7	289	0	2.04	1.03	0.819181	0.960315	45.14	146.5	53.5	High
High	XP_012051486.1	J9VS07	mannose-6-phosphate isomerase [Cryptococcus neoformans var. grubii H99]	36	15	15	109	1	434	5.21	2171	0	2.037	1.03	0.67943	0.929111	81.25	147.6	52.4	High
High	XP_012053591.1	J9W1E5	LRP16 family protein [Cryptococcus neoformans var. grubii H99]	24	6	6	24	1	229	8.75	417	0	2.037	1.03	0.750293	0.950896	71.54	163	37	High
High	XP_012050165.1	J9VLK3	endoplasmic reticulum protein [Cryptococcus neoformans var. grubii H99]	30	6	6	26	1	241	7.46	275	0	2.035	1.02	0.756594	0.951325	77.01	142.8	57.2	High
High	XP_012049942.1	J9VVH4	fatty acid synthase subunit beta, fungi type [Cryptococcus neoformans var. grubii H99]	53	120	120	1941	1	2514	5.96	36573	0	2.032	1.02	0.681868	0.930319	93.34	130.7	69.3	High
High	XP_012047443.1	J9VNK3	hexokinase [Cryptococcus neoformans var. grubii H99]	34	17	17	201	1	488	6.09	3944	0	2.023	1.02	0.68672	0.930319	107.55	132.6	67.4	High
High	XP_012053739.1	J9VZE5	phosphoserine transaminase [Cryptococcus neoformans var. grubii H99]	38	12	12	87	1	411	6.46	1904	0	2.019	1.01	0.688727	0.930319	69.91	128.6	71.4	High
High	XP_012047531.1	J9VJ21	hsp60-like protein [Cryptococcus neoformans var. grubii H99]	70	45	45	803	1	581	5.47	19308	0	2.019	1.01	0.688907	0.930319	109.28	130.5	69.5	High
High	XP_012053143.1	J9VV35	hypothetical protein CNAG_06113 [Cryptococcus neoformans var. grubii H99]	23	6	6	30	1	345	9.19	825	0	2.009	1.01	0.754384	0.951325	144.77	160.3	39.7	High
High	XP_012052698.1	J9VUJ9	serine/threonine protein kinase [Cryptococcus neoformans var. grubii H99]	4	4	4	7	1	895	7.02	99	0	2	1	0.842787	0.963632	64.09	132.8	67.2	High
High	XP_012050175.1	J9VRV1	ATP synthase F1, gamma subunit [Cryptococcus neoformans var. grubii H99]	44	10	10	136	1	288	8.46	2792	0	2	1	0.698521	0.934813	75.11	144.9	55.1	High
High	XP_012052866.1	J9VXK6	small subunit ribosomal protein S22-A, variant [Cryptococcus neoformans var. grubii H99]	78	11	11	526	1	130	10.21	11041	0	1.992	0.99	0.703069	0.93516	96.74	109.2	90.8	High
High	XP_012052342.1	J9VTC0	protein phosphatase 5 [Cryptococcus neoformans var. grubii H99]	3	2	2	6	1	586	5.91	99	0	1.975	0.98	0.893585	0.978949	32.02	149.5	50.5	High
High	XP_012047560.1	J9VGD6	hypothetical protein CNAG_03937 [Cryptococcus neoformans var. grubii H99]	44	5	5	50	1	119	7.83	1254	0	1.973	0.98	0.71486	0.938012	64.48	136.8	63.2	High
High	XP_012047706.1	J9VKB8	histone H2B [Cryptococcus neoformans var. grubii H99]	56	8	8	134	1	139	10.21	2411	0	1.97	0.98	0.71476	0.938012	82.72	121.7	78.3	High
High	XP_012053125.1	J9W2G5	large subunit ribosomal protein L13e [Cryptococcus neoformans var. grubii H99]	53	15	15	406	1	205	10.83	8809	0	1.969	0.98	0.715185	0.938012	107.67	126.3	73.7	High
High	XP_012052649.1	J9VU89	small subunit ribosomal protein S20 [Cryptococcus neoformans var. grubii H99]	38	6	6	95	1	119	9.67	2268	0	1.967	0.98	0.71651	0.938387	53.84	133.9	66.1	High
High	XP_012049939.1	J9VSX9	arp2/3 complex 34 kda subunit [Cryptococcus neoformans var. grubii H99]	21	6	6	31	1	320	7.66	549	0	1.966	0.98	0.760509	0.953434	77.88	156.9	43.1	High
High	XP_012050972.1	J9VTG3	peptidyl-prolyl cis-trans isomerase B [Cryptococcus neoformans var. grubii H99]	55	12	12	236	1	231	7.18	3700	0	1.956	0.97	0.722464	0.939361	97.13	139.8	60.2	High
High	XP_012048586.1	J9VJD9	deoxyuridine 5'-triphosphate nucleotidohydrolase [Cryptococcus neoformans var. grubii H99]	30	17	17	123	1	695	5.24	2555	0	1.956	0.97	0.722504	0.939361	113.68	128.4	71.6	High
High	XP_012050602.1	J9VNY7	hypothetical protein CNAG_05878 [Cryptococcus neoformans var. grubii H99]	30	9	9	30	1	413	7.09	275	0	1.956	0.97	0.780507	0.956722	121.67	155.7	44.3	High
High	XP_012047294.1	J9VH48	oxidoreductase [Cryptococcus neoformans var. grubii H99]	66	22	22	449	1	319	7.43	7655	0	1.954	0.97	0.723583	0.94008	69.92	132.2	67.8	High
High	XP_012049943.1	J9VSX5	fatty acid synthase subunit alpha, fungi type [Cryptococcus neoformans var. grubii H99]	54	73	73	1157	1	1438	6.51	20801	0	1.951	0.96	0.7254	0.941074	95.21	137.5	62.5	High
High	XP_012047148.1	J9VN45	nuclear pore complex protein Nup98-Nup96 [Cryptococcus neoformans var. grubii H99]	2	3	3	12	1	1850	5.49	143	0	1.948	0.96	0.857725	0.972445	61.45	111.8	88.2	High
High	XP_012048926.1	J9VPZ8	large subunit ribosomal protein L39 [Cryptococcus neoformans var. grubii H99]	43	2	2	21	1	51	12.15	173	0	1.942	0.96	0.729929	0.942618	56.32	129.7	70.3	High
High	XP_012051274.1	J9VQC3	arginine-tRNA ligase [Cryptococcus neoformans var. grubii H99]	39	25	25	122	1	622	6.84	1793	0	1.941	0.96	0.730541	0.942618	126.89	119.7	80.3	High
High	XP_012053170.1	J9W2N9	26S protease regulatory subunit 6A-B [Cryptococcus neoformans var. grubii H99]	29	9	9	15	1	465	5.52	221	0	1.941	0.96	0.883713	0.976699	106.01	170.2	29.8	High
High	XP_012050629.1	J9VPP7	ATP synthase subunit beta, mitochondrial [Cryptococcus neoformans var. grubii H99]	62	30	30	1738	1	547	6.29	34404	0	1.94	0.96	0.731391	0.942618	73.84	124.3	75.7	High
High	XP_012049309.1	J9VTL0	U5 small nuclear ribonucleoprotein component [Cryptococcus neoformans var. grubii H99]	13	10	9	23	1	995	5.11	230	0	1.939	0.96	0.825955	0.960545	74.52	151.5	48.5	High
High	XP_012046953.1	J9VF18	immunoreactive mannoprotein MP88 [Cryptococcus neoformans var. grubii H99]	4	1	1	224	1	378	4.32	2480	0	1.937	0.95	0.732721	0.942618	66.58	134.6	65.4	High
High	XP_012047759.1	J9VLM0	F-type H -transporting ATPase subunit D [Cryptococcus neoformans var. grubii H99]	66	11	11	88	1	173	9.16	1434	0	1.937	0.95	0.733002	0.942618	91.24	127.8	72.2	High
High	XP_012050949.1	J9VQ89	exportin-1 [Cryptococcus neoformans var. grubii H99]	3	4	4	9	1	1080	5.12	180	0	1.936	0.95	0.903949	0.982481	64.28	163.5	36.5	High
High	XP_012049560.1	J9VK98	large subunit ribosomal protein L22e [Cryptococcus neoformans var. grubii H99]	69	9	9	257	1	126	9.07	3676	0	1.935	0.95	0.733785	0.942618	55.08	115.3	84.7	High
High	XP_012047472.1	J9VNP9	sterol 24-C-methyltransferase [Cryptococcus neoformans var. grubii H99]	15	4	4	17	1	343	6.02	342	0	1.935	0.95	0.794284	0.956722	105.69	158.1	41.9	High
High	XP_012047971.1	J9VI21	hypothetical protein CNAG_07571 [Cryptococcus neoformans var. grubii H99]	12	6	6	22	1	910	7.83	145	0	1.931	0.95	0.801518	0.95768	64.3	154	46	High
High	XP_012053844.1	J9VXK4	hypothetical protein CNAG_05556 [Cryptococcus neoformans var. grubii H99]	63	9	9	88	1	96	10.21	1558	0	1.929	0.95	0.737451	0.944192	93.2	106.9	93.1	High
High	XP_012052830.1	J9VXF1	5-methyltetrahydropteroyltriglutamate-homocysteine S-methyltransferase [Cryptococcus neoformans var. grubii H99]	76	63	63	1627	1	763	6.16	31122	0	1.927	0.95	0.738275	0.944192	96.03	131.2	68.8	High
High	XP_012048235.1	J9VMC4	cytochrome c oxidase subunit 6a [Cryptococcus neoformans var. grubii H99]	9	1	1	8	1	118	9.2	151	0	1.927	0.95	0.871086	0.976699	74.9	137	63	High
High	XP_012049888.1	J9VT31	triose-phosphate isomerase [Cryptococcus neoformans var. grubii H99]	78	20	20	1414	1	251	5.52	40830	0	1.925	0.95	0.739336	0.944192	105.92	118.1	81.9	High
High	XP_012046834.1	J9VEG9	translation initiation factor 3 subunit I [Cryptococcus neoformans var. grubii H99]	20	5	5	37	1	341	5.21	603	0	1.925	0.94	0.745625	0.947729	80.36	130.3	69.7	High
High	XP_012051198.1	J9VXY5	pre-mRNA-processing factor 17 [Cryptococcus neoformans var. grubii H99]	3	2	2	3	1	615	6.29	37	0	1.924	0.94	0.916138	0.983755	53.1	132.6	67.4	High
High	XP_012049356.1	J9VQW3	hypothetical protein CNAG_01161 [Cryptococcus neoformans var. grubii H99]	13	2	2	5	1	276	5.58	105	0	1.923	0.94	0.863669	0.975604	27.07	140.8	59.2	High
High	XP_012046975.1	J9VK28	myosin regulatory light chain cdc4 [Cryptococcus neoformans var. grubii H99]	30	5	5	56	1	141	4.74	1228	0	1.92	0.94	0.741433	0.946094	47.33	130.4	69.6	High
High	XP_012047721.1	J9VI18	fructose-bisphosphate aldolase 1 [Cryptococcus neoformans var. grubii H99]	70	25	25	3203	1	359	5.86	59807	0	1.919	0.94	0.742936	0.946787	107.66	116.5	83.5	High
High	XP_012048151.1	J9VI76	glycerol-3-phosphate dehydrogenase [Cryptococcus neoformans var. grubii H99]	6	4	4	6	1	668	7.81	105	0	1.91	0.93	0.885774	0.977773	66.98	130.6	69.4	High
High	XP_012051882.1	J9VUM8	hypothetical protein CNAG_07765 [Cryptococcus neoformans var. grubii H99]	16	3	3	18	1	198	6.06	232	0	1.904	0.93	0.883888	0.976699	104.38	133.5	66.5	High
High	XP_012053897.1	J9W219	hypothetical protein CNAG_05638 [Cryptococcus neoformans var. grubii H99]	47	9	9	181	1	241	5.88	3171	0	1.901	0.93	0.753288	0.951325	74.55	127.1	72.9	High
High	XP_012048696.1	J9VIQ6	GTP-binding protein ypt1 [Cryptococcus neoformans var. grubii H99]	62	14	12	265	1	205	6.23	6412	2	1.899	0.93	0.754415	0.951325	97.98	140.8	59.2	High
High	XP_012049346.1	J9VNK9	replication factor A1 [Cryptococcus neoformans var. grubii H99]	16	11	11	58	1	613	6.14	1401	0	1.895	0.92	0.756918	0.951325	105.29	129.9	70.1	High
High	XP_012047372.1	J9VGA2	L-lactate dehydrogenase [Cryptococcus neoformans var. grubii H99]	19	9	9	26	1	593	6.55	361	0	1.893	0.92	0.818023	0.960315	50.12	150.2	49.8	High
High	XP_012048116.1	J9VMY0	phenylalanine-tRNA ligase, beta subunit [Cryptococcus neoformans var. grubii H99]	7	4	4	14	1	632	5.62	201	0	1.889	0.92	0.880099	0.976699	78.6	141	59	High
High	XP_012048731.1	J9VP99	ornithine-oxo-acid transaminase [Cryptococcus neoformans var. grubii H99]	40	14	14	128	1	452	6.3	1777	0	1.886	0.92	0.761763	0.95367	72.84	138.9	61.1	High
High	XP_012049850.1	J9VQL0	clathrin assembly protein [Cryptococcus neoformans var. grubii H99]	10	2	2	8	1	164	8.7	121	0	1.881	0.91	0.936925	0.983755	84.36	165.2	34.8	High
High	XP_012050224.1	J9VLC5	transferase [Cryptococcus neoformans var. grubii H99]	32	8	8	45	1	218	5.39	713	0	1.878	0.91	0.762583	0.953777	91.15	126.2	73.8	High
High	XP_012048211.1	J9VK19	hypothetical protein CNAG_02905 [Cryptococcus neoformans var. grubii H99]	25	3	3	13	1	121	8.47	210	0	1.875	0.91	0.879949	0.976699	115.83	166.7	33.3	High
High	XP_012046949.1	J9VF13	large subunit ribosomal protein L29 [Cryptococcus neoformans var. grubii H99]	48	14	14	217	1	127	11.02	3603	0	1.873	0.91	0.769322	0.956722	138.61	72.1	127.9	High
High	XP_012049455.1	J9VK51	small subunit ribosomal protein S21e [Cryptococcus neoformans var. grubii H99]	83	8	8	134	1	87	7.28	2830	0	1.871	0.9	0.770706	0.956722	76.88	135.6	64.4	High
High	XP_012052245.1	J9VVC7	mitochondrial import receptor subunit tom22 [Cryptococcus neoformans var. grubii H99]	5	1	1	1	1	149	4.07	25	0	1.87	0.9	0.92252	0.983755	60.79	127.5	72.5	High
High	XP_012049370.1	J9VL49	small subunit ribosomal protein S27Ae [Cryptococcus neoformans var. grubii H99]	21	2	2	24	1	159	9.91	199	0	1.864	0.9	0.774471	0.956722	47.44	128.8	71.2	High
High	XP_012051148.1	J9VQI0	large subunit ribosomal protein L24e [Cryptococcus neoformans var. grubii H99]	35	9	9	179	1	150	11.22	3859	0	1.863	0.9	0.774947	0.956722	63.41	133	67	High
High	XP_012046254.1	J9VLA1	3-hydroxyisobutyryl-CoA hydrolase [Cryptococcus neoformans var. grubii H99]	27	10	10	50	1	516	8.54	917	0	1.863	0.9	0.818199	0.960315	105.13	87.6	112.4	High
High	XP_012048794.1	J9VS17	protein BMH2 [Cryptococcus neoformans var. grubii H99]	84	32	32	1930	1	256	4.86	37250	0	1.861	0.9	0.776476	0.956722	89.93	124.3	75.7	High
High	XP_012052109.1	J9VT09	translation initiation factor 6 [Cryptococcus neoformans var. grubii H99]	30	4	4	61	1	245	4.96	835	0	1.86	0.9	0.80246	0.95768	60.38	128.2	71.8	High
High	XP_012048021.1	J9VIU5	homoaconitase, mitochondrial [Cryptococcus neoformans var. grubii H99]	22	13	13	46	1	728	7.08	582	0	1.858	0.89	0.782966	0.956722	97.7	152	48	High
High	XP_012053086.1	J9VXW1	hypothetical protein CNAG_06016 [Cryptococcus neoformans var. grubii H99]	13	7	7	45	1	575	6.92	456	0	1.857	0.89	0.778479	0.956722	81.29	135.8	64.2	High
High	XP_012047417.1	J9VII7	dTDP-4-dehydrorhamnose reductase [Cryptococcus neoformans var. grubii H99]	72	20	20	309	1	303	5.92	6606	0	1.852	0.89	0.781896	0.956722	78.62	121.9	78.1	High
High	XP_012049171.1	J9VL81	calcineurin subunit B [Cryptococcus neoformans var. grubii H99]	38	5	5	10	1	175	4.84	215	0	1.851	0.89	0.893142	0.978949	34.33	141.1	58.9	High
High	XP_012050412.1	J9VP17	pyruvate carboxylase [Cryptococcus neoformans var. grubii H99]	54	55	55	732	1	1203	6.61	14063	0	1.849	0.89	0.783683	0.956722	98.08	124.9	75.1	High
High	XP_012052587.1	J9W102	dehydrogenase [Cryptococcus neoformans var. grubii H99]	22	10	10	48	1	419	7.66	910	0	1.844	0.88	0.789819	0.956722	55.67	150.9	49.1	High
High	XP_012047252.1	J9VGT9	protein arginine N-methyltransferase 1 [Cryptococcus neoformans var. grubii H99]	35	14	14	127	1	342	5.24	2849	0	1.839	0.88	0.78921	0.956722	57.46	120.6	79.4	High
High	XP_012053792.1	J9W3X8	guanine nucleotide-binding protein subunit beta-like protein [Cryptococcus neoformans var. grubii H99]	78	18	18	501	1	314	6.27	8157	0	1.835	0.88	0.792016	0.956722	80.81	136.1	63.9	High
High	XP_012051305.1	J9VR33	large subunit ribosomal protein L36e [Cryptococcus neoformans var. grubii H99]	40	8	8	177	1	111	11.25	3904	0	1.833	0.87	0.792889	0.956722	55.49	126.1	73.9	High
High	XP_012053010.1	J9VVR3	leucine-tRNA ligase [Cryptococcus neoformans var. grubii H99]	24	23	23	70	1	1114	6.44	797	0	1.83	0.87	0.795109	0.956722	93.8	136.7	63.3	High
High	XP_012047585.1	J9VLM3	hypothetical protein CNAG_03974 [Cryptococcus neoformans var. grubii H99]	44	15	15	93	1	309	6.33	2376	0	1.829	0.87	0.795588	0.956722	90.19	132.7	67.3	High
High	XP_012048037.1	J9VI43	hypothetical protein CNAG_02585 [Cryptococcus neoformans var. grubii H99]	40	15	15	342	1	481	5.1	5182	0	1.828	0.87	0.796288	0.956722	66.43	135.2	64.8	High
High	XP_012046501.1	J9VHV5	citrate synthase, mitochondrial [Cryptococcus neoformans var. grubii H99]	60	26	26	647	1	464	7.42	11856	0	1.826	0.87	0.797191	0.957037	88.41	118	82	High
High	XP_012049320.1	J9VLB6	allantoicase [Cryptococcus neoformans var. grubii H99]	15	10	10	47	1	813	6.58	612	0	1.823	0.87	0.798994	0.95768	63.72	141.3	58.7	High
High	XP_012053495.1	J9VWP3	D-arabinono-1,4-lactone oxidase [Cryptococcus neoformans var. grubii H99]	17	7	7	14	1	478	6.83	142	0	1.821	0.87	0.901499	0.981737	83.23	125.1	74.9	High
High	XP_012051127.1	J9VPU1	ADP-ribosylation factor [Cryptococcus neoformans var. grubii H99]	40	7	7	107	1	182	7.34	1760	0	1.821	0.86	0.800392	0.95768	96.87	141.5	58.5	High
High	XP_012048341.1	J9VNI1	pyridoxal biosynthesis lyase pdxS [Cryptococcus neoformans var. grubii H99]	38	14	14	106	1	337	6.95	2765	0	1.821	0.86	0.800418	0.95768	67.51	122.2	77.8	High
High	XP_012050344.1	J9VWF3	elongator complex protein 1 [Cryptococcus neoformans var. grubii H99]	4	5	5	9	1	1174	5.83	131	0	1.82	0.86	0.953612	0.986015	85.32	144.3	55.7	High
High	XP_012051929.1	J9VXJ9	glutamate synthase (NADPH/NADH) [Cryptococcus neoformans var. grubii H99]	24	43	43	181	1	2135	6.8	2967	0	1.82	0.86	0.801163	0.95768	113.45	143.3	56.7	High
High	XP_012050575.1	J9VRX9	thioredoxin reductase [Cryptococcus neoformans var. grubii H99]	39	10	10	59	1	371	5.39	837	0	1.816	0.86	0.858017	0.972445	118.82	157.6	42.4	High
High	XP_012052064.1	J9VW57	beta-flanking protein [Cryptococcus neoformans var. grubii H99]	28	5	5	16	1	284	5.3	354	0	1.811	0.86	0.89157	0.978949	78.32	133.3	66.7	High
High	XP_012048727.1	J9VRT5	diphosphomevalonate decarboxylase [Cryptococcus neoformans var. grubii H99]	34	12	12	123	1	395	6.57	2220	0	1.811	0.86	0.806418	0.95768	50.58	136.9	63.1	High
High	XP_012052317.1	J9VXW3	isocitrate dehydrogenase, NAD-dependent [Cryptococcus neoformans var. grubii H99]	42	13	13	177	1	378	9.03	3797	0	1.805	0.85	0.809804	0.958795	111.57	140.9	59.1	High
High	XP_012048115.1	J9VQH4	F-type H -transporting ATPase subunit G [Cryptococcus neoformans var. grubii H99]	30	5	5	15	1	156	10.08	151	0	1.805	0.85	0.856429	0.972445	71.43	128.4	71.6	High
High	XP_012052832.1	J9VUF9	alcohol dehydrogenase (NADP) [Cryptococcus neoformans var. grubii H99]	77	31	31	861	1	333	6.8	14258	0	1.803	0.85	0.811343	0.959981	87.25	126.3	73.7	High
High	XP_012046858.1	J9VEL1	esterase/lipase [Cryptococcus neoformans var. grubii H99]	18	6	6	20	1	340	7.55	514	0	1.801	0.85	0.882545	0.976699	94.8	150.3	49.7	High
High	XP_012047050.1	J9VIS3	3'(2'),5'-bisphosphate nucleotidase [Cryptococcus neoformans var. grubii H99]	40	12	12	74	1	358	6.04	939	0	1.795	0.84	0.816106	0.960315	86.37	101.9	98.1	High
High	XP_012051935.1	J9VSD2	mRNA binding protein [Cryptococcus neoformans var. grubii H99]	18	5	5	11	1	277	7.56	174	0	1.793	0.84	0.94282	0.983755	117.9	174.2	25.8	High
High	XP_012050451.1	J9VWC4	hypothetical protein CNAG_05682 [Cryptococcus neoformans var. grubii H99]	7	1	1	9	1	181	9.31	196	0	1.786	0.84	0.983778	0.993776	103.69	148	52	High
High	XP_012048872.1	J9VIR0	alanine-glyoxylate transaminase/serine-glyoxylate transaminase/serine-pyruvate transaminase [Cryptococcus neoformans var. grubii H99]	42	16	16	118	1	382	7.65	2623	0	1.778	0.83	0.82664	0.960545	54.02	113.3	86.7	High
High	XP_012049402.1	J9VND2	chitin deacetylase 2 [Cryptococcus neoformans var. grubii H99]	9	2	2	37	1	455	4.74	226	0	1.778	0.83	0.826785	0.960545	71.62	133.2	66.8	High
High	XP_012046951.1	J9VML7	phosphoglycerate dehydrogenase [Cryptococcus neoformans var. grubii H99]	34	13	13	91	1	508	6.8	1632	0	1.775	0.83	0.828943	0.960545	72.92	133.7	66.3	High
High	XP_012051939.1	J9VSH0	hypothetical protein CNAG_04838 [Cryptococcus neoformans var. grubii H99]	3	2	2	2	1	777	5.21	35	0	1.774	0.83	0.978094	0.993645	81.52	104.7	95.3	High
High	XP_012053142.1	J9VY44	carbamoyl-phosphate synthase arginine-specific large chain [Cryptococcus neoformans var. grubii H99]	16	16	15	46	1	1155	5.71	494	0	1.774	0.83	0.868478	0.97656	87.92	134.3	65.7	High
High	XP_012051494.1	J9VRH6	malate dehydrogenase (oxaloacetate-decarboxylating) [Cryptococcus neoformans var. grubii H99]	18	8	8	26	1	587	6.43	475	0	1.773	0.83	0.858839	0.972445	67.08	132.6	67.4	High
High	XP_012053869.1	J9VXN6	hypothetical protein CNAG_05595 [Cryptococcus neoformans var. grubii H99]	2	1	1	32	1	416	4.42	994	0	1.773	0.83	0.828731	0.960545	37.68	127.9	72.1	High
High	XP_012049979.1	J9VMF9	glucose repression regulatory protein TUP1 [Cryptococcus neoformans var. grubii H99]	18	10	10	40	1	564	7.17	735	0	1.769	0.82	0.897293	0.981737	94.78	117.5	82.5	High
High	XP_012051352.1	J9VRB5	RAB GDP-dissociation inhibitor [Cryptococcus neoformans var. grubii H99]	23	9	9	40	1	452	5.68	442	0	1.766	0.82	0.834583	0.961536	84.87	128	72	High
High	XP_012050103.1	J9VLX3	hypothetical protein CNAG_02362 [Cryptococcus neoformans var. grubii H99]	23	6	6	35	1	346	7.53	315	0	1.761	0.82	0.837778	0.961536	99.46	116.6	83.4	High
High	XP_012046853.1	J9VF99	small subunit ribosomal protein S4-A [Cryptococcus neoformans var. grubii H99]	71	25	25	798	1	263	10.49	10629	0	1.76	0.82	0.838243	0.961536	119.79	107.3	92.7	High
High	XP_012051054.1	J9VUW7	sec14 cytosolic factor [Cryptococcus neoformans var. grubii H99]	39	8	8	36	1	244	7.01	359	0	1.759	0.81	0.838993	0.961536	54.51	124.4	75.6	High
High	XP_012048711.1	J9VRL8	pod-specific dehydrogenase SAC25 [Cryptococcus neoformans var. grubii H99]	16	5	5	34	1	364	8.65	442	0	1.757	0.81	0.906368	0.983585	102.51	168.1	31.9	High
High	XP_012052729.1	J9VX38	phosphatase [Cryptococcus neoformans var. grubii H99]	47	15	15	398	1	411	5.35	6795	0	1.752	0.81	0.842976	0.963632	63.33	129.6	70.4	High
High	XP_012052165.1	J9VTC1	large subunit ribosomal protein L18Ae [Cryptococcus neoformans var. grubii H99]	66	15	15	414	1	172	10.54	8757	0	1.75	0.81	0.84435	0.964586	62.31	114.9	85.1	High
High	XP_012053250.1	J9VVZ8	aconitate hydratase, mitochondrial [Cryptococcus neoformans var. grubii H99]	10	7	7	15	1	787	7.15	222	0	1.748	0.81	0.935735	0.983755	62.96	124.7	75.3	High
High	XP_012048653.1	J9VJ65	hypothetical protein CNAG_05003 [Cryptococcus neoformans var. grubii H99]	7	3	3	7	1	456	8.46	113	0	1.746	0.8	0.975797	0.992411	31.47	99.2	100.8	High
High	XP_012052894.1	J9W241	cytochrome c oxidase subunit 4 [Cryptococcus neoformans var. grubii H99]	59	8	8	37	1	167	9.33	598	0	1.744	0.8	0.879804	0.976699	108.03	143.1	56.9	High
High	XP_012049242.1	J9VLM2	protein mago nashi [Cryptococcus neoformans var. grubii H99]	30	4	4	18	1	153	6.4	280	0	1.734	0.79	0.898276	0.981737	104.84	147.1	52.9	High
High	XP_012049221.1	J9VP08	carbamoyl-phosphate synthase, small subunit [Cryptococcus neoformans var. grubii H99]	19	7	7	23	1	446	6.95	304	0	1.732	0.79	0.918068	0.983755	76.78	125.2	74.8	High
High	XP_012049142.1	J9VP95	hypothetical protein CNAG_00873 [Cryptococcus neoformans var. grubii H99]	20	12	12	107	1	686	6.89	2118	0	1.718	0.78	0.865447	0.975604	60.13	121.8	78.2	High
High	XP_012051801.1	J9VX07	V-type proton ATPase subunit B [Cryptococcus neoformans var. grubii H99]	17	9	9	29	1	515	5.21	491	0	1.717	0.78	0.913259	0.983755	85.64	137.3	62.7	High
High	XP_012049016.1	J9VKD7	L-mandelate dehydrogenase [Cryptococcus neoformans var. grubii H99]	4	2	2	13	1	552	6.1	317	0	1.712	0.78	0.947926	0.983755	70.9	97.7	102.3	High
High	XP_012047318.1	J9VGQ0	haloacid dehalogenase, type II [Cryptococcus neoformans var. grubii H99]	14	3	3	9	1	241	4.78	178	0	1.706	0.77	0.941309	0.983755	53.13	125.5	74.5	High
High	XP_012052741.1	J9VU55	cytoplasmic protein [Cryptococcus neoformans var. grubii H99]	11	5	5	11	1	582	6	163	0	1.705	0.77	0.999765	0.999765	47.63	133	67	High
High	XP_012048463.1	J9VJ75	RNP domain-containing protein [Cryptococcus neoformans var. grubii H99]	19	8	8	17	1	549	9.94	191	0	1.701	0.77	0.919401	0.983755	97.56	137	63	High
High	XP_012052151.1	J9VY31	periodic tryptophan protein 1 [Cryptococcus neoformans var. grubii H99]	4	2	2	4	1	583	4.61	63	0	1.688	0.76	0.991508	0.997707	82.19	77.7	122.3	High
High	XP_012049164.1	J9VU45	multisite-specific tRNA:(cytosine-C5)-methyltransferase [Cryptococcus neoformans var. grubii H99]	22	14	14	25	1	751	6.61	394	0	1.682	0.75	0.933106	0.983755	104.21	155.5	44.5	High
High	XP_012047603.1	J9VLP1	hypothetical protein CNAG_03999 [Cryptococcus neoformans var. grubii H99]	62	7	7	78	1	167	5.95	1308	0	1.681	0.75	0.889596	0.978949	52.5	131.1	68.9	High
High	XP_012052195.1	J9W0A4	hypothetical protein CNAG_04772 [Cryptococcus neoformans var. grubii H99]	4	2	2	3	1	505	9.03	32	0	1.681	0.75	0.992602	0.997707	27.41	114.2	85.8	High
High	XP_012046867.1	J9VM66	large subunit ribosomal protein L7e [Cryptococcus neoformans var. grubii H99]	69	20	20	847	1	250	10.02	16590	0	1.677	0.75	0.892243	0.978949	60.19	123.4	76.6	High
High	XP_012049794.1	J9VQ91	cytoskeleton assembly control protein [Cryptococcus neoformans var. grubii H99]	4	5	5	7	1	1079	6.19	73	0	1.677	0.75	0.975922	0.992411	77.94	164.9	35.1	High
High	XP_012049757.1	J9VM05	V-type proton ATPase catalytic subunit A [Cryptococcus neoformans var. grubii H99]	15	8	8	21	1	618	5.24	251	0	1.673	0.74	0.936137	0.983755	69.82	135	65	High
High	XP_012049139.1	J9VLW3	hypothetical protein CNAG_07453 [Cryptococcus neoformans var. grubii H99]	3	2	2	3	1	600	4.54	59	0	1.665	0.74	0.986589	0.995493	71.62	109.3	90.7	High
High	XP_012047720.1	J9VI22	short-chain dehydrogenase [Cryptococcus neoformans var. grubii H99]	53	11	11	112	1	292	6.07	2086	0	1.662	0.73	0.902356	0.981737	78.28	107.9	92.1	High
High	XP_012050618.1	J9VUD1	pyrroline-5-carboxylate reductase [Cryptococcus neoformans var. grubii H99]	18	4	4	5	1	313	7.88	74	0	1.655	0.73	0.972153	0.991031	101.26	140.2	59.8	High
High	XP_012047922.1	J9VN10	20S proteasome subunit beta 2 [Cryptococcus neoformans var. grubii H99]	25	7	7	60	1	303	8.43	1176	0	1.655	0.73	0.90766	0.983585	51.42	131.6	68.4	High
High	XP_012046651.1	J9VEK8	arp2/3 complex 16 kda subunit [Cryptococcus neoformans var. grubii H99]	54	7	7	90	1	158	4.82	1948	0	1.654	0.73	0.908263	0.983585	87.09	119.4	80.6	High
High	XP_012049987.1	J9VSQ4	DNA-directed RNA polymerase II subunit RPB1 [Cryptococcus neoformans var. grubii H99]	7	11	10	24	1	1786	6.13	318	1	1.651	0.72	0.954048	0.986015	90.08	142.4	57.6	High
High	XP_012052797.1	J9VZF4	peptidyl-prolyl cis-trans isomerase NIMA-interacting 1 [Cryptococcus neoformans var. grubii H99]	25	4	4	45	1	178	8.15	653	0	1.646	0.72	0.942266	0.983755	61.56	132.3	67.7	High
High	XP_012053113.1	J9W025	hypothetical protein CNAG_06075 [Cryptococcus neoformans var. grubii H99]	41	6	6	151	1	135	6.33	3894	0	1.643	0.72	0.915853	0.983755	141.91	99.3	100.7	High
High	XP_012050363.1	J9VTZ1	acetyl-CoA carboxylase/biotin carboxylase [Cryptococcus neoformans var. grubii H99]	17	35	35	139	1	2237	6.02	2092	0	1.634	0.71	0.922035	0.983755	99.09	141	59	High
High	XP_012052999.1	J9W2G0	aspartate aminotransferase, mitochondrial [Cryptococcus neoformans var. grubii H99]	53	21	20	328	1	432	9.07	5238	1	1.631	0.71	0.924286	0.983755	44.78	122.5	77.5	High
High	XP_012049885.1	J9VVQ4	glyoxal oxidase [Cryptococcus neoformans var. grubii H99]	16	9	9	156	1	677	4.67	2068	0	1.628	0.7	0.925766	0.983755	77.41	126.9	73.1	High
High	XP_012051213.1	J9VY05	calcium-binding protein NCS-1 [Cryptococcus neoformans var. grubii H99]	35	6	6	14	1	190	5.07	111	0	1.628	0.7	0.966291	0.991031	98.99	144.2	55.8	High
High	XP_012049395.1	J9VKE5	6-phosphogluconolactonase [Cryptococcus neoformans var. grubii H99]	65	17	17	410	1	294	4.98	5925	0	1.627	0.7	0.926597	0.983755	90.75	114.6	85.4	High
High	XP_012052190.1	J9W0B1	large subunit ribosomal protein L4e [Cryptococcus neoformans var. grubii H99]	58	25	25	573	1	363	11	11922	0	1.625	0.7	0.927899	0.983755	127.11	96.3	103.7	High
High	XP_012050635.1	J9VS61	peptidyl-prolyl cis-trans isomerase D [Cryptococcus neoformans var. grubii H99]	18	6	6	107	1	375	6.16	2059	0	1.624	0.7	0.928788	0.983755	58.66	113.4	86.6	High
Medium	XP_012050840.1	J9VQ18	gamma-glutamyltransferase [Cryptococcus neoformans var. grubii H99]	1	1	1	1	1	592	5.68	21	0	1.621	0.7	0.959564	0.987153	59.11	123.7	76.3	High
High	XP_012047732.1	J9VFA1	hypothetical protein CNAG_06782 [Cryptococcus neoformans var. grubii H99]	24	12	12	42	1	529	5.59	694	0	1.619	0.69	0.952782	0.986015	57.87	127.1	72.9	High
High	XP_012049882.1	J9VNG2	DNA-directed RNA polymerase II subunit RPB3 [Cryptococcus neoformans var. grubii H99]	11	4	4	23	1	377	4.72	440	0	1.617	0.69	0.97275	0.991031	68.76	122.4	77.6	High
High	XP_012050728.1	J9VW40	small subunit ribosomal protein S2 [Cryptococcus neoformans var. grubii H99]	64	20	20	672	1	256	9.96	9428	0	1.613	0.69	0.936838	0.983755	84.11	116	84	High
High	XP_012046636.1	J9VDS7	Ras-like protein [Cryptococcus neoformans var. grubii H99]	24	5	5	9	1	216	5.95	93	0	1.612	0.69	0.97957	0.993712	78.76	147.2	52.8	High
High	XP_012049968.1	J9VQJ2	6-phosphogluconolactonase [Cryptococcus neoformans var. grubii H99]	63	16	16	205	1	309	5.44	2722	0	1.611	0.69	0.938095	0.983755	86.09	123	77	High
High	XP_012047240.1	J9VNQ8	L-carnitine dehydratase/bile acid-inducible protein F [Cryptococcus neoformans var. grubii H99]	36	11	11	123	1	452	8.41	2162	0	1.61	0.69	0.938861	0.983755	66.49	130.8	69.2	High
High	XP_012047450.1	J9VFY8	small subunit ribosomal protein S16 [Cryptococcus neoformans var. grubii H99]	82	20	20	522	1	140	10.74	10610	0	1.609	0.69	0.939227	0.983755	69.68	117.4	82.6	High
High	XP_012053397.1	J9W0Q8	hypothetical protein, variant [Cryptococcus neoformans var. grubii H99]	40	10	10	110	1	239	6.7	1436	0	1.607	0.68	0.940844	0.983755	60.87	122.2	77.8	High
High	XP_012049729.1	J9VPV7	phospholipase D [Cryptococcus neoformans var. grubii H99]	4	3	3	7	1	871	6.09	152	0	1.606	0.68	0.947597	0.983755	96.75	175.7	24.3	High
High	XP_012046988.1	J9VF57	dihydroxyacetone kinase [Cryptococcus neoformans var. grubii H99]	4	2	2	9	1	600	5.58	223	0	1.603	0.68	0.95762	0.986651	69.61	114.1	85.9	High
High	XP_012046210.1	J9VI99	AP-1 complex subunit gamma-1 [Cryptococcus neoformans var. grubii H99]	12	9	9	19	1	854	6.73	329	0	1.603	0.68	0.983563	0.993776	71.81	141.6	58.4	High
High	XP_012046338.1	J9VEZ2	C2 domain-containing protein [Cryptococcus neoformans var. grubii H99]	8	7	7	42	1	1082	5.52	855	0	1.603	0.68	0.972472	0.991031	89.22	115.5	84.5	High
High	XP_012052309.1	J9VV50	large subunit ribosomal protein L11, variant [Cryptococcus neoformans var. grubii H99]	66	17	17	212	1	175	10.33	2901	0	1.6	0.68	0.945753	0.983755	88.69	114.3	85.7	High
High	XP_012052614.1	J9VTK1	glutamate dehydrogenase (NADP) [Cryptococcus neoformans var. grubii H99]	77	30	30	752	1	451	6.02	13992	0	1.597	0.68	0.947803	0.983755	99.05	106	94	High
High	XP_012046564.1	J9VI50	pre-mRNA-processing-splicing factor 8 [Cryptococcus neoformans var. grubii H99]	13	28	28	86	1	2531	8.4	1262	0	1.597	0.68	0.948012	0.983755	82.75	126.8	73.2	High
High	XP_012051819.1	J9VRT3	succinate-semialdehyde dehydrogenase (NADP) [Cryptococcus neoformans var. grubii H99]	11	5	5	15	1	500	6.16	288	0	1.596	0.67	0.999511	0.999765	76.34	143.8	56.2	High
High	XP_012048763.1	J9VPD8	ubiquinol-cytochrome c reductase core subunit 2 [Cryptococcus neoformans var. grubii H99]	45	14	14	90	1	434	8.19	1683	0	1.594	0.67	0.94988	0.985122	114.91	147.9	52.1	High
High	XP_012049709.1	J9VRX8	coproporphyrinogen III oxidase [Cryptococcus neoformans var. grubii H99]	38	12	12	110	1	431	7.21	1836	0	1.59	0.67	0.953035	0.986015	53.18	129.1	70.9	High
High	XP_012052759.1	J9VX79	2-hydroxyacid dehydrogenase [Cryptococcus neoformans var. grubii H99]	28	8	8	59	1	335	6.27	1114	0	1.584	0.66	0.98939	0.997194	73.75	117.6	82.4	High
High	XP_012049445.1	J9VT05	NADH-ubiquinone oxidoreductase 51 kDa subunit, mitochondrial [Cryptococcus neoformans var. grubii H99]	26	12	12	48	1	495	8.13	460	0	1.582	0.66	0.983677	0.993776	83.95	122.2	77.8	High
High	XP_012052490.1	J9VXG0	hypothetical protein CNAG_01900 [Cryptococcus neoformans var. grubii H99]	21	5	5	37	1	357	5.55	578	0	1.578	0.66	0.990474	0.997707	46.02	116.9	83.1	High
High	XP_012049657.1	J9VL23	transketolase [Cryptococcus neoformans var. grubii H99]	52	37	37	1184	1	687	6.42	20767	0	1.577	0.66	0.962443	0.988978	70.21	115.4	84.6	High
High	XP_012050784.1	J9VP16	protein phosphatase PP2A regulatory subunit B [Cryptococcus neoformans var. grubii H99]	19	6	6	46	1	437	5.71	1065	0	1.576	0.66	0.99585	0.997707	98.28	141.6	58.4	High
High	XP_012049541.1	J9VKD0	serine-tRNA ligase [Cryptococcus neoformans var. grubii H99]	41	16	16	75	1	461	6.49	1009	0	1.572	0.65	0.970216	0.991031	117.46	163.4	36.6	High
High	XP_012049858.1	J9VSY8	farnesyl diphosphate synthase [Cryptococcus neoformans var. grubii H99]	26	10	10	104	1	374	5.54	1694	0	1.568	0.65	0.968647	0.991031	63.78	131.4	68.6	High
High	XP_012049596.1	J9VJI8	saccharopine dehydrogenase (NAD, L-lysine forming) [Cryptococcus neoformans var. grubii H99]	43	16	16	127	1	395	6.02	2231	0	1.568	0.65	0.968908	0.991031	89.51	104.9	95.1	High
High	XP_012050539.1	J9VU28	large subunit ribosomal protein L33-b [Cryptococcus neoformans var. grubii H99]	46	5	5	89	1	105	11.55	1247	0	1.561	0.64	0.974067	0.991808	98.45	138.4	61.6	High
High	XP_012046563.1	J9VE23	5'/3'-nucleotidase SurE [Cryptococcus neoformans var. grubii H99]	9	3	3	8	1	383	5.96	139	0	1.559	0.64	0.941479	0.983755	113.02	21.7	178.3	High
High	XP_012048272.1	J9VHL7	riboflavin synthase, alpha subunit [Cryptococcus neoformans var. grubii H99]	35	8	8	20	1	220	5.99	130	0	1.558	0.64	0.976324	0.992411	86.26	128.1	71.9	High
High	XP_012050485.1	J9VNL0	hypothetical protein CNAG_05734 [Cryptococcus neoformans var. grubii H99]	2	2	2	6	1	1219	5.08	54	0	1.555	0.64	0.969699	0.991031	74.39	165.6	34.4	High
High	XP_012052452.1	J9VZB1	glyoxylate reductase [Cryptococcus neoformans var. grubii H99]	32	13	13	111	1	345	6.14	2130	0	1.548	0.63	0.983634	0.993776	88.32	138.2	61.8	High
High	XP_012050155.1	J9VUM6	hypothetical protein CNAG_02444 [Cryptococcus neoformans var. grubii H99]	28	7	7	39	1	346	6.54	579	0	1.543	0.63	0.996428	0.997707	51.77	130.8	69.2	High
High	XP_012049378.1	J9VQT9	DNA-directed RNA polymerase I subunit RPA1 [Cryptococcus neoformans var. grubii H99]	5	7	6	12	1	1727	6.57	150	0	1.542	0.63	0.957972	0.986651	80.61	160.4	39.6	High
High	XP_012050290.1	J9VN76	DNA-directed RNA polymerase I subunit RPA2 [Cryptococcus neoformans var. grubii H99]	3	4	4	6	1	1193	8.24	75	0	1.541	0.62	0.926918	0.983755	60.15	118.4	81.6	High
High	XP_012047274.1	J9VP27	isocitrate dehydrogenase, NADP-dependent [Cryptococcus neoformans var. grubii H99]	43	21	21	135	1	453	8.25	2106	0	1.534	0.62	0.994024	0.997707	83.33	129.9	70.1	High
High	XP_012053452.1	J9W358	solute carrier family 25 (mitochondrial phosphate transporter), member 3 [Cryptococcus neoformans var. grubii H99]	38	10	10	70	1	370	9.51	983	0	1.53	0.61	0.996592	0.997707	117.46	121.5	78.5	High
High	XP_012047158.1	J9VN62	ATP-dependent DNA helicase 2 subunit 2 [Cryptococcus neoformans var. grubii H99]	10	7	7	16	1	841	5.22	180	0	1.526	0.61	0.900935	0.981737	51.55	144.6	55.4	High
High	XP_012049701.1	J9VM89	endosomal P24A protein [Cryptococcus neoformans var. grubii H99]	5	3	3	7	1	629	6.4	78	0	1.522	0.61	0.934515	0.983755	91.41	131.2	68.8	High
High	XP_012050621.1	J9VUD6	small subunit ribosomal protein S14 [Cryptococcus neoformans var. grubii H99]	49	11	11	287	1	150	10.37	5694	0	1.521	0.61	0.996592	0.997707	67.81	98.7	101.3	High
High	XP_012047658.1	J9VJH4	20S proteasome subunit alpha 6 [Cryptococcus neoformans var. grubii H99]	50	14	14	142	1	299	5.82	3505	0	1.518	0.6	0.994332	0.997707	110.53	90.2	109.8	High
High	XP_012051194.1	J9VQM4	hypothetical protein CNAG_03343 [Cryptococcus neoformans var. grubii H99]	35	6	6	28	1	232	5.31	334	0	1.518	0.6	0.919376	0.983755	43.9	100.8	99.2	High
High	XP_012047791.1	J9VM30	transketolase [Cryptococcus neoformans var. grubii H99]	64	37	12	573	1	646	6.32	11002	24	1.518	0.6	0.993996	0.997707	70.04	117.4	82.6	High
High	XP_012051825.1	J9VZL1	hypothetical protein, variant 2 [Cryptococcus neoformans var. grubii H99]	24	3	3	11	1	234	6.55	182	0	1.512	0.6	0.946238	0.983755	34.16	124.2	75.8	High
High	XP_012053343.1	J9W142	hypothetical protein CNAG_06467 [Cryptococcus neoformans var. grubii H99]	21	4	4	6	1	205	5.03	112	0	1.512	0.6	0.881694	0.976699	36	104.2	95.8	High
High	XP_012046698.1	J9VLH9	glyoxal oxidase [Cryptococcus neoformans var. grubii H99]	20	10	10	121	1	664	4.61	2038	0	1.51	0.59	0.988029	0.996383	109.35	108.7	91.3	High
High	XP_012051533.1	J9VZI2	thiamine pyrophosphokinase [Cryptococcus neoformans var. grubii H99]	20	5	5	10	1	236	5.86	100	0	1.51	0.59	0.944077	0.983755	61.29	133.1	66.9	High
High	XP_012046990.1	J9VMR1	E3 ubiquitin ligase complex SCF subunit sconC [Cryptococcus neoformans var. grubii H99]	20	3	3	7	1	167	4.6	89	0	1.502	0.59	0.93637	0.983755	44.86	121.2	78.8	High
High	XP_012053789.1	J9VWT4	cytochrome b5 reductase [Cryptococcus neoformans var. grubii H99]	62	25	25	322	1	352	9.23	6104	0	1.501	0.59	0.9813	0.993776	97.77	120.9	79.1	High
High	XP_012049231.1	J9VLN0	glucose and ribitol dehydrogenase [Cryptococcus neoformans var. grubii H99]	65	19	19	405	1	305	7.09	7464	0	1.499	0.58	0.979825	0.993712	89.22	127.5	72.5	High
High	XP_012047961.1	J9VHZ8	hypothetical protein CNAG_07547 [Cryptococcus neoformans var. grubii H99]	27	7	7	20	1	300	9.06	385	0	1.497	0.58	0.93581	0.983755	79.87	109.6	90.4	High
High	XP_012053496.1	J9VW24	glucose-regulated protein [Cryptococcus neoformans var. grubii H99]	51	38	37	856	1	679	5.03	15678	0	1.488	0.57	0.971556	0.991031	97.26	118.3	81.7	High
High	XP_012053116.1	J9VVL7	proliferating cell nuclear antigen (pcna) [Cryptococcus neoformans var. grubii H99]	34	12	12	61	1	344	4.69	1084	0	1.486	0.57	0.969592	0.991031	96.23	126.3	73.7	High
High	XP_012050895.1	J9VPV1	malate dehydrogenase, NAD-dependent [Cryptococcus neoformans var. grubii H99]	60	17	16	476	1	336	6.57	9025	0	1.485	0.57	0.969373	0.991031	92.3	127.2	72.8	High
High	XP_012049404.1	J9VQQ3	calcium-translocating P-type ATPase, PMCA-type [Cryptococcus neoformans var. grubii H99]	3	4	4	20	1	1414	5.87	417	0	1.482	0.57	0.88324	0.976699	68.83	119.9	80.1	High
High	XP_012047834.1	J9VJX0	xaa-Pro aminopeptidase [Cryptococcus neoformans var. grubii H99]	6	3	3	7	1	532	7.61	136	0	1.481	0.57	0.881101	0.976699	45.12	114.4	85.6	High
High	XP_012053319.1	J9VVY7	SH3 domain-containing protein [Cryptococcus neoformans var. grubii H99]	20	5	5	19	1	297	5.66	410	0	1.48	0.57	0.917242	0.983755	50.7	113.4	86.6	High
High	XP_012053843.1	J9VX05	large subunit ribosomal protein L7Ae [Cryptococcus neoformans var. grubii H99]	55	26	26	1013	1	266	10.17	23263	0	1.47	0.56	0.957825	0.986651	89.52	115.3	84.7	High
High	XP_012048681.1	J9VLI2	NADH-ubiquinone oxidoreductase subunit 8 [Cryptococcus neoformans var. grubii H99]	11	2	2	8	1	235	6.87	134	0	1.467	0.55	0.871421	0.976699	70.25	124.4	75.6	High
High	XP_012049849.1	J9VSV3	TIGR01456 family HAD hydrolase [Cryptococcus neoformans var. grubii H99]	25	11	11	50	1	368	7.66	757	0	1.466	0.55	0.921941	0.983755	48.76	100.3	99.7	High
High	XP_012046992.1	J9VFV7	D-lactate dehydrogenase [Cryptococcus neoformans var. grubii H99]	13	4	4	15	1	348	6.6	216	0	1.465	0.55	0.913778	0.983755	81.93	127.6	72.4	High
High	XP_012052117.1	J9VVY9	hypothetical protein CNAG_04639 [Cryptococcus neoformans var. grubii H99]	1	1	1	4	1	1000	5	43	0	1.465	0.55	0.871352	0.976699	116.49	131.4	68.6	High
High	XP_012051440.1	J9VRS0	hypothetical protein CNAG_04206 [Cryptococcus neoformans var. grubii H99]	43	6	6	48	1	170	7.58	567	0	1.465	0.55	0.953457	0.986015	71.64	134.7	65.3	High
High	XP_012051008.1	J9VTQ0	acyl-CoA oxidase [Cryptococcus neoformans var. grubii H99]	20	14	14	48	1	711	7.2	492	0	1.463	0.55	0.924282	0.983755	65.25	116.9	83.1	High
High	XP_012048579.1	J9VJZ1	alpha,alpha-trehalose-phosphate synthase (UDP-forming) [Cryptococcus neoformans var. grubii H99]	25	14	14	107	1	669	6.44	1881	0	1.462	0.55	0.951453	0.986015	79.81	106.8	93.2	High
High	XP_012051679.1	J9VR92	hydroxyethylthiazole kinase [Cryptococcus neoformans var. grubii H99]	31	12	12	49	1	537	6.77	854	0	1.459	0.54	0.924023	0.983755	102.9	103.3	96.7	High
High	XP_012052022.1	J9W0K6	endopeptidase [Cryptococcus neoformans var. grubii H99]	3	2	2	15	1	575	4.91	220	0	1.458	0.54	0.881508	0.976699	38.75	112.1	87.9	High
High	XP_012047339.1	J9VI85	threonine synthase [Cryptococcus neoformans var. grubii H99]	36	17	17	142	1	547	5.19	2538	0	1.457	0.54	0.947792	0.983755	61.22	123.9	76.1	High
High	XP_012053893.1	J9W494	protein phosphatase 2 (formerly 2A), regulatory subunit B' [Cryptococcus neoformans var. grubii H99]	4	2	2	3	1	708	6.13	23	0	1.451	0.54	0.913161	0.983755	78.65	144.6	55.4	High
High	XP_012053160.1	J9VY76	long-chain fatty acid transporter [Cryptococcus neoformans var. grubii H99]	61	6	6	84	1	110	5.57	946	0	1.451	0.54	0.942414	0.983755	97.15	128.9	71.1	High
High	XP_012048665.1	J9VIK7	maltose O-acetyltransferase [Cryptococcus neoformans var. grubii H99]	35	7	7	50	1	213	7.01	848	0	1.45	0.54	0.942293	0.983755	62.24	137.2	62.8	High
High	XP_012046866.1	J9VJJ1	large subunit acidic ribosomal protein P1 [Cryptococcus neoformans var. grubii H99]	42	3	3	11	1	109	4.21	113	0	1.447	0.53	0.90181	0.981737	72.93	92.4	107.6	High
High	XP_012050538.1	J9VPD7	chitin deacetylase [Cryptococcus neoformans var. grubii H99]	12	5	5	110	1	470	4.59	1929	0	1.445	0.53	0.938164	0.983755	51.15	119.1	80.9	High
High	XP_012053687.1	J9W229	glutaminyl cyclase [Cryptococcus neoformans var. grubii H99]	5	2	2	7	1	405	5.07	132	0	1.44	0.53	0.86211	0.975531	32.49	120	80	High
High	XP_012046955.1	J9VMM1	large subunit ribosomal protein L27e [Cryptococcus neoformans var. grubii H99]	57	11	11	322	1	136	10.37	4748	0	1.44	0.53	0.934115	0.983755	78.11	124.3	75.7	High
High	XP_012048478.1	J9VJC0	pyruvate dehydrogenase E1 component subunit beta [Cryptococcus neoformans var. grubii H99]	46	13	13	274	1	397	5.62	4728	0	1.439	0.52	0.933062	0.983755	96.54	124.9	75.1	High
High	XP_012053870.1	J9W1Y7	nuclear transport factor 2 [Cryptococcus neoformans var. grubii H99]	31	3	3	70	1	124	4.83	783	0	1.438	0.52	0.932847	0.983755	74.11	83.1	116.9	High
High	XP_012052888.1	J9VV89	transaldolase [Cryptococcus neoformans var. grubii H99]	76	28	28	1847	1	323	5.78	43678	0	1.437	0.52	0.93152	0.983755	92.84	108.7	91.3	High
High	XP_012050771.1	J9VNC5	formate dehydrogenase [Cryptococcus neoformans var. grubii H99]	34	12	12	78	1	373	6.9	1228	0	1.436	0.52	0.9307	0.983755	83.58	111.6	88.4	High
High	XP_012052711.1	J9VUL6	FACT complex subunit SPT16 [Cryptococcus neoformans var. grubii H99]	4	3	3	3	1	1034	5.72	25	0	1.434	0.52	0.858687	0.972445	55.66	77	123	High
High	XP_012046497.1	J9VKH0	fructose-1,6-bisphosphatase I [Cryptococcus neoformans var. grubii H99]	51	16	16	453	1	350	5.57	8244	0	1.434	0.52	0.929015	0.983755	72.31	103.3	96.7	High
High	XP_012046431.1	J9VK13	NADH dehydrogenase [Cryptococcus neoformans var. grubii H99]	40	19	19	92	1	565	9.13	1620	0	1.433	0.52	0.928258	0.983755	105.31	143.7	56.3	High
High	XP_012046616.1	J9VIJ6	aspartate-semialdehyde dehydrogenase [Cryptococcus neoformans var. grubii H99]	35	12	12	61	1	367	6.92	953	0	1.431	0.52	0.926909	0.983755	78.6	115.2	84.8	High
High	XP_012048739.1	J9VLW5	DNA-directed RNA polymerase II subunit RPB9 [Cryptococcus neoformans var. grubii H99]	8	1	1	3	1	123	7.34	89	0	1.428	0.51	0.838078	0.961536	66.06	129	71	High
High	XP_012046257.1	J9VIQ3	hypothetical protein CNAG_00319 [Cryptococcus neoformans var. grubii H99]	4	1	1	3	1	278	9.38	75	0	1.426	0.51	0.825726	0.960545	38.89	117.6	82.4	High
High	XP_012053800.1	J9VWU5	proteasome subunit alpha type-5 [Cryptococcus neoformans var. grubii H99]	53	10	10	93	1	243	4.87	1720	0	1.42	0.51	0.91845	0.983755	51.26	132.5	67.5	High
High	XP_012050719.1	J9VTG0	oxysterol binding protein [Cryptococcus neoformans var. grubii H99]	26	9	9	44	1	401	7.46	536	0	1.419	0.5	0.893102	0.978949	96.08	136.7	63.3	High
High	XP_012050588.1	J9VU93	20S proteasome subunit beta 6 [Cryptococcus neoformans var. grubii H99]	44	8	8	126	1	272	6.06	2286	0	1.419	0.5	0.917216	0.983755	87.79	132.5	67.5	High
High	XP_012050375.1	J9VRS2	20S proteasome subunit alpha 3 [Cryptococcus neoformans var. grubii H99]	52	10	10	76	1	285	5.26	1253	0	1.418	0.5	0.916977	0.983755	57.78	129.6	70.4	High
High	XP_012046845.1	J9VM27	acetylornithine aminotransferase [Cryptococcus neoformans var. grubii H99]	30	13	13	105	1	463	7.85	1771	0	1.418	0.5	0.916869	0.983755	78.25	124.1	75.9	High
High	XP_012047728.1	J9VFA5	serine-threonine kinase receptor-associated protein [Cryptococcus neoformans var. grubii H99]	18	6	6	41	1	367	6.58	572	0	1.411	0.5	0.879672	0.976699	88.25	85.5	114.5	High
High	XP_012047803.1	J9VHK7	long-chain acyl-CoA synthetase [Cryptococcus neoformans var. grubii H99]	11	7	7	10	1	727	7.21	177	0	1.41	0.5	0.836408	0.961536	56.9	164	36	High
High	XP_012048984.1	J9VK45	methionine-tRNA ligase [Cryptococcus neoformans var. grubii H99]	21	13	13	54	1	724	6.71	709	0	1.409	0.49	0.90503	0.98306	105.05	111.8	88.2	High
High	XP_012051807.1	J9VSC8	large subunit ribosomal protein L19e [Cryptococcus neoformans var. grubii H99]	55	18	18	462	1	194	11.34	6139	0	1.406	0.49	0.907016	0.983585	97.09	119.2	80.8	High
High	XP_012047877.1	J9VK75	threonine aldolase [Cryptococcus neoformans var. grubii H99]	9	3	3	12	1	458	7.21	99	0	1.404	0.49	0.815223	0.960315	73.17	122	78	High
High	XP_012048554.1	J9VJV0	xylulokinase [Cryptococcus neoformans var. grubii H99]	6	3	3	4	1	626	5.66	61	0	1.4	0.49	0.817672	0.960315	53.59	119.6	80.4	High
High	XP_012053092.1	J9W2B5	aspartate aminotransferase [Cryptococcus neoformans var. grubii H99]	56	20	19	178	1	413	7.56	2831	0	1.398	0.48	0.90051	0.981737	63.77	114.1	85.9	High
High	XP_012048058.1	J9VHX2	D-lactate dehydrogenase [Cryptococcus neoformans var. grubii H99]	15	8	8	42	1	537	6.07	708	0	1.398	0.48	0.900236	0.981737	59.15	114.1	85.9	High
High	XP_012046737.1	J9VGV9	pre-mRNA-splicing factor RSE1 [Cryptococcus neoformans var. grubii H99]	15	16	16	64	1	1217	5.59	677	0	1.395	0.48	0.898292	0.981737	75.7	132.9	67.1	High
High	XP_012053128.1	J9VVN4	glucosamine-6-phosphate deaminase [Cryptococcus neoformans var. grubii H99]	17	4	4	20	1	286	5.66	182	0	1.39	0.47	0.872815	0.976699	60.16	113.9	86.1	High
High	XP_012049401.1	J9VT96	large subunit ribosomal protein L18-A [Cryptococcus neoformans var. grubii H99]	55	14	14	720	1	190	11.49	17959	0	1.387	0.47	0.891936	0.978949	62.98	103.8	96.2	High
High	XP_012053161.1	J9VV69	dUTP pyrophosphatase [Cryptococcus neoformans var. grubii H99]	19	3	3	25	1	176	7.64	570	0	1.386	0.47	0.871971	0.976699	53.92	115.1	84.9	High
High	XP_012050108.1	J9VLX1	GTP-binding protein ypt3 [Cryptococcus neoformans var. grubii H99]	54	9	9	76	1	213	5.97	1534	0	1.384	0.47	0.889579	0.978949	80.6	125.3	74.7	High
High	XP_012050321.1	J9VP03	NADH dehydrogenase (ubiquinone) Fe-S protein 3 [Cryptococcus neoformans var. grubii H99]	25	6	6	24	1	282	9.35	225	0	1.383	0.47	0.872441	0.976699	64	119.3	80.7	High
High	XP_012046778.1	J9VLS8	acetyl-CoA acyltransferase 2 [Cryptococcus neoformans var. grubii H99]	19	7	7	32	1	411	7.72	338	0	1.381	0.47	0.856446	0.972445	38.78	105.2	94.8	High
High	XP_012052827.1	J9VXE8	large subunit ribosomal protein L3 [Cryptococcus neoformans var. grubii H99]	43	24	24	573	1	390	10.26	9746	0	1.377	0.46	0.883597	0.976699	69.23	119.3	80.7	High
High	XP_012049348.1	J9VL82	ARP2/3 complex 20 kDa subunit [Cryptococcus neoformans var. grubii H99]	11	2	2	29	1	169	8.03	623	0	1.376	0.46	0.878311	0.976699	71.36	141.6	58.4	High
High	XP_012050835.1	J9VQ02	hypothetical protein CNAG_03114 [Cryptococcus neoformans var. grubii H99]	41	3	3	61	1	119	5.8	950	0	1.375	0.46	0.881867	0.976699	100.4	122	78	High
High	XP_012052655.1	J9VTR9	COPII-coated vesicle component Erv46 [Cryptococcus neoformans var. grubii H99]	5	2	2	4	1	422	6.95	57	0	1.372	0.46	0.814215	0.960315	91.88	123.4	76.6	High
High	XP_012050034.1	J9VSJ2	large subunit ribosomal protein L6e [Cryptococcus neoformans var. grubii H99]	59	16	16	595	1	235	10.3	12170	0	1.368	0.45	0.876049	0.976699	99.71	123.2	76.8	High
High	XP_012047614.1	J9VP96	GTP cyclohydrolase I [Cryptococcus neoformans var. grubii H99]	12	6	6	12	1	435	7.25	240	0	1.366	0.45	0.852406	0.970668	100.41	130.7	69.3	High
High	XP_012049323.1	J9VR03	xenobiotic reductase [Cryptococcus neoformans var. grubii H99]	42	19	19	251	1	383	6.3	3510	0	1.365	0.45	0.873631	0.976699	99.48	103.1	96.9	High
High	XP_012049957.1	J9VQK4	hypothetical protein CNAG_02118 [Cryptococcus neoformans var. grubii H99]	3	1	1	3	1	395	8.1	44	0	1.36	0.44	0.833377	0.961536	115.38	115.3	84.7	High
High	XP_012048061.1	J9VN50	NAD dependent epimerase/dehydratase [Cryptococcus neoformans var. grubii H99]	73	23	23	795	1	364	7.31	12280	0	1.357	0.44	0.867119	0.975646	62.2	103	97	High
High	XP_012049054.1	J9VQZ9	elongation factor 3 [Cryptococcus neoformans var. grubii H99]	18	17	17	46	1	1055	6.38	799	0	1.356	0.44	0.853731	0.970964	103.19	117	83	High
High	XP_012048408.1	J9VN86	hypothetical protein CNAG_07558 [Cryptococcus neoformans var. grubii H99]	22	7	7	80	1	232	4.42	1467	0	1.354	0.44	0.864688	0.975604	90.22	112.9	87.1	High
High	XP_012047119.1	J9VFC5	nuclear cap-binding protein subunit 1 [Cryptococcus neoformans var. grubii H99]	8	6	6	9	1	925	5.19	107	0	1.354	0.44	0.79762	0.957037	80.75	117.2	82.8	High
High	XP_012053715.1	J9VWD6	translation initiation factor 2A [Cryptococcus neoformans var. grubii H99]	33	15	15	113	1	630	9	1754	0	1.353	0.44	0.86383	0.975604	86.08	111.7	88.3	High
High	XP_012051371.1	J9VV31	multidomain RhoGEF [Cryptococcus neoformans var. grubii H99]	2	5	5	22	1	1934	5.85	220	0	1.353	0.44	0.84661	0.965935	56.66	120.2	79.8	High
High	XP_012049049.1	J9VL99	hydroxyacylglutathione hydrolase [Cryptococcus neoformans var. grubii H99]	46	10	10	99	1	274	7.55	1676	0	1.345	0.43	0.857144	0.972445	55.44	112	88	High
High	XP_012050909.1	J9VXU0	coatomer beta subunit [Cryptococcus neoformans var. grubii H99]	3	2	2	2	1	952	5.62	36	0	1.341	0.42	0.806191	0.95768	94.97	159.2	40.8	High
High	XP_012051524.1	J9VRP3	hypothetical protein CNAG_04411 [Cryptococcus neoformans var. grubii H99]	3	1	1	2	1	479	5.54	29	0	1.34	0.42	0.807394	0.95768	46.75	124	76	High
High	XP_012050787.1	J9VRH1	glyceraldehyde-3-phosphate dehydrogenase [Cryptococcus neoformans var. grubii H99]	97	37	37	1589	1	339	6.55	28692	0	1.34	0.42	0.852929	0.970668	113.88	120.3	79.7	High
High	XP_012049110.1	J9VRD2	hypothetical protein CNAG_00968 [Cryptococcus neoformans var. grubii H99]	2	1	1	4	1	284	7.03	44	0	1.337	0.42	0.806287	0.95768	27.45	114.3	85.7	High
High	XP_012053303.1	J9VYS1	tRNA pseudouridine(38-40) synthase [Cryptococcus neoformans var. grubii H99]	13	5	5	13	1	560	8.19	371	0	1.334	0.42	0.792167	0.956722	103.69	139.6	60.4	High
High	XP_012047338.1	J9VKH3	mRNA guanylyltransferase [Cryptococcus neoformans var. grubii H99]	5	2	2	11	1	423	5.69	114	0	1.334	0.42	0.82228	0.960545	89.7	113.9	86.1	High
High	XP_012046784.1	J9VH15	hypothetical protein CNAG_00534 [Cryptococcus neoformans var. grubii H99]	37	3	3	5	1	76	4.83	88	0	1.333	0.41	0.831354	0.961536	84.22	103.5	96.5	High
High	XP_012046702.1	J9VGS3	nuclear protein [Cryptococcus neoformans var. grubii H99]	7	3	3	7	1	678	4.83	83	0	1.329	0.41	0.829	0.960545	115.8	43.7	156.3	High
High	XP_012047351.1	J9VFK3	NADH dehydrogenase (quinone), G subunit [Cryptococcus neoformans var. grubii H99]	33	19	19	112	1	737	6.51	1954	0	1.327	0.41	0.841977	0.963632	82.82	131.8	68.2	High
High	XP_012047234.1	J9VG16	20S proteasome subunit beta 1 [Cryptococcus neoformans var. grubii H99]	34	6	6	60	1	236	5.57	1225	0	1.327	0.41	0.841659	0.963632	76.07	83.4	116.6	High
High	XP_012048404.1	J9VN83	capsular associated protein [Cryptococcus neoformans var. grubii H99]	13	9	9	28	1	640	8.29	246	0	1.326	0.41	0.820306	0.960315	70.74	127.9	72.1	High
High	XP_012053521.1	J9W3F0	adenosine kinase [Cryptococcus neoformans var. grubii H99]	53	11	11	184	1	358	5.25	3566	0	1.322	0.4	0.837639	0.961536	53.39	112	88	High
High	XP_012051334.1	J9VR74	coatomer protein complex, subunit alpha (xenin) [Cryptococcus neoformans var. grubii H99]	33	34	34	206	1	1222	5.77	3251	0	1.319	0.4	0.835318	0.961536	91.41	113.8	86.2	High
High	XP_012052987.1	J9VY02	hypothetical protein CNAG_06067 [Cryptococcus neoformans var. grubii H99]	32	7	7	23	1	337	5.4	349	0	1.318	0.4	0.81937	0.960315	56.58	120.2	79.8	High
High	XP_012047784.1	J9VHI5	PP2Cc protein phosphatase [Cryptococcus neoformans var. grubii H99]	14	7	7	15	1	552	4.54	294	0	1.317	0.4	0.817308	0.960315	111.26	141.4	58.6	High
High	XP_012048067.1	J9VKQ5	cystathionine beta-lyase [Cryptococcus neoformans var. grubii H99]	9	6	6	16	1	918	6.3	189	0	1.316	0.4	0.786418	0.956722	74.41	114.2	85.8	High
High	XP_012048348.1	J9VIY0	thiol-specific antioxidant protein 3 [Cryptococcus neoformans var. grubii H99]	36	7	7	53	1	233	5.66	528	0	1.315	0.4	0.831845	0.961536	102.89	130	70	High
High	XP_012047355.1	J9VIA8	heterokaryon incompatibility protein HET-C [Cryptococcus neoformans var. grubii H99]	19	14	14	57	1	781	6.58	843	0	1.314	0.39	0.826845	0.960545	86.7	126.4	73.6	High
High	XP_012049168.1	J9VU39	glutamate dehydrogenase [Cryptococcus neoformans var. grubii H99]	49	48	48	706	1	1056	6.55	13378	0	1.314	0.39	0.830785	0.961536	92.19	105.9	94.1	High
High	XP_012048975.1	J9VQB6	hypothetical protein CNAG_01331 [Cryptococcus neoformans var. grubii H99]	9	2	2	3	1	232	6.04	42	0	1.313	0.39	0.77803	0.956722	64.16	122	78	High
High	XP_012053360.1	J9VZ56	hypothetical protein CNAG_06511 [Cryptococcus neoformans var. grubii H99]	58	13	13	87	1	294	7.42	1395	0	1.312	0.39	0.828922	0.960545	85.3	116.6	83.4	High
High	XP_012046376.1	J9VM44	cystathionine beta-synthase [Cryptococcus neoformans var. grubii H99]	45	13	13	95	1	398	5.97	1476	0	1.311	0.39	0.828154	0.960545	68.4	114.2	85.8	High
High	XP_012049177.1	J9VL77	hypothetical protein CNAG_00893 [Cryptococcus neoformans var. grubii H99]	24	5	5	16	1	234	5.72	204	0	1.31	0.39	0.80662	0.95768	74.07	103.8	96.2	High
High	XP_012047089.1	T2BP66	WD repeat and SOF domain-containing protein 1 [Cryptococcus neoformans var. grubii H99]	4	3	3	10	1	789	7.01	173	0	1.31	0.39	0.780142	0.956722	61.52	84.4	115.6	High
High	XP_012046540.1	J9VFX5	chlorophyll synthesis pathway protein BchC [Cryptococcus neoformans var. grubii H99]	46	15	15	258	1	379	6.44	4280	0	1.308	0.39	0.825498	0.960545	71.67	119.7	80.3	High
High	XP_012053554.1	Q8X226	O-acetyltransferase [Cryptococcus neoformans var. grubii H99]	2	2	2	6	1	959	7.68	56	0	1.306	0.39	0.785355	0.956722	2.11	113.7	86.3	High
High	XP_012053330.1	J9VYY9	AMP-binding protein [Cryptococcus neoformans var. grubii H99]	19	9	9	18	1	646	8.79	245	0	1.304	0.38	0.815162	0.960315	80.15	102.5	97.5	High
High	XP_012047242.1	J9VGQ8	alpha 1,2-mannosyltransferase [Cryptococcus neoformans var. grubii H99]	28	11	11	67	1	384	5.59	753	0	1.302	0.38	0.820506	0.960315	127.58	89.2	110.8	High
High	XP_012051347.1	J9VYJ9	Prp8 binding protein [Cryptococcus neoformans var. grubii H99]	12	4	4	5	1	374	5.57	74	0	1.297	0.38	0.808327	0.95768	116.93	153.4	46.6	High
High	XP_012049111.1	J9VP18	aromatic-L-amino-acid decarboxylase [Cryptococcus neoformans var. grubii H99]	11	5	5	26	1	515	6.05	367	0	1.295	0.37	0.795544	0.956722	38.67	113.8	86.2	High
High	XP_012046735.1	J9VJ18	electron-transferring-flavoprotein dehydrogenase [Cryptococcus neoformans var. grubii H99]	16	8	8	30	1	615	6.4	492	0	1.294	0.37	0.788805	0.956722	54.75	101.1	98.9	High
High	XP_012047689.1	J9VI58	succinate dehydrogenase (ubiquinone) membrane anchor subunit [Cryptococcus neoformans var. grubii H99]	5	1	1	9	1	182	9.66	131	0	1.284	0.36	0.757486	0.951325	39.06	116.2	83.8	High
High	XP_012052553.1	J9VTA9	large subunit ribosomal protein L15-A [Cryptococcus neoformans var. grubii H99]	45	13	13	248	1	201	11.05	4375	0	1.279	0.36	0.801006	0.95768	67.25	114.5	85.5	High
High	XP_012049203.1	J9VL37	hypothetical protein CNAG_00932 [Cryptococcus neoformans var. grubii H99]	39	7	7	35	1	241	6.81	507	0	1.275	0.35	0.790345	0.956722	68.78	124.2	75.8	High
High	XP_012051527.1	J9VUQ4	oxidoreductase [Cryptococcus neoformans var. grubii H99]	17	5	5	9	1	291	7.8	52	0	1.273	0.35	0.777847	0.956722	38.94	112.6	87.4	High
High	XP_012047396.1	J9VIG8	3-phosphoshikimate 1-carboxyvinyltransferase [Cryptococcus neoformans var. grubii H99]	5	8	8	18	1	1611	6.32	309	0	1.273	0.35	0.78991	0.956722	56.86	129.6	70.4	High
High	XP_012046424.1	J9VFR1	UV excision repair protein Rad23 [Cryptococcus neoformans var. grubii H99]	13	5	5	29	1	401	4.42	543	0	1.27	0.35	0.774319	0.956722	64.56	179.7	20.3	High
High	XP_012046518.1	J9VKK6	prohibitin PHB1 [Cryptococcus neoformans var. grubii H99]	14	2	2	7	1	274	8.29	86	0	1.269	0.34	0.805132	0.95768	58.77	134.1	65.9	High
High	XP_012050482.1	J9VTX0	glyoxal oxidase [Cryptococcus neoformans var. grubii H99]	9	5	5	31	1	631	4.63	432	0	1.267	0.34	0.779477	0.956722	81.95	84.4	115.6	High
High	XP_012052814.1	J9VXD6	electron transfer flavoprotein beta subunit [Cryptococcus neoformans var. grubii H99]	50	13	13	87	1	265	8.22	1559	0	1.267	0.34	0.790225	0.956722	47.98	101.5	98.5	High
High	XP_012049147.1	J9VRL7	transketolase [Cryptococcus neoformans var. grubii H99]	63	35	10	564	1	646	6.37	10421	0	1.262	0.34	0.786383	0.956722	44.96	106.4	93.6	High
High	XP_012047615.1	J9VJC5	large subunit ribosomal protein L37a [Cryptococcus neoformans var. grubii H99]	64	8	8	95	1	92	10.45	1985	0	1.262	0.34	0.786174	0.956722	89.12	124.8	75.2	High
High	XP_012051943.1	J9VSJ1	peptidyl-prolyl cis-trans isomerase H [Cryptococcus neoformans var. grubii H99]	27	5	5	20	1	179	7.43	263	0	1.261	0.33	0.772031	0.956722	51.98	85.8	114.2	High
High	XP_012047421.1	J9VIJ3	DNA-directed RNA polymerase II subunit RPB11 [Cryptococcus neoformans var. grubii H99]	23	3	3	18	1	162	5.34	116	0	1.261	0.33	0.785888	0.956722	37.29	90.8	109.2	High
High	XP_012050472.1	J9VTW2	multifunctional beta-oxidation protein [Cryptococcus neoformans var. grubii H99]	19	15	15	35	1	907	7.77	447	0	1.256	0.33	0.766358	0.956077	97.41	91	109	High
High	XP_012050998.1	J9VQM2	hypothetical protein CNAG_03553 [Cryptococcus neoformans var. grubii H99]	5	5	5	7	1	1186	9.26	84	0	1.255	0.33	0.763448	0.953777	99.63	110.7	89.3	High
High	XP_012048817.1	J9VJA7	20S proteasome subunit alpha 7 [Cryptococcus neoformans var. grubii H99]	45	11	11	142	1	256	5.31	2890	0	1.25	0.32	0.77608	0.956722	51.93	108.3	91.7	High
High	XP_012053858.1	J9VXM5	chitin synthase [Cryptococcus neoformans var. grubii H99]	1	1	1	8	1	1421	7.99	139	0	1.242	0.31	0.710213	0.938012	42.42	112.2	87.8	High
High	XP_012048254.1	J9VHP1	voltage-dependent anion channel protein 2 [Cryptococcus neoformans var. grubii H99]	67	18	18	287	1	292	9.13	6810	0	1.241	0.31	0.767765	0.956498	85.14	119.4	80.6	High
High	XP_012047564.1	J9VJ64	20S proteasome subunit alpha 2 [Cryptococcus neoformans var. grubii H99]	46	11	11	144	1	252	7.93	2964	0	1.241	0.31	0.767705	0.956498	85.89	103.8	96.2	High
High	XP_012050019.1	J9VMA6	epsin [Cryptococcus neoformans var. grubii H99]	4	2	2	4	1	524	5.73	56	0	1.241	0.31	0.726114	0.941317	57.45	164.5	35.5	High
High	XP_012047498.1	J9VL79	small COPII coat GTPase [Cryptococcus neoformans var. grubii H99]	35	5	5	25	1	189	5.87	507	0	1.239	0.31	0.751698	0.951325	141.06	181.1	18.9	High
High	XP_012050082.1	J9VMN2	small subunit ribosomal protein S9 [Cryptococcus neoformans var. grubii H99]	61	16	16	428	1	193	10.27	7960	0	1.236	0.31	0.763134	0.953777	86.66	106	94	High
High	XP_012046400.1	J9VMB3	hypothetical protein CNAG_00701 [Cryptococcus neoformans var. grubii H99]	24	11	11	62	1	508	6.23	1041	0	1.232	0.3	0.733824	0.942618	70.03	90.7	109.3	High
High	XP_012053868.1	J9W462	potassium/sodium efflux P-type ATPase, fungal-type [Cryptococcus neoformans var. grubii H99]	14	11	11	23	1	1006	5.31	316	0	1.231	0.3	0.733967	0.942618	45.32	145	55	High
High	XP_012049937.1	J9VML6	nucleosome assembly protein 1-like 1 [Cryptococcus neoformans var. grubii H99]	22	9	9	225	1	399	4.48	3869	0	1.23	0.3	0.757817	0.951325	80.71	109.6	90.4	High
High	XP_012046901.1	J9VFG4	large subunit ribosomal protein L31e [Cryptococcus neoformans var. grubii H99]	65	10	10	143	1	126	10.43	2398	0	1.229	0.3	0.756998	0.951325	120.19	98.3	101.7	High
High	XP_012049435.1	J9VKU6	coatomer subunit gamma [Cryptococcus neoformans var. grubii H99]	11	8	8	53	1	921	5.55	1277	0	1.228	0.3	0.72986	0.942618	59.63	118.8	81.2	High
High	XP_012052487.1	J9VZJ8	glutathione S-transferase Gst3 [Cryptococcus neoformans var. grubii H99]	56	21	18	312	1	358	7.44	4231	3	1.227	0.3	0.755566	0.951325	61.98	102	98	High
High	XP_012053575.1	J9VZ98	E3 ubiquitin-protein ligase NEDD4 [Cryptococcus neoformans var. grubii H99]	9	6	6	24	1	833	6.13	326	0	1.226	0.29	0.752388	0.951325	65.78	134.9	65.1	High
High	XP_012052495.1	J9VV24	NAD synthetase [Cryptococcus neoformans var. grubii H99]	29	20	20	193	1	713	6.57	4114	0	1.22	0.29	0.74897	0.950289	97.03	106.5	93.5	High
High	XP_012050157.1	J9VME5	response regulator receiver protein [Cryptococcus neoformans var. grubii H99]	18	2	2	3	1	187	8.98	22	0	1.218	0.28	0.72019	0.939361	24.95	155.6	44.4	High
High	XP_012048871.1	J9VUB1	histone H4 [Cryptococcus neoformans var. grubii H99]	53	8	8	226	1	103	11.36	3929	0	1.217	0.28	0.746524	0.947857	92.58	125	75	High
High	XP_012052378.1	J9VYQ7	hydrolase [Cryptococcus neoformans var. grubii H99]	27	9	9	75	1	321	5.52	1228	0	1.206	0.27	0.736976	0.944192	69.28	111.6	88.4	High
High	XP_012053214.1	J9W2U5	large subunit ribosomal protein L32e [Cryptococcus neoformans var. grubii H99]	60	11	11	202	1	129	10.96	2947	0	1.205	0.27	0.736297	0.944192	107.8	91.6	108.4	High
High	XP_012049854.1	J9VMK0	hypothetical protein CNAG_02107 [Cryptococcus neoformans var. grubii H99]	9	3	3	6	1	500	5.57	60	0	1.201	0.26	0.738921	0.944192	87.56	98	102	High
High	XP_012048619.1	J9VNN7	hypothetical protein CNAG_04953 [Cryptococcus neoformans var. grubii H99]	6	1	1	1	1	198	8.41	34	0	1.2	0.26	0.707914	0.938012	42.21	113.9	86.1	High
High	XP_012047619.1	J9VPA5	large subunit ribosomal protein L24 [Cryptococcus neoformans var. grubii H99]	63	14	14	305	1	133	10.54	5258	0	1.2	0.26	0.731355	0.942618	91.71	87.9	112.1	High
High	XP_012049782.1	J9VSH2	cell cycle arrest protein BUB3 [Cryptococcus neoformans var. grubii H99]	35	11	11	76	1	335	7.61	1110	0	1.199	0.26	0.730056	0.942618	63.67	109.7	90.3	High
High	XP_012052341.1	J9VTB4	hypothetical protein CNAG_01491 [Cryptococcus neoformans var. grubii H99]	49	8	8	103	1	193	4.4	1800	0	1.189	0.25	0.721939	0.939361	76.59	109.5	90.5	High
High	XP_012053890.1	J9VX77	NADH-ubiquinone oxidoreductase 49 kDa subunit, mitochondrial [Cryptococcus neoformans var. grubii H99]	15	7	7	55	1	452	6.99	950	0	1.183	0.24	0.700765	0.935123	60.14	107.7	92.3	High
High	XP_012049555.1	J9VKA2	electron transfer flavoprotein alpha subunit [Cryptococcus neoformans var. grubii H99]	45	10	10	98	1	346	6.46	2126	0	1.182	0.24	0.714897	0.938012	42.95	109.9	90.1	High
High	XP_012047317.1	J9VJH1	endoribonuclease L-PSP [Cryptococcus neoformans var. grubii H99]	62	5	5	482	1	153	8.79	16794	0	1.178	0.24	0.711616	0.938012	83.78	101.5	98.5	High
High	XP_012046684.1	J9VEP5	20S proteasome subunit beta 3 [Cryptococcus neoformans var. grubii H99]	37	7	7	124	1	210	5.43	2400	0	1.178	0.24	0.711147	0.938012	49.22	96.9	103.1	High
High	XP_012046541.1	J9VD88	small subunit ribosomal protein S3 [Cryptococcus neoformans var. grubii H99]	68	20	20	551	1	252	9.52	8698	0	1.177	0.24	0.710729	0.938012	113.29	101.1	98.9	High
High	XP_012050850.1	J9VXD1	peptide-methionine (S)-S-oxide reductase [Cryptococcus neoformans var. grubii H99]	20	5	5	19	1	214	7.21	325	0	1.175	0.23	0.69024	0.930319	130.99	28	172	High
High	XP_012051445.1	J9VRT2	6-phosphofructo-2-kinase/fructose-2,6-bisphosphatase [Cryptococcus neoformans var. grubii H99]	12	8	8	27	1	656	8.34	303	0	1.174	0.23	0.712244	0.938012	54.8	86.4	113.6	High
High	XP_012053886.1	J9VXQ9	chorismate synthase [Cryptococcus neoformans var. grubii H99]	17	7	7	35	1	421	6.67	368	0	1.173	0.23	0.693365	0.930319	108.22	103.9	96.1	High
High	XP_012050509.1	J9VNN9	large subunit acidic ribosomal protein P2 [Cryptococcus neoformans var. grubii H99]	71	6	6	19	1	111	4.26	262	0	1.172	0.23	0.7157	0.938012	72.18	99.9	100.1	High
High	XP_012047887.1	J9VMS4	glycerol-3-phosphate dehydrogenase [Cryptococcus neoformans var. grubii H99]	10	8	8	21	1	798	7.28	258	0	1.169	0.23	0.669631	0.922425	50.4	103	97	High
High	XP_012050473.1	J9VWG2	alanine-tRNA ligase [Cryptococcus neoformans var. grubii H99]	44	37	37	371	1	1012	6.21	5644	0	1.168	0.22	0.702898	0.93516	90.33	100.4	99.6	High
High	XP_012046703.1	J9VLI9	elongation factor 1-gamma [Cryptococcus neoformans var. grubii H99]	66	28	28	442	1	419	5.63	8065	0	1.168	0.22	0.702691	0.93516	97.34	107.2	92.8	High
High	XP_012049824.1	J9VVA5	5'-3' exoribonuclease 1 [Cryptococcus neoformans var. grubii H99]	3	5	5	12	1	1459	6.9	125	0	1.167	0.22	0.667001	0.920729	70.72	86.2	113.8	High
High	XP_012046556.1	J9VG04	hypothetical protein CNAG_00139 [Cryptococcus neoformans var. grubii H99]	80	19	19	896	1	285	5.58	12794	0	1.166	0.22	0.700756	0.935123	53.51	82.7	117.3	High
High	XP_012050311.1	J9VRE2	starch phosphorylase [Cryptococcus neoformans var. grubii H99]	38	35	35	276	1	927	5.78	5361	0	1.158	0.21	0.693709	0.930319	84.58	97.8	102.2	High
High	XP_012050877.1	J9VQC7	26S protease regulatory subunit 7 [Cryptococcus neoformans var. grubii H99]	17	6	5	14	1	450	6.2	211	0	1.158	0.21	0.686896	0.930319	73.63	122.6	77.4	High
High	XP_012049266.1	J9VTS1	succinate-semialdehyde dehydrogenase (NADP) [Cryptococcus neoformans var. grubii H99]	61	29	29	295	1	561	8.32	4891	0	1.157	0.21	0.692835	0.930319	67.52	98.6	101.4	High
High	XP_012049804.1	J9VM96	signal sequence binding protein [Cryptococcus neoformans var. grubii H99]	8	11	11	33	1	1496	5.58	491	0	1.156	0.21	0.695446	0.931949	64.27	90.2	109.8	High
High	XP_012053151.1	J9W2J0	elongation factor 1-alpha [Cryptococcus neoformans var. grubii H99]	38	16	16	221	1	460	8.98	4190	0	1.156	0.21	0.691533	0.930319	114.97	113.5	86.5	High
High	XP_012053491.1	J9W3A6	acetate kinase [Cryptococcus neoformans var. grubii H99]	74	22	22	370	1	430	6.19	5749	0	1.156	0.21	0.691425	0.930319	96.06	110.2	89.8	High
High	XP_012049667.1	T2BNK2	hypothetical protein CNAG_07979 [Cryptococcus neoformans var. grubii H99]	3	1	1	1	1	355	6.27	19	0	1.152	0.2	0.686592	0.930319	34.51	106.8	93.2	High
High	XP_012048507.1	J9VJJ3	aldehyde dehydrogenase (NAD) [Cryptococcus neoformans var. grubii H99]	43	24	22	103	1	524	6.4	2410	2	1.15	0.2	0.685883	0.930319	52.82	106	94	High
High	XP_012052350.1	J9VTY0	phosphoglycerate mutase [Cryptococcus neoformans var. grubii H99]	9	2	2	4	1	311	5.81	63	0	1.148	0.2	0.649482	0.91973	35.6	46.9	153.1	High
High	XP_012049501.1	J9VMT9	septin ring protein [Cryptococcus neoformans var. grubii H99]	31	10	10	53	1	322	7.33	804	0	1.147	0.2	0.683458	0.930319	85.3	109.4	90.6	High
High	XP_012053267.1	J9W2Y1	hypothetical protein CNAG_06267 [Cryptococcus neoformans var. grubii H99]	11	2	2	28	1	383	4.56	469	0	1.146	0.2	0.69134	0.930319	75.93	123	77	High
High	XP_012049368.1	J9VTD6	DNA-directed RNA polymerase I and III subunit RPAC1 [Cryptococcus neoformans var. grubii H99]	18	5	5	7	1	350	7.59	104	0	1.145	0.2	0.663026	0.91973	87.73	133.5	66.5	High
High	XP_012047007.1	J9VFY0	hypothetical protein CNAG_00858 [Cryptococcus neoformans var. grubii H99]	10	7	3	42	1	660	5.21	660	3	1.143	0.19	0.665683	0.91973	91.61	80	120	High
High	XP_012049342.1	Q6URB0	cytochrome c peroxidase, mitochondrial [Cryptococcus neoformans var. grubii H99]	56	23	23	656	1	377	8.76	12348	0	1.136	0.18	0.673652	0.924915	57.2	108.9	91.1	High
High	XP_012049724.1	J9VLS2	hypothetical protein CNAG_02427 [Cryptococcus neoformans var. grubii H99]	13	2	2	4	1	202	6.14	39	0	1.136	0.18	0.665367	0.91973	44.29	120.8	79.2	High
High	XP_012049259.1	J9VLJ9	superoxide dismutase [Cu-Zn] [Cryptococcus neoformans var. grubii H99]	94	12	12	651	1	154	6.42	13107	0	1.135	0.18	0.672289	0.923752	110.88	100.3	99.7	High
High	XP_012052586.1	J9VYL3	myo-inositol-1-phosphate synthase [Cryptococcus neoformans var. grubii H99]	51	24	24	306	1	558	6.3	5582	0	1.121	0.16	0.65913	0.91973	64.8	94.9	105.1	High
High	XP_012049621.1	J9VKA9	dihydrolipoyl dehydrogenase [Cryptococcus neoformans var. grubii H99]	59	27	27	344	1	511	7.08	8387	0	1.12	0.16	0.658146	0.91973	131.86	125.2	74.8	High
High	XP_012047613.1	J9VLP9	aminopeptidase 2 [Cryptococcus neoformans var. grubii H99]	57	53	53	654	1	1014	6.42	12035	0	1.119	0.16	0.657463	0.91973	65.69	102	98	High
High	XP_012052362.1	J9VTG4	taurine catabolism dioxygenase TauD [Cryptococcus neoformans var. grubii H99]	32	12	12	54	1	448	7.53	999	0	1.117	0.16	0.643463	0.918071	106.14	107	93	High
High	XP_012049924.1	J9VNA2	leukotriene A-4 hydrolase/aminopeptidase [Cryptococcus neoformans var. grubii H99]	29	19	19	154	1	632	5.35	2844	0	1.117	0.16	0.656009	0.91973	70.99	100.5	99.5	High
High	XP_012052864.1	J9VZN8	chlorophyll synthesis pathway protein BchC [Cryptococcus neoformans var. grubii H99]	32	9	9	99	1	400	6.99	1608	0	1.116	0.16	0.654451	0.91973	70.58	119.9	80.1	High
High	XP_012051012.1	J9VW12	phosphomethylpyrimidine kinase [Cryptococcus neoformans var. grubii H99]	12	8	8	26	1	561	6.57	441	0	1.113	0.15	0.662635	0.91973	83.58	110.1	89.9	High
High	XP_012050515.1	J9VWK9	proteasome component PRE2 [Cryptococcus neoformans var. grubii H99]	25	8	8	96	1	332	5.99	2390	0	1.11	0.15	0.649498	0.91973	80.34	109.5	90.5	High
High	XP_012051286.1	J9VY99	hypothetical protein CNAG_03480 [Cryptococcus neoformans var. grubii H99]	1	1	1	2	1	1125	6.38	34	0	1.11	0.15	0.648953	0.91973	20.68	108.9	91.1	High
High	XP_012049733.1	J9VMH9	hypothetical protein CNAG_02400 [Cryptococcus neoformans var. grubii H99]	12	4	4	39	1	298	4.69	696	0	1.108	0.15	0.657461	0.91973	37.22	49.9	150.1	High
High	XP_012050136.1	J9VPU9	asparagine-tRNA ligase [Cryptococcus neoformans var. grubii H99]	27	16	16	75	1	600	5.57	1141	0	1.106	0.15	0.64586	0.91973	117.27	108.1	91.9	High
High	XP_012052884.1	J9W225	large subunit ribosomal protein L23 [Cryptococcus neoformans var. grubii H99]	41	7	7	146	1	138	10.24	1773	0	1.106	0.15	0.645778	0.91973	71.6	96.9	103.1	High
High	XP_012048843.1	J9VMB2	hypothetical protein CNAG_05309 [Cryptococcus neoformans var. grubii H99]	5	2	2	13	1	463	9.25	260	0	1.106	0.15	0.642942	0.918071	60.62	101.6	98.4	High
High	XP_012049493.1	J9VJY5	importin alpha subunit [Cryptococcus neoformans var. grubii H99]	3	1	1	1	1	536	5.11	34	0	1.106	0.14	0.680344	0.929111	99.21	84.7	115.3	High
High	XP_012047053.1	J9VJ33	hypothetical protein CNAG_07361 [Cryptococcus neoformans var. grubii H99]	9	3	3	4	1	291	7.36	39	0	1.105	0.14	0.633966	0.918071	102.32	51.5	148.5	High
High	XP_012052677.1	J9VUD5	metallo-beta-lactamase [Cryptococcus neoformans var. grubii H99]	24	10	10	37	1	481	6.13	475	0	1.103	0.14	0.643067	0.918071	45.25	92.4	107.6	High
High	XP_012049105.1	J9VKZ3	hypothetical protein CNAG_00995 [Cryptococcus neoformans var. grubii H99]	14	9	9	57	1	649	6.92	821	0	1.101	0.14	0.640489	0.918071	86.81	88.5	111.5	High
High	XP_012046722.1	J9VLL6	V-type H -transporting ATPase subunit AC39 [Cryptococcus neoformans var. grubii H99]	12	4	4	8	1	356	4.79	65	0	1.097	0.13	0.665171	0.91973	79.64	99.8	100.2	High
High	XP_012053221.1	J9W0I6	large subunit ribosomal protein L13 [Cryptococcus neoformans var. grubii H99]	56	18	18	532	1	199	10.4	8272	0	1.096	0.13	0.636019	0.918071	87.68	90.5	109.5	High
High	XP_012053163.1	J9W2K7	cytoplasmic protein [Cryptococcus neoformans var. grubii H99]	39	7	7	68	1	167	4.61	880	0	1.092	0.13	0.632744	0.918071	93.47	120.2	79.8	High
High	XP_012050063.1	J9VQ46	lupus La protein [Cryptococcus neoformans var. grubii H99]	21	11	11	43	1	517	8.16	797	0	1.091	0.13	0.631606	0.918071	111.12	103.7	96.3	High
High	XP_012052547.1	J9VT98	sphingolipid C9-methyltransferase [Cryptococcus neoformans var. grubii H99]	8	4	4	7	1	489	6.8	110	0	1.089	0.12	0.613632	0.9133	70.7	144.8	55.2	High
High	XP_012052829.1	J9W1V7	glutathione S-transferase [Cryptococcus neoformans var. grubii H99]	22	8	5	51	1	330	6.8	698	0	1.084	0.12	0.657075	0.91973	49.57	65.5	134.5	High
High	XP_012052446.1	J9VUP9	cytoplasmic protein [Cryptococcus neoformans var. grubii H99]	8	5	5	10	1	762	6.19	78	0	1.083	0.12	0.626223	0.914128	105.61	140.5	59.5	High
High	XP_012048055.1	J9VQQ4	hypothetical protein CNAG_02661 [Cryptococcus neoformans var. grubii H99]	16	3	3	4	1	267	4.54	54	0	1.082	0.11	0.642806	0.918071	28.32	96.7	103.3	High
High	XP_012050141.1	J9VLS7	hypothetical protein CNAG_02422 [Cryptococcus neoformans var. grubii H99]	43	6	6	35	1	171	5	711	0	1.082	0.11	0.617143	0.913867	67.13	111.4	88.6	High
High	XP_012053761.1	J9VX68	asparagine synthase (glutamine-hydrolyzing) [Cryptococcus neoformans var. grubii H99]	35	18	18	212	1	592	6.57	3594	0	1.08	0.11	0.621296	0.913867	69.64	102.4	97.6	High
High	XP_012051860.1	J9VZQ9	enoyl-CoA hydratase [Cryptococcus neoformans var. grubii H99]	40	10	10	99	1	283	8.91	1923	0	1.079	0.11	0.620053	0.913867	77.91	75.9	124.1	High
High	XP_012048409.1	J9VQU0	glucose-6-phosphate 1-epimerase [Cryptococcus neoformans var. grubii H99]	46	12	12	244	1	283	6.55	3854	0	1.078	0.11	0.619684	0.913867	55.56	101.4	98.6	High
High	XP_012048337.1	J9VL33	2,3-bisphosphoglycerate-independent phosphoglycerate mutase [Cryptococcus neoformans var. grubii H99]	56	29	29	586	1	532	6.01	9123	0	1.078	0.11	0.619576	0.913867	94.94	87.5	112.5	High
High	XP_012052920.1	J9VWC2	V-type H -transporting ATPase subunit C [Cryptococcus neoformans var. grubii H99]	2	1	1	2	1	396	6.04	35	0	1.078	0.11	0.660669	0.91973	53.03	96.7	103.3	High
High	XP_012048624.1	J9VNP7	hypothetical protein CNAG_04963 [Cryptococcus neoformans var. grubii H99]	5	1	1	1	1	443	4.75	15	0	1.077	0.11	0.647009	0.91973	50.23	103.7	96.3	High
High	XP_012048038.1	J9VI38	3-hydroxyisobutyrate dehydrogenase [Cryptococcus neoformans var. grubii H99]	5	3	3	16	1	604	6.25	265	0	1.073	0.1	0.635561	0.918071	57.15	113.3	86.7	High
High	XP_012052717.1	J9W1J2	pre-mRNA-processing factor 19 [Cryptococcus neoformans var. grubii H99]	19	8	8	110	1	508	6.02	2145	0	1.07	0.1	0.61226	0.912777	75.89	129.4	70.6	High
High	XP_012053305.1	J9VWG5	alcohol dehydrogenase [Cryptococcus neoformans var. grubii H99]	14	4	4	9	1	360	7.17	79	0	1.066	0.09	0.598372	0.904341	61.04	111.8	88.2	High
High	XP_012048740.1	J9VJM8	beta-1,2-xylosyltransferase 1 [Cryptococcus neoformans var. grubii H99]	26	16	16	55	1	674	5.62	624	0	1.065	0.09	0.594879	0.902477	92.8	79.1	120.9	High
High	XP_012051510.1	J9VZC4	dolichyl-diphosphooligosaccharide-protein glycosyltransferase [Cryptococcus neoformans var. grubii H99]	3	2	2	7	1	821	8.28	130	0	1.058	0.08	0.5913	0.902477	59.32	85.9	114.1	High
High	XP_012053467.1	J9VWK6	plasma-membrane proton-efflux P-type ATPase [Cryptococcus neoformans var. grubii H99]	25	21	21	147	1	998	5.44	2134	0	1.054	0.08	0.597227	0.903924	94.89	71.7	128.3	High
High	XP_012048224.1	J9VH84	d-arabinitol 2-dehydrogenase [Cryptococcus neoformans var. grubii H99]	37	13	13	243	1	354	6.46	3569	0	1.052	0.07	0.594806	0.902477	103.01	85.8	114.2	High
High	XP_012052046.1	J9VYC0	fumarate reductase [Cryptococcus neoformans var. grubii H99]	31	19	19	85	1	637	7.09	1126	0	1.05	0.07	0.593216	0.902477	79.13	93.7	106.3	High
High	XP_012049375.1	J9VKG9	hypothetical protein CNAG_01186 [Cryptococcus neoformans var. grubii H99]	13	7	7	26	1	759	6.55	431	0	1.049	0.07	0.574056	0.893032	85.98	102.2	97.8	High
High	XP_012053482.1	J9VWM0	Cu2 -exporting ATPase [Cryptococcus neoformans var. grubii H99]	1	1	1	1	1	1054	5.43	21	0	1.049	0.07	0.639623	0.918071	9.28	103.5	96.5	High
High	XP_012048132.1	J9VKG7	dihydropteroate synthase [Cryptococcus neoformans var. grubii H99]	25	15	15	67	1	735	6.4	835	0	1.049	0.07	0.572387	0.893032	62.72	123.3	76.7	High
High	XP_012050054.1	J9VM42	nucleoside diphosphate kinase [Cryptococcus neoformans var. grubii H99]	85	9	9	578	1	152	7.44	7502	0	1.048	0.07	0.59146	0.902477	59.98	112.6	87.4	High
High	XP_012053707.1	J9VWB9	phosphomannomutase [Cryptococcus neoformans var. grubii H99]	74	19	19	399	1	271	5.52	7326	0	1.048	0.07	0.591083	0.902477	44.56	102.6	97.4	High
High	XP_012047810.1	J9VM70	nuclear protein [Cryptococcus neoformans var. grubii H99]	7	4	4	11	1	645	8.05	148	0	1.047	0.07	0.631471	0.918071	84.83	60.7	139.3	High
High	XP_012048866.1	J9VR82	transcriptional regulator [Cryptococcus neoformans var. grubii H99]	4	1	1	2	1	247	6.29	44	0	1.045	0.06	0.606845	0.906973	51.61	102.2	97.8	High
High	XP_012050468.1	J9VTV6	6,7-dimethyl-8-ribityllumazine synthase [Cryptococcus neoformans var. grubii H99]	40	9	9	217	1	221	5.53	5252	0	1.042	0.06	0.585714	0.899024	114.26	75	125	High
High	XP_012051973.1	J9VXY3	gluconolactonase [Cryptococcus neoformans var. grubii H99]	5	2	2	6	1	479	6.28	136	0	1.034	0.05	0.594139	0.902477	72.81	53.9	146.1	High
High	XP_012046601.1	J9VG91	large subunit ribosomal protein L30e [Cryptococcus neoformans var. grubii H99]	71	8	8	290	1	113	9.73	5947	0	1.029	0.04	0.57367	0.893032	61.79	106	94	High
High	XP_012049562.1	J9VMI9	hypothetical protein CNAG_06813 [Cryptococcus neoformans var. grubii H99]	11	7	7	19	1	641	7.09	278	0	1.026	0.04	0.576638	0.893164	65.63	96.3	103.7	High
High	XP_012050565.1	J9VWQ8	endoribonuclease [Cryptococcus neoformans var. grubii H99]	46	5	5	22	1	129	4.72	381	0	1.02	0.03	0.602101	0.905175	59.18	54.7	145.3	High
Medium	XP_012051636.1	J9VR46	hypothetical protein CNAG_04171 [Cryptococcus neoformans var. grubii H99]	3	1	1	11	1	251	6.1	77	0	1.017	0.02	0.580113	0.89622	48.94	100.8	99.2	High
High	XP_012053808.1	J9VZR6	2-isopropylmalate synthase [Cryptococcus neoformans var. grubii H99]	27	18	18	180	1	639	6.35	3075	0	1.014	0.02	0.559628	0.887566	88.91	93.1	106.9	High
High	XP_012050191.1	J9VPH4	3,4-dihydroxy-2-butanone-4-phosphate synthase [Cryptococcus neoformans var. grubii H99]	23	5	5	31	1	240	5.87	416	0	1.012	0.02	0.576082	0.893076	88.49	112.7	87.3	High
High	XP_012047427.1	J9VKV8	large subunit ribosomal protein L10-like [Cryptococcus neoformans var. grubii H99]	50	11	11	524	1	216	10.17	12305	0	1.01	0.01	0.555778	0.883225	79.1	105.2	94.8	High
High	XP_012049097.1	J9VR90	hypothetical protein CNAG_01008 [Cryptococcus neoformans var. grubii H99]	5	2	2	2	1	399	6.84	26	0	1.008	0.01	0.612009	0.912777	39.98	70.8	129.2	High
High	XP_012047402.1	J9VIH2	serine/threonine-protein phosphatase PP1 [Cryptococcus neoformans var. grubii H99]	63	18	18	327	1	314	5.38	5988	0	1.008	0.01	0.553829	0.883225	61.48	102.9	97.1	High
High	XP_012052744.1	J9VZA7	hypothetical protein CNAG_01771 [Cryptococcus neoformans var. grubii H99]	13	2	2	9	1	166	5.14	129	0	1.007	0.01	0.565203	0.891994	28.7	97.8	102.2	High
High	XP_012050408.1	J9VWX1	glycine-tRNA ligase [Cryptococcus neoformans var. grubii H99]	21	13	13	31	1	699	6.84	565	0	1.004	0.01	0.590477	0.902477	125.06	141.4	58.6	High
High	XP_012053815.1	J9W1R8	GDSL Lipase/Acylhydrolase [Cryptococcus neoformans var. grubii H99]	57	11	11	134	1	272	5.39	1907	0	1.003	0	0.548676	0.879769	67.52	96.9	103.1	High
High	XP_012046286.1	J9VEP2	DNA topoisomerase II [Cryptococcus neoformans var. grubii H99]	1	1	1	1	1	1312	8.16	24	0	1	0	0.599482	0.904361	69.08	96.3	103.7	High
High	XP_012053809.1	J9VWV5	dihydroxy-acid dehydratase [Cryptococcus neoformans var. grubii H99]	42	23	23	327	1	596	7.01	5411	0	1	0	0.545948	0.879118	79.15	97.4	102.6	High
High	XP_012052396.1	J9VTQ9	amino oxidase [Cryptococcus neoformans var. grubii H99]	46	17	16	105	1	470	8.07	2016	1	0.999	0	0.545264	0.878809	61.31	90.6	109.4	High
High	XP_012051791.1	J9VUP1	cyclin H [Cryptococcus neoformans var. grubii H99]	2	1	1	4	1	447	7.09	42	0	0.999	0	0.602025	0.905175	93.43	100	100	High
High	XP_012053460.1	J9W365	Cullin 1 [Cryptococcus neoformans var. grubii H99]	2	1	1	1	1	775	7.75	26	0	0.999	0	0.621562	0.913867	117.09	94.8	105.2	High
High	XP_012051217.1	J9VY09	succinyl-CoA synthetase alpha subunit [Cryptococcus neoformans var. grubii H99]	32	7	7	15	1	333	9.55	200	0	0.995	-0.01	0.552255	0.882128	98.04	111	89	High
High	XP_012046543.1	J9VD92	glycerol-3-phosphate dehydrogenase (NAD()) [Cryptococcus neoformans var. grubii H99]	60	19	19	242	1	344	5.87	4355	0	0.994	-0.01	0.540292	0.873944	62.86	96.5	103.5	High
High	XP_012051683.1	J9VWK2	hypothetical protein CNAG_04237 [Cryptococcus neoformans var. grubii H99]	65	5	5	54	1	95	5.49	998	0	0.989	-0.02	0.534948	0.869229	53.73	95.4	104.6	High
High	XP_012048791.1	J9VJ71	large subunit ribosomal protein L8 [Cryptococcus neoformans var. grubii H99]	52	15	15	252	1	255	10.87	5475	0	0.987	-0.02	0.533521	0.869229	91.59	74.4	125.6	High
High	XP_012053920.1	J9W4B8	branched-chain-amino-acid transaminase [Cryptococcus neoformans var. grubii H99]	30	9	9	85	1	389	6.44	1481	0	0.983	-0.03	0.511845	0.857389	59.9	113	87	High
High	XP_012051535.1	J9VSC3	hypothetical protein CNAG_04443 [Cryptococcus neoformans var. grubii H99]	61	19	19	418	1	322	8.66	6609	0	0.98	-0.03	0.527131	0.865172	79.91	69.7	130.3	High
High	XP_012048623.1	J9VIF2	orotidine 5'-phosphate decarboxylase [Cryptococcus neoformans var. grubii H99]	67	14	14	154	1	270	6.43	2424	0	0.976	-0.03	0.52321	0.86349	62.81	77.8	122.2	High
High	XP_012046268.1	J9VIS9	porphobilinogen synthase [Cryptococcus neoformans var. grubii H99]	39	11	11	115	1	350	6.84	2547	0	0.976	-0.03	0.523159	0.86349	60.09	102.2	97.8	High
High	XP_012052591.1	J9VTG9	WD-repeat protein [Cryptococcus neoformans var. grubii H99]	44	23	23	230	1	606	6.55	3195	0	0.974	-0.04	0.520923	0.862652	49.2	101.8	98.2	High
High	XP_012047605.1	J9VJB8	20S proteasome subunit alpha 1 [Cryptococcus neoformans var. grubii H99]	62	15	15	286	1	256	6.61	6050	0	0.969	-0.04	0.51671	0.859902	52.26	97.9	102.1	High
High	XP_012048687.1	J9VRH3	ADP-ribosylation factor GTPase-activating protein 1 [Cryptococcus neoformans var. grubii H99]	10	5	5	29	1	420	6.35	383	0	0.969	-0.05	0.539778	0.873903	45.62	98.7	101.3	High
High	XP_012046909.1	J9VFH4	V-type H -transporting ATPase 54 kDa subunit [Cryptococcus neoformans var. grubii H99]	6	2	2	5	1	444	6.74	65	0	0.964	-0.05	0.546539	0.879279	95.12	108.9	91.1	High
High	XP_012048963.1	J9VKL4	thioredoxin [Cryptococcus neoformans var. grubii H99]	12	3	3	5	1	311	6.1	73	0	0.96	-0.06	0.53597	0.870101	31.53	130.3	69.7	High
High	XP_012049150.1	J9VPB4	hypothetical protein CNAG_00862 [Cryptococcus neoformans var. grubii H99]	18	5	5	11	1	373	5.07	81	0	0.958	-0.06	0.502832	0.850352	49.69	97	103	High
High	XP_012047526.1	J9VGA0	hypothetical protein CNAG_03882 [Cryptococcus neoformans var. grubii H99]	18	6	6	14	1	375	5.5	102	0	0.955	-0.07	0.520541	0.862652	70.46	88.3	111.7	High
High	XP_012046606.1	J9VDL3	isoleucine-tRNA ligase [Cryptococcus neoformans var. grubii H99]	12	12	12	36	1	1094	6.34	427	0	0.955	-0.07	0.524373	0.864611	92.57	96	104	High
High	XP_012050081.1	J9VSC4	large subunit ribosomal protein L21e [Cryptococcus neoformans var. grubii H99]	67	13	13	195	1	160	10.67	3978	0	0.952	-0.07	0.500581	0.848852	80.17	97.4	102.6	High
High	XP_012049950.1	J9VN73	mitochondrial intermembrane space import and assembly protein 40 [Cryptococcus neoformans var. grubii H99]	10	2	2	5	1	231	4.63	56	0	0.952	-0.07	0.523151	0.86349	35.63	97	103	High
High	XP_012050793.1	J9VTB3	pyruvate dehydrogenase (acetyl-transferring) E1 component, alpha subunit [Cryptococcus neoformans var. grubii H99]	54	19	19	267	1	413	8.43	5328	0	0.951	-0.07	0.499418	0.848839	111.46	106.5	93.5	High
High	XP_012046629.1	J9VEI4	complement component 1 Q subcomponent-binding protein, mitochondrial [Cryptococcus neoformans var. grubii H99]	21	4	4	31	1	267	4.58	406	0	0.942	-0.09	0.515875	0.859311	30.99	67.1	132.9	High
High	XP_012052926.1	J9W1K0	beta-glucosidase [Cryptococcus neoformans var. grubii H99]	3	2	2	2	1	815	5.07	75	0	0.94	-0.09	0.512438	0.857578	51.59	38.6	161.4	High
High	XP_012051489.1	J9VUG6	hypothetical protein CNAG_04315 [Cryptococcus neoformans var. grubii H99]	6	3	3	7	1	560	7.88	174	0	0.94	-0.09	0.531222	0.868699	100.12	125.9	74.1	High
High	XP_012047466.1	J9VGN9	histidinol-phosphate transaminase [Cryptococcus neoformans var. grubii H99]	32	11	11	158	1	410	5.6	2849	0	0.939	-0.09	0.487544	0.843536	50.82	87.6	112.4	High
High	XP_012048109.1	J9VID8	small subunit ribosomal protein S12e [Cryptococcus neoformans var. grubii H99]	39	5	5	143	1	148	5.08	2030	0	0.935	-0.1	0.48365	0.843536	105.24	100.2	99.8	High
High	XP_012047180.1	J9VNB3	valine-tRNA ligase [Cryptococcus neoformans var. grubii H99]	11	12	12	28	1	1109	6.64	460	0	0.931	-0.1	0.521091	0.862652	92.1	87.7	112.3	High
High	XP_012048518.1	J9VLV6	cation-transporting ATPase 13A1 [Cryptococcus neoformans var. grubii H99]	4	4	4	7	1	1156	7.59	130	0	0.93	-0.11	0.478653	0.841997	43.21	93.4	106.6	High
High	XP_012046605.1	J9VG96	3-isopropylmalate dehydratase, large subunit [Cryptococcus neoformans var. grubii H99]	3	2	2	7	1	763	6.04	145	0	0.927	-0.11	0.533789	0.869229	35.01	97.3	102.7	High
High	XP_012046446.1	J9VMR8	mitochondrial protein [Cryptococcus neoformans var. grubii H99]	12	3	3	6	1	311	5.95	50	0	0.926	-0.11	0.493991	0.845594	40.04	96.1	103.9	High
High	XP_012048777.1	J9VJ49	NADH dehydrogenase (ubiquinone) 1 alpha subcomplex 8 [Cryptococcus neoformans var. grubii H99]	39	7	7	27	1	155	7.91	291	0	0.924	-0.11	0.500367	0.848852	70.08	91	109	High
High	XP_012051980.1	J9VSR9	hypothetical protein CNAG_04737 [Cryptococcus neoformans var. grubii H99]	8	9	9	27	1	1020	5.85	304	0	0.923	-0.12	0.486574	0.843536	73.49	102.3	97.7	High
High	XP_012051243.1	J9VQ85	alginate lyase [Cryptococcus neoformans var. grubii H99]	7	2	2	27	1	396	5.08	437	0	0.921	-0.12	0.502891	0.850352	84.17	111.7	88.3	High
High	XP_012051433.1	J9VU49	lysine-tRNA ligase [Cryptococcus neoformans var. grubii H99]	30	19	19	186	1	630	7.14	3365	0	0.92	-0.12	0.469294	0.839338	64.99	95.8	104.2	High
High	XP_012052223.1	J9VSK2	COP9 signalosome complex subunit 5 [Cryptococcus neoformans var. grubii H99]	2	1	1	1	1	371	6.34	20	0	0.919	-0.12	0.54308	0.876868	38.45	106.1	93.9	High
High	XP_012047200.1	J9VIJ7	hypothetical protein CNAG_03735 [Cryptococcus neoformans var. grubii H99]	7	5	5	12	1	637	5.71	168	0	0.919	-0.12	0.468617	0.839338	70.12	18.6	181.4	High
High	XP_012046644.1	J9VDT7	gly-X carboxypeptidase [Cryptococcus neoformans var. grubii H99]	10	4	4	7	1	573	6.57	89	0	0.918	-0.12	0.505667	0.852108	86.94	91	109	High
High	XP_012053447.1	J9W0W6	guanine deaminase [Cryptococcus neoformans var. grubii H99]	11	5	5	9	1	469	5.66	120	0	0.918	-0.12	0.487502	0.843536	59.74	71.5	128.5	High
High	XP_012052685.1	J9W1G1	hypothetical protein CNAG_01686 [Cryptococcus neoformans var. grubii H99]	61	10	10	115	1	233	5.94	2092	0	0.918	-0.12	0.467337	0.839338	120.85	102.1	97.9	High
High	XP_012048226.1	J9VMD3	large subunit ribosomal protein L5e [Cryptococcus neoformans var. grubii H99]	71	21	21	479	1	304	8.69	9335	0	0.917	-0.12	0.46679	0.839338	57.5	92.4	107.6	High
High	XP_012048208.1	J9VHW4	RNA-binding protein 8A [Cryptococcus neoformans var. grubii H99]	12	2	2	3	1	123	5.15	20	0	0.917	-0.13	0.495139	0.845594	53.81	117.7	82.3	High
High	XP_012049004.1	J9VKZ1	hypothetical protein CNAG_06946 [Cryptococcus neoformans var. grubii H99]	48	19	19	223	1	348	6.64	2774	0	0.913	-0.13	0.463012	0.839238	46.48	89.2	110.8	High
High	XP_012051653.1	J9VU63	protein transporter SEC13 [Cryptococcus neoformans var. grubii H99]	16	4	4	21	1	332	6.23	358	0	0.91	-0.14	0.488936	0.845128	97.29	140.4	59.6	High
High	XP_012048123.1	J9VHN6	hypothetical protein CNAG_02775 [Cryptococcus neoformans var. grubii H99]	9	1	1	2	1	218	4.45	28	0	0.906	-0.14	0.479366	0.842422	76.97	95.1	104.9	High
High	XP_012048837.1	J9VPM8	isocitrate lyase [Cryptococcus neoformans var. grubii H99]	4	2	2	2	1	549	7.33	33	0	0.905	-0.14	0.503837	0.851147	32.83	100.1	99.9	High
High	XP_012049851.1	J9VN68	protein Clp1 [Cryptococcus neoformans var. grubii H99]	11	5	5	10	1	547	5.08	152	0	0.904	-0.15	0.472765	0.839338	103.64	94.3	105.7	High
High	XP_012048303.1	J9VGW3	large subunit ribosomal protein L23 [Cryptococcus neoformans var. grubii H99]	58	13	13	433	1	154	10.56	6730	0	0.904	-0.15	0.453894	0.830283	99.72	67.1	132.9	High
High	XP_012050745.1	J9VNW6	small subunit ribosomal protein S15 [Cryptococcus neoformans var. grubii H99]	37	4	4	295	1	150	10.11	3525	0	0.901	-0.15	0.451804	0.827305	117.89	72.2	127.8	High
High	XP_012047276.1	J9VLI0	nit protein 1 [Cryptococcus neoformans var. grubii H99]	21	7	7	19	1	355	7.46	222	0	0.901	-0.15	0.479937	0.842599	36.75	95.7	104.3	High
High	XP_012052598.1	J9VU15	chlorophyll synthesis pathway protein BchC [Cryptococcus neoformans var. grubii H99]	80	27	27	1108	1	349	5.87	19087	0	0.897	-0.16	0.447579	0.823785	53.18	85.8	114.2	High
High	XP_012051815.1	J9VZK0	RNA polymerase II transcription factor [Cryptococcus neoformans var. grubii H99]	10	4	4	10	1	513	4.92	299	0	0.893	-0.16	0.496763	0.846926	75.29	147.6	52.4	High
High	XP_012049678.1	J9VM09	inorganic pyrophosphatase [Cryptococcus neoformans var. grubii H99]	60	20	20	868	1	316	6.54	17584	0	0.893	-0.16	0.443371	0.822088	54.77	83.2	116.8	High
High	XP_012052207.1	J9VSL9	hypothetical protein CNAG_04789 [Cryptococcus neoformans var. grubii H99]	8	2	2	17	1	286	8.16	272	0	0.889	-0.17	0.49461	0.845594	21.09	92.6	107.4	High
High	XP_012048141.1	J9VIA1	dihydroxyacetone kinase [Cryptococcus neoformans var. grubii H99]	24	13	13	49	1	591	5.63	806	0	0.888	-0.17	0.439348	0.818874	62.35	93.2	106.8	High
High	XP_012047550.1	J9VJ43	glucose-6-phosphate isomerase [Cryptococcus neoformans var. grubii H99]	54	22	22	952	1	556	6.74	17695	0	0.887	-0.17	0.437728	0.818281	44.72	90.6	109.4	High
High	XP_012047661.1	J9VLV1	coatomer beta' subunit [Cryptococcus neoformans var. grubii H99]	24	16	16	141	1	829	5.27	1796	0	0.882	-0.18	0.433328	0.818058	71.27	106.3	93.7	High
High	XP_012053842.1	J9VZW0	cytochrome b5 [Cryptococcus neoformans var. grubii H99]	25	3	3	7	1	158	4.81	115	0	0.879	-0.19	0.456764	0.833408	42.33	87.5	112.5	High
High	XP_012050046.1	J9VM62	NADH-quinone oxidoreductase subunit B 2 [Cryptococcus neoformans var. grubii H99]	16	4	4	20	1	229	9.79	494	0	0.879	-0.19	0.448452	0.824544	40.91	100.9	99.1	High
High	XP_012046969.1	J9VMN7	cellulase [Cryptococcus neoformans var. grubii H99]	4	3	3	7	1	789	4.49	200	0	0.874	-0.19	0.447297	0.823785	51.82	73.6	126.4	High
High	XP_012052121.1	J9W0J1	enoyl reductase [Cryptococcus neoformans var. grubii H99]	47	13	12	188	1	360	5.77	3132	1	0.874	-0.19	0.426096	0.815279	42.31	79.5	120.5	High
High	XP_012047900.1	J9VHN5	kynureninase [Cryptococcus neoformans var. grubii H99]	44	16	16	150	1	453	6.64	2424	0	0.873	-0.2	0.424782	0.815279	58.81	68.4	131.6	High
High	XP_012052369.1	J9VTH9	calmodulin [Cryptococcus neoformans var. grubii H99]	95	14	14	229	1	149	4.42	4146	0	0.873	-0.2	0.424405	0.815279	88.88	85.6	114.4	High
High	XP_012051157.1	J9VQJ0	histone acetyltransferase type B subunit 2 [Cryptococcus neoformans var. grubii H99]	20	7	7	67	1	435	4.96	1184	0	0.869	-0.2	0.421417	0.8134	61.04	69.5	130.5	High
High	XP_012053371.1	J9VYK7	hypothetical protein CNAG_06272 [Cryptococcus neoformans var. grubii H99]	4	1	1	10	1	288	5.39	168	0	0.869	-0.2	0.499624	0.848839	63.18	110.9	89.1	High
High	XP_012052898.1	J9VXP6	prephenate dehydrogenase (NADP) [Cryptococcus neoformans var. grubii H99]	11	4	4	14	1	445	6.48	320	0	0.868	-0.2	0.436719	0.818058	46.21	90.3	109.7	High
High	XP_012050124.1	J9VS68	glutathione-disulfide reductase [Cryptococcus neoformans var. grubii H99]	57	27	27	449	1	479	6.6	8539	0	0.868	-0.2	0.419686	0.8134	52.58	92.4	107.6	High
High	XP_012048146.1	J9VKE7	solute carrier family 30 (zinc transporter), member 1 [Cryptococcus neoformans var. grubii H99]	10	3	3	8	1	523	6.27	115	0	0.866	-0.21	0.445745	0.823785	30.56	78.7	121.3	High
High	XP_012048772.1	J9VRZ0	hypothetical protein CNAG_05190 [Cryptococcus neoformans var. grubii H99]	2	1	1	1	1	697	8.06	34	0	0.865	-0.21	0.477821	0.841997	24.45	92.8	107.2	High
High	XP_012049487.1	J9VK01	cyanate hydratase [Cryptococcus neoformans var. grubii H99]	51	10	10	294	1	183	5.71	4334	0	0.864	-0.21	0.415864	0.8134	37.08	87.7	112.3	High
High	XP_012046151.1	J9VHR1	U6 snRNA-associated Sm-like protein LSm5 [Cryptococcus neoformans var. grubii H99]	27	2	2	23	1	84	4.56	349	0	0.861	-0.22	0.48068	0.843075	50.59	70	130	High
High	XP_012048202.1	J9VQ27	20S proteasome subunit beta 4 [Cryptococcus neoformans var. grubii H99]	44	6	6	120	1	224	6.54	2061	0	0.857	-0.22	0.409707	0.8134	55.32	55	145	High
High	XP_012046922.1	J9VJS8	dihydroorotase, homodimeric type [Cryptococcus neoformans var. grubii H99]	26	9	9	47	1	353	6.89	690	0	0.856	-0.22	0.408189	0.8134	63.76	56.8	143.2	High
High	XP_012052286.1	J9VZX3	WD40 repeat protein Ciao1 [Cryptococcus neoformans var. grubii H99]	10	3	3	10	1	440	4.72	99	0	0.853	-0.23	0.434116	0.818058	53.05	59.9	140.1	High
High	XP_012047134.1	J9VG46	hypothetical protein CNAG_06716 [Cryptococcus neoformans var. grubii H99]	4	1	1	7	1	261	5.08	176	0	0.851	-0.23	0.466567	0.839338	22.63	94.3	105.7	High
High	XP_012049272.1	J9VKW0	20S proteasome subunit alpha 4 [Cryptococcus neoformans var. grubii H99]	28	9	9	106	1	289	6.87	1741	0	0.85	-0.23	0.402756	0.812729	50.69	91.1	108.9	High
High	XP_012046734.1	J9VEU9	protein kinase C substrate 80K-H [Cryptococcus neoformans var. grubii H99]	8	4	4	15	1	557	4.92	136	0	0.849	-0.24	0.416291	0.8134	26.85	86.9	113.1	High
High	XP_012051954.1	J9W087	hypothetical protein CNAG_04801 [Cryptococcus neoformans var. grubii H99]	19	9	9	41	1	517	5.43	829	0	0.846	-0.24	0.400419	0.81035	68.11	102.3	97.7	High
High	XP_012048153.1	J9VQB8	glycine cleavage system T protein [Cryptococcus neoformans var. grubii H99]	27	11	11	57	1	410	8.54	1218	0	0.845	-0.24	0.398545	0.809156	66.01	89.6	110.4	High
High	XP_012050838.1	J9VXA5	alpha-1,3-glucan synthase [Cryptococcus neoformans var. grubii H99]	8	17	17	129	1	2439	5.6	1645	0	0.845	-0.24	0.39791	0.809156	31.5	86.7	113.3	High
High	XP_012048362.1	J9VIZ3	isochorismatase hydrolase [Cryptococcus neoformans var. grubii H99]	19	3	3	8	1	191	5.57	107	0	0.844	-0.24	0.431085	0.818058	56.3	118.3	81.7	High
High	XP_012046725.1	J9VE48	3-isopropylmalate dehydrogenase [Cryptococcus neoformans var. grubii H99]	55	17	17	167	1	373	5.64	2505	0	0.839	-0.25	0.392814	0.806825	49.36	85.9	114.1	High
High	XP_012048229.1	J9VMC9	quinone oxidoreductase [Cryptococcus neoformans var. grubii H99]	25	6	6	19	1	350	6.43	479	0	0.839	-0.25	0.379239	0.790921	36.2	83.3	116.7	High
High	XP_012046963.1	J9VK16	DNA-directed RNA polymerase I, II, and III subunit RPABC1 [Cryptococcus neoformans var. grubii H99]	10	3	3	4	1	255	9.42	39	0	0.838	-0.25	0.45971	0.835793	56.87	119.1	80.9	High
High	XP_012050133.1	J9VS56	annexin XIV [Cryptococcus neoformans var. grubii H99]	10	5	5	13	1	470	7.4	246	0	0.838	-0.26	0.439418	0.818874	37.87	91	109	High
[truncated: 359 more rows]

## Sheet: sheet 3_2807 FeCu
Protein FDR Confidence: Combined	Accession	Uniprot	Description	Coverage [%]	# Peptides	# Unique Peptides	# PSMs	# Protein Groups	# AAs	calc. pI	Score Mascot: Mascot	# Razor Peptides	Abundance Ratio: (FC) / (M)	Abundance Ratio (log2): (FC) / (M)	Abundance Ratio P-Value: (FC) / (M)	Abundance Ratio Adj. P-Value: (FC) / (M)	Abundance Ratio Variability [%]: (FC) / (M)	Abundances (Grouped): FC	Abundances (Grouped): M	Found FC
[truncated: 1,484 more rows]

[truncated: 1 more sheets: sheet 4_3102 FeCu]
