# Supplementary material for: The Combination of Iron and Copper Increases Pathogenicity and Induces Proteins Related to the Main Virulence Factors in Clinical Isolates of Cryptococcus neoformans var. grubii
Source: J Fungi (Basel). 2022 Jan 6;8(1):57. doi: 10.3390/jof8010057 (PMC8778102; doi:10.3390/jof8010057)
Supplement: Supplementary file 1 [file jof-08-00057-s001.zip › Table S2 S4 S6 S7.xlsx]

## Sheet: Table S2
	Table S2. Gene ontology analysis
					2807 Fe2+C+				2807 Minimal medium				3102 Fe2+C+				3102 Minimal medium
	GO ID	GO Term	Genes in the bkgd with this term		Percent of bkgd genes in your result	P-value	Benjamini		Percent of bkgd genes in your result	P-value	Benjamini		Percent of bkgd genes in your result	P-value	Benjamini		Percent of bkgd genes in your result	P-value	Benjamini
	GO:0009058	biosynthetic process	685		42.9	2.04e-251	1.52e-248		37.2	2.27e-214	1.66e-211		43.1	3.31e-17	1.83e-15		35.5	2.99e-203	2.10e-200
	GO:1901576	organic substance biosynthetic process	652		43.3	1.99e-227	7.46e-225		37.9	2.36e-199	8.65e-197		43.5	5.10e-17	2.68e-15		36.2	1.84e-190	6.47e-188
	GO:0044249	cellular biosynthetic process	638		43.4	1.00e-219	2.50e-217		38.1	4.25e-193	1.04e-190		43.8	2.62e-17	1.52e-15		36.2	8.46e-182	1.98e-179
	GO:1901566	organonitrogen compound biosynthetic process	334		64.1	1.85e-194	3.46e-192		56.6	1.34e-169	2.46e-167		64.6	5.72e-44	2.21e-41		55.4	3.56e-169	6.27e-167
	GO:0044237	cellular metabolic process	1169		23.9	3.48e-136	5.21e-134		21	2.70e-122	3.97e-120		39.2	5.59e-18	3.60e-16		19.8	1.54e-113	2.17e-111
	GO:0071704	organic substance metabolic process	1313		21.6	1.74e-127	2.17e-125		18.9	3.00e-114	3.67e-112		39.7	4.32e-23	5.55e-21		18	5.87e-108	6.88e-106
	GO:0044271	cellular nitrogen compound biosynthetic process	401		46.6	2.60e-127	2.78e-125		40.1	2.32e-106	2.43e-104		47	3.91e-15	1.68e-13		38.9	2.70e-104	2.38e-102
	GO:1901564	organonitrogen compound metabolic process	664		33.3	1.47e-120	1.37e-118		29.2	4.63e-106	4.25e-104		51.3	7.61e-39	2.20e-36		28.3	7.96e-105	8.00e-103
	GO:0008152	metabolic process	1699		17.3	8.60e-115	7.16e-113		15	8.26e-99	6.73e-97		41	5.42e-44	2.21e-41		14.3	6.00e-94	4.69e-92
	GO:0006807	nitrogen compound metabolic process	1035		24	9.43e-106	7.06e-104		20.8	1.27e-90	8.51e-89		39.7	6.56e-17	3.30e-15		19.8	3.06e-86	2.15e-84
	GO:0009987	cellular process	1526		18.3	7.39e-101	5.04e-99		16.1	1.45e-91	1.06e-89		35.5	4.41e-11	1.16e-9		15.2	1.06e-84	6.78e-83
	GO:0034641	cellular nitrogen compound metabolic process	673		30	2.12e-95	1.32e-93		25.4	7.14e-77	4.03e-75		39.7	2.33e-10	5.40e-9		24.5	2.99e-75	1.62e-73
	GO:0044238	primary metabolic process	1162		21.5	5.94e-95	3.42e-93		18.9	1.75e-85	1.07e-83		40.2	3.34e-21	2.58e-19		18.2	3.16e-84	1.85e-82
	GO:0043604	amide biosynthetic process	177		64.4	5.74e-92	3.07e-90		54.2	5.57e-73	2.92e-71		63.8	3.23e-22	3.40e-20		53.1	1.69e-72	8.49e-71
	GO:0043603	cellular amide metabolic process	189		61.4	3.91e-90	1.95e-88		51.9	4.25e-72	2.08e-70		62.4	5.78e-22	5.15e-20		50.8	9.65e-72	4.25e-70
	GO:0043043	peptide biosynthetic process	163		65.6	4.05e-87	1.89e-85		55.2	6.07e-69	2.62e-67		65.6	1.71e-22	1.98e-20		54	2.84e-68	1.11e-66
	GO:0006412	translation	161		65.2	6.97e-85	3.07e-83		55.3	3.59e-68	1.46e-66		65.2	9.45e-22	7.82e-20		54.7	6.48e-69	2.68e-67
	GO:0006518	peptide metabolic process	170		62.9	3.69e-84	1.54e-82		52.9	1.01e-66	3.89e-65		63.5	5.20e-21	3.76e-19		51.8	4.01e-66	1.49e-64
	GO:0044281	small molecule metabolic process	287		45.3	1.57e-79	6.18e-78		39.7	5.02e-69	2.31e-67		72.7	7.77e-56	9.00e-53		39.7	5.84e-72	2.74e-70
	GO:0034645	cellular macromolecule biosynthetic process	363		37.5	1.28e-70	4.78e-69		32.5	2.99e-60	1.10e-58		37.7	2.33e-4	2.31e-3		30.6	1.36e-55	4.78e-54
	GO:0009059	macromolecule biosynthetic process	367		37.1	6.87e-70	2.45e-68		32.2	1.22e-59	4.25e-58		37.3	4.09e-4	3.59e-3		30.2	4.98e-55	1.67e-53
	GO:0044283	small molecule biosynthetic process	99		66.7	7.64e-53	2.60e-51		58.6	2.28e-45	6.21e-44		66.3	2.37e-14	9.79e-13		59.6	3.83e-48	1.22e-46
	GO:0008150	biological process	2671		11	1.35e-52	4.39e-51		9.5	2.01e-45	5.68e-44		31.3	9.50e-5	1.02e-3		9.1	3.10e-43	8.09e-42
	GO:0044267	cellular protein metabolic process	399		30.3	1.24e-49	3.87e-48		26.1	1.21e-41	3.05e-40		42.4	4.95e-9	8.69e-8		24.8	1.86e-39	4.23e-38
	GO:0019752	carboxylic acid metabolic process	160		49.4	1.85e-49	5.32e-48		45.6	2.79e-47	8.92e-46		76.3	9.10e-36	1.51e-33		45	1.02e-47	2.99e-46
	GO:0043436	oxoacid metabolic process	160		49.4	1.85e-49	5.32e-48		45.6	2.79e-47	8.92e-46		76.3	9.10e-36	1.51e-33		45	1.02e-47	2.99e-46
	GO:1901362	organic cyclic compound biosynthetic process	343		32.7	4.40e-49	1.22e-47		29.7	1.23e-46	3.60e-45		34.5	2.01e-2	9.69e-2		28.3	4.59e-44	1.24e-42
	GO:0006082	organic acid metabolic process	162		48.8	6.30e-49	1.68e-47		45.1	8.44e-47	2.58e-45		76.5	1.17e-36	2.71e-34		44.4	3.03e-47	8.52e-46
	GO:0010467	gene expression	404		29.5	3.87e-47	9.99e-46		25.7	4.34e-41	1.06e-39		36.1	1.35e-3	9.60e-3		24.5	6.23e-39	1.37e-37
	GO:0006520	cellular amino acid metabolic process	110		57.3	2.37e-44	5.92e-43		53.6	4.35e-43	1.14e-41		78.2	1.05e-26	1.52e-24		52.7	4.50e-43	1.13e-41
	GO:0019538	protein metabolic process	455		26.6	9.67e-43	2.34e-41		22.9	6.56e-36	1.34e-34		42.9	6.88e-11	1.70e-9		21.8	4.81e-34	8.92e-33
	GO:1901360	organic cyclic compound metabolic process	627		22.6	1.85e-42	4.34e-41		19.8	3.67e-37	7.92e-36		33.9	5.25e-3	3.03e-2		18.7	1.94e-34	3.78e-33
	GO:0016053	organic acid biosynthetic process	70		71.4	3.48e-42	7.66e-41		67.1	1.03e-40	2.37e-39		71.4	3.12e-13	1.20e-11		67.1	9.09e-42	2.13e-40
	GO:0046394	carboxylic acid biosynthetic process	70		71.4	3.48e-42	7.66e-41		67.1	1.03e-40	2.37e-39		71.4	3.12e-13	1.20e-11		67.1	9.09e-42	2.13e-40
	GO:0019438	aromatic compound biosynthetic process	326		30.7	2.20e-40	4.71e-39		28.5	2.96e-40	6.57e-39		0	0	0		26.4	7.89e-36	1.59e-34
	GO:0044260	cellular macromolecule metabolic process	647		21.8	6.50e-40	1.35e-38		18.9	3.95e-34	7.43e-33		0	0	0		17.5	4.26e-30	6.67e-29
	GO:0018130	heterocycle biosynthetic process	243		35.4	9.80e-40	1.98e-38		31.7	2.86e-36	6.00e-35		36.8	6.95e-3	3.89e-2		31.3	5.73e-37	1.22e-35
	GO:0055086	nucleobase-containing small molecule metabolic process	91		58.2	1.03e-37	2.03e-36		50.5	6.63e-32	1.22e-30		78	4.31e-22	4.16e-20		51.6	3.42e-34	6.50e-33
	GO:0006725	cellular aromatic compound metabolic process	613		21.9	1.40e-37	2.68e-36		19.4	2.06e-34	3.98e-33		33.1	1.83e-2	8.89e-2		17.9	3.15e-30	5.04e-29
	GO:1901293	nucleoside phosphate biosynthetic process	51		78.4	1.51e-36	2.75e-35		68.6	7.46e-31	1.30e-29		78.4	4.71e-13	1.56e-11		70.6	3.21e-33	5.64e-32
	GO:0009165	nucleotide biosynthetic process	51		78.4	1.51e-36	2.75e-35		68.6	7.46e-31	1.30e-29		78.4	4.71e-13	1.56e-11		70.6	3.21e-33	5.64e-32
	GO:0008652	cellular amino acid biosynthetic process	49		77.6	2.14e-34	3.81e-33		75.5	3.83e-35	7.59e-34		79.6	3.93e-13	1.47e-11		75.5	5.79e-36	1.20e-34
	GO:0090407	organophosphate biosynthetic process	84		57.1	1.37e-33	2.38e-32		51.2	4.02e-30	6.55e-29		58.3	2.54e-8	4.05e-7		52.4	2.40e-32	4.13e-31
	GO:0009117	nucleotide metabolic process	76		59.2	1.90e-32	3.24e-31		50	3.73e-26	5.59e-25		75	1.58e-16	7.65e-15		51.3	3.16e-28	4.63e-27
	GO:0006753	nucleoside phosphate metabolic process	77		58.4	4.29e-32	7.14e-31		49.4	6.96e-26	1.02e-24		74	4.39e-16	2.03e-14		50.6	6.07e-28	8.72e-27
	GO:0072522	purine-containing compound biosynthetic process	37		86.5	5.45e-32	8.88e-31		81.1	2.90e-30	4.96e-29		86.5	6.53e-13	2.10e-11		81.1	6.38e-31	1.04e-29
	GO:0046483	heterocycle metabolic process	527		22	7.90e-32	1.26e-30		18.8	2.60e-26	3.98e-25		34.8	2.63e-3	1.63e-2		18.2	3.48e-26	4.62e-25
	GO:0006164	purine nucleotide biosynthetic process	36		86.1	6.99e-31	1.09e-29		80.6	4.06e-29	6.35e-28		86.1	1.95e-12	5.95e-11		80.6	9.43e-30	1.44e-28
	GO:1901137	carbohydrate derivative biosynthetic process	71		59.2	2.83e-30	4.33e-29		56.3	3.18e-30	5.31e-29		57.7	5.26e-7	7.17e-6		53.5	2.05e-28	3.07e-27
	GO:0043170	macromolecule metabolic process	810		17.4	4.84e-28	7.25e-27		15.1	4.63e-24	5.86e-23		0	0	0		14	5.28e-21	5.63e-20
	GO:0046390	ribose phosphate biosynthetic process	33		84.8	1.41e-27	2.03e-26		78.8	1.04e-25	1.47e-24		84.8	5.09e-11	1.28e-9		78.8	2.85e-26	3.93e-25
	GO:0009260	ribonucleotide biosynthetic process	33		84.8	1.41e-27	2.03e-26		78.8	1.04e-25	1.47e-24		84.8	5.09e-11	1.28e-9		78.8	2.85e-26	3.93e-25
	GO:0019637	organophosphate metabolic process	125		41.6	1.51e-27	2.14e-26		36	1.90e-23	2.36e-22		57.6	2.71e-11	7.31e-10		36.8	2.14e-25	2.73e-24
	GO:0072521	purine-containing compound metabolic process	51		66.7	3.72e-27	5.15e-26		60.8	5.99e-25	8.29e-24		78.4	4.71e-13	1.56e-11		60.8	1.30e-25	1.69e-24
	GO:0006163	purine nucleotide metabolic process	49		67.3	1.34e-26	1.83e-25		61.2	2.67e-24	3.49e-23		77.6	3.48e-12	1.01e-10		61.2	6.08e-25	7.51e-24
	GO:0009152	purine ribonucleotide biosynthetic process	32		84.4	1.75e-26	2.33e-25		78.1	1.40e-24	1.90e-23		84.4	1.49e-10	3.60e-9		78.1	4.02e-25	5.05e-24
	GO:1901135	carbohydrate derivative metabolic process	103		44.7	5.23e-26	6.87e-25		40.8	2.03e-24	2.71e-23		62.1	3.37e-12	1.00e-10		38.8	3.85e-23	4.60e-22
	GO:1901607	alpha-amino acid biosynthetic process	36		77.8	1.46e-25	1.89e-24		80.6	4.06e-29	6.35e-28		83.3	2.52e-11	6.94e-10		83.3	1.27e-31	2.14e-30
	GO:0009259	ribonucleotide metabolic process	45		66.7	4.80e-24	6.09e-23		60	1.30e-21	1.47e-20		75.6	1.76e-10	4.17e-9		60	3.47e-22	3.88e-21
	GO:0009156	ribonucleoside monophosphate biosynthetic process	26		88.5	1.14e-23	1.43e-22		84.6	3.54e-23	4.32e-22		88.5	5.24e-10	1.15e-8		84.6	1.18e-23	1.43e-22
	GO:0009150	purine ribonucleotide metabolic process	44		65.9	4.71e-23	5.78e-22		59.1	1.33e-20	1.47e-19		75	4.62e-10	1.03e-8		59.1	3.74e-21	4.06e-20
	GO:0009124	nucleoside monophosphate biosynthetic process	27		85.2	7.20e-23	8.70e-22		81.5	1.80e-22	2.17e-21		85.2	2.55e-9	4.85e-8		81.5	6.04e-23	7.08e-22
	GO:0034654	nucleobase-containing compound biosynthetic process	195		30.3	1.06e-22	1.26e-21		27.7	7.56e-22	8.67e-21		0	0	0		26.7	3.16e-21	3.48e-20
	GO:0009168	purine ribonucleoside monophosphate biosynthetic process	25		88	1.45e-22	1.68e-21		84	5.00e-22	5.83e-21		88	1.60e-9	3.25e-8		84	1.76e-22	2.00e-21
	GO:0009127	purine nucleoside monophosphate biosynthetic process	25		88	1.45e-22	1.68e-21		84	5.00e-22	5.83e-21		88	1.60e-9	3.25e-8		84	1.76e-22	2.00e-21
	GO:0019693	ribose phosphate metabolic process	51		58.8	1.06e-21	1.20e-20		52.9	1.23e-19	1.34e-18		78.4	4.71e-13	1.56e-11		52.9	3.34e-20	3.51e-19
	GO:1901605	alpha-amino acid metabolic process	57		54.4	5.47e-21	6.12e-20		56.1	3.32e-24	4.27e-23		80.7	1.02e-15	4.55e-14		57.9	3.00e-26	4.06e-25
	GO:0006139	nucleobase-containing compound metabolic process	475		19.6	9.75e-21	1.07e-19		16.8	1.43e-17	1.40e-16		0	0	0		16	1.29e-16	1.17e-15
	GO:0051188	cofactor biosynthetic process	51		56.9	1.98e-20	2.15e-19		47.1	5.00e-16	4.53e-15		60.8	2.95e-6	3.79e-5		41.2	3.74e-13	2.93e-12
	GO:0043038	amino acid activation	29		75.9	7.49e-20	7.79e-19		65.5	1.54e-16	1.41e-15		82.8	3.62e-9	6.55e-8		62.1	1.74e-15	1.51e-14
	GO:0006418	tRNA aminoacylation for protein translation	29		75.9	7.49e-20	7.79e-19		65.5	1.54e-16	1.41e-15		82.8	3.62e-9	6.55e-8		62.1	1.74e-15	1.51e-14
	GO:0043039	tRNA aminoacylation	29		75.9	7.49e-20	7.79e-19		65.5	1.54e-16	1.41e-15		82.8	3.62e-9	6.55e-8		62.1	1.74e-15	1.51e-14
	GO:0009142	nucleoside triphosphate biosynthetic process	20		90	5.32e-19	5.18e-18		85	3.59e-18	3.61e-17		90	2.55e-8	4.05e-7		85	1.55e-18	1.50e-17
	GO:0006754	ATP biosynthetic process	20		90	5.32e-19	5.18e-18		85	3.59e-18	3.61e-17		90	2.55e-8	4.05e-7		85	1.55e-18	1.50e-17
	GO:0009145	purine nucleoside triphosphate biosynthetic process	20		90	5.32e-19	5.18e-18		85	3.59e-18	3.61e-17		90	2.55e-8	4.05e-7		85	1.55e-18	1.50e-17
	GO:0009201	ribonucleoside triphosphate biosynthetic process	20		90	5.32e-19	5.18e-18		85	3.59e-18	3.61e-17		90	2.55e-8	4.05e-7		85	1.55e-18	1.50e-17
	GO:0009206	purine ribonucleoside triphosphate biosynthetic process	20		90	5.32e-19	5.18e-18		85	3.59e-18	3.61e-17		90	2.55e-8	4.05e-7		85	1.55e-18	1.50e-17
	GO:0051186	cofactor metabolic process	69		46.4	6.80e-19	6.53e-18		37.7	2.10e-14	1.86e-13		59.4	1.78e-7	2.54e-6		33.3	5.20e-12	3.98e-11
	GO:0009161	ribonucleoside monophosphate metabolic process	35		65.7	1.98e-18	1.87e-17		62.9	2.06e-18	2.22e-17		80	7.49e-10	1.61e-8		62.9	7.08e-19	7.33e-18
	GO:0017144	drug metabolic process	77		42.9	3.81e-18	3.57e-17		37.7	6.01e-16	5.38e-15		76.3	2.05e-17	1.25e-15		39	1.48e-17	1.35e-16
	GO:0009123	nucleoside monophosphate metabolic process	36		63.9	5.11e-18	4.72e-17		61.1	4.99e-18	4.95e-17		77.8	2.43e-9	4.69e-8		61.1	1.72e-18	1.64e-17
	GO:0009126	purine nucleoside monophosphate metabolic process	34		64.7	1.87e-17	1.68e-16		61.8	2.16e-17	2.06e-16		79.4	2.07e-9	4.06e-8		61.8	7.83e-18	7.25e-17
	GO:0009167	purine ribonucleoside monophosphate metabolic process	34		64.7	1.87e-17	1.68e-16		61.8	2.16e-17	2.06e-16		79.4	2.07e-9	4.06e-8		61.8	7.83e-18	7.25e-17
	GO:0006732	coenzyme metabolic process	49		53.1	2.15e-17	1.92e-16		44.9	3.04e-14	2.66e-13		65.3	1.90e-7	2.68e-6		42.9	1.43e-13	1.14e-12
	GO:0009108	coenzyme biosynthetic process	40		57.5	1.49e-16	1.31e-15		50	3.53e-14	3.05e-13		60	5.37e-5	5.92e-4		47.5	2.17e-13	1.71e-12
	GO:0006796	phosphate-containing compound metabolic process	232		23.3	3.82e-15	3.33e-14		19.8	1.27e-12	1.00e-11		37.1	6.22e-3	3.51e-2		20.3	4.44e-14	3.63e-13
	GO:0006793	phosphorus metabolic process	233		23.2	4.66e-15	4.01e-14		19.7	1.50e-12	1.17e-11		37.3	4.72e-3	2.74e-2		20.2	5.28e-14	4.27e-13
	GO:0009199	ribonucleoside triphosphate metabolic process	29		62.1	5.21e-14	4.28e-13		58.6	9.61e-14	7.92e-13		79.3	3.61e-8	5.42e-7		58.6	4.27e-14	3.54e-13
	GO:0009144	purine nucleoside triphosphate metabolic process	29		62.1	5.21e-14	4.28e-13		58.6	9.61e-14	7.92e-13		79.3	3.61e-8	5.42e-7		58.6	4.27e-14	3.54e-13
	GO:0009205	purine ribonucleoside triphosphate metabolic process	29		62.1	5.21e-14	4.28e-13		58.6	9.61e-14	7.92e-13		79.3	3.61e-8	5.42e-7		58.6	4.27e-14	3.54e-13
	GO:0046034	ATP metabolic process	29		62.1	5.21e-14	4.28e-13		58.6	9.61e-14	7.92e-13		79.3	3.61e-8	5.42e-7		58.6	4.27e-14	3.54e-13
	GO:0009141	nucleoside triphosphate metabolic process	32		56.3	5.76e-13	4.69e-12		53.1	8.77e-13	7.00e-12		78.1	1.55e-8	2.67e-7		53.1	3.94e-13	3.04e-12
	GO:0044272	sulfur compound biosynthetic process	14		85.7	1.94e-12	1.53e-11		71.4	8.76e-10	6.49e-9		78.6	2.02e-4	2.01e-3		64.3	1.72e-8	1.08e-7
	GO:0015985	energy coupled proton transport, down electrochemical gradient	14		85.7	1.94e-12	1.53e-11		85.7	3.47e-13	2.80e-12		85.7	2.00e-5	2.37e-4		78.6	1.24e-11	9.07e-11
	GO:0015986	ATP synthesis coupled proton transport	14		85.7	1.94e-12	1.53e-11		85.7	3.47e-13	2.80e-12		85.7	2.00e-5	2.37e-4		78.6	1.24e-11	9.07e-11
	GO:0072525	pyridine-containing compound biosynthetic process	18		72.2	1.07e-11	8.35e-11		61.1	1.46e-9	1.06e-8		77.8	3.03e-5	3.44e-4		66.7	3.15e-11	2.29e-10
	GO:0006399	tRNA metabolic process	58		37.9	3.65e-11	2.82e-10		32.8	1.31e-9	9.61e-9		44.8	8.96e-3	4.57e-2		31	4.45e-9	2.85e-8
	GO:0019363	pyridine nucleotide biosynthetic process	14		78.6	1.01e-10	7.55e-10		71.4	8.76e-10	6.49e-9		78.6	2.02e-4	2.01e-3		78.6	1.24e-11	9.07e-11
	GO:0019359	nicotinamide nucleotide biosynthetic process	14		78.6	1.01e-10	7.55e-10		71.4	8.76e-10	6.49e-9		78.6	2.02e-4	2.01e-3		78.6	1.24e-11	9.07e-11
	GO:0034404	nucleobase-containing small molecule biosynthetic process	14		78.6	1.01e-10	7.55e-10		64.3	2.64e-8	1.80e-7		71.4	1.41e-3	9.74e-3		71.4	5.42e-10	3.82e-9
	GO:0009073	aromatic amino acid family biosynthetic process	17		70.6	1.08e-10	7.98e-10		70.6	1.98e-11	1.53e-10		70.6	5.33e-4	4.51e-3		64.7	3.56e-10	2.53e-9
	GO:0009072	aromatic amino acid family metabolic process	22		59.1	4.72e-10	3.46e-9		59.1	7.77e-11	5.94e-10		72.7	3.30e-5	3.67e-4		54.5	8.78e-10	6.12e-9
	GO:0046112	nucleobase biosynthetic process	8		100	8.88e-10	6.46e-9		87.5	3.36e-8	2.26e-7		100	5.60e-5	6.12e-4		100	1.90e-10	1.36e-9
	GO:0008610	lipid biosynthetic process	47		38.3	1.98e-9	1.43e-8		31.9	1.14e-7	7.23e-7		0	0	0		29.8	4.41e-7	2.30e-6
	GO:0072524	pyridine-containing compound metabolic process	24		54.2	2.06e-9	1.47e-8		45.8	8.03e-8	5.22e-7		83.3	6.33e-8	9.39e-7		50	3.28e-9	2.18e-8
	GO:0009166	nucleotide catabolic process	11		81.8	3.11e-9	2.20e-8		63.6	1.17e-6	6.49e-6		72.7	3.75e-3	2.23e-2		72.7	2.66e-8	1.64e-7
	GO:0032787	monocarboxylic acid metabolic process	30		46.7	6.09e-9	4.27e-8		40	1.29e-7	8.07e-7		70	4.90e-6	6.23e-5		40	7.51e-8	4.15e-7
	GO:0072330	monocarboxylic acid biosynthetic process	18		61.1	6.70e-9	4.65e-8		50	5.09e-7	2.87e-6		55.6	1.83e-2	8.89e-2		50	3.36e-7	1.82e-6
	GO:0008299	isoprenoid biosynthetic process	9		88.9	7.48e-9	5.05e-8		55.6	1.12e-4	4.74e-4		0	0	0		44.4	1.40e-3	4.75e-3
	GO:0009112	nucleobase metabolic process	9		88.9	7.48e-9	5.05e-8		77.8	1.43e-7	8.58e-7		100	1.64e-5	2.00e-4		88.9	1.62e-9	1.08e-8
	GO:0006090	pyruvate metabolic process	9		88.9	7.48e-9	5.05e-8		77.8	1.43e-7	8.58e-7		100	1.64e-5	2.00e-4		88.9	1.62e-9	1.08e-8
	GO:1901292	nucleoside phosphate catabolic process	12		75	1.16e-8	7.77e-8		58.3	2.65e-6	1.41e-5		66.7	8.36e-3	4.28e-2		66.7	7.54e-8	4.15e-7
	GO:0034660	ncRNA metabolic process	77		28.6	1.78e-8	1.18e-7		24.7	2.28e-7	1.36e-6		40.3	2.67e-2	1.15e-1		23.4	5.57e-7	2.88e-6
	GO:0006733	oxidoreduction coenzyme metabolic process	24		50	2.91e-8	1.91e-7		45.8	8.03e-8	5.22e-7		79.2	6.31e-7	8.40e-6		45.8	4.86e-8	2.92e-7
	GO:0019362	pyridine nucleotide metabolic process	20		55	3.09e-8	1.99e-7		50	1.14e-7	7.23e-7		85	3.82e-7	5.26e-6		55	4.08e-9	2.64e-8
	GO:0046496	nicotinamide nucleotide metabolic process	20		55	3.09e-8	1.99e-7		50	1.14e-7	7.23e-7		85	3.82e-7	5.26e-6		55	4.08e-9	2.64e-8
	GO:0009067	aspartate family amino acid biosynthetic process	10		80	3.50e-8	2.22e-7		80	1.12e-8	8.09e-8		80	1.38e-3	9.62e-3		80	7.65e-9	4.85e-8
	GO:0006720	isoprenoid metabolic process	10		80	3.50e-8	2.22e-7		50	2.12e-4	8.87e-4		0	0	0		40	2.22e-3	7.09e-3
	GO:0009101	glycoprotein biosynthetic process	17		58.8	5.68e-8	3.43e-7		58.8	1.43e-8	9.80e-8		52.9	3.58e-2	1.46e-1		47.1	2.82e-6	1.35e-5
	GO:0006486	protein glycosylation	17		58.8	5.68e-8	3.43e-7		58.8	1.43e-8	9.80e-8		52.9	3.58e-2	1.46e-1		47.1	2.82e-6	1.35e-5
	GO:0009100	glycoprotein metabolic process	17		58.8	5.68e-8	3.43e-7		58.8	1.43e-8	9.80e-8		52.9	3.58e-2	1.46e-1		47.1	2.82e-6	1.35e-5
	GO:0043413	macromolecule glycosylation	17		58.8	5.68e-8	3.43e-7		58.8	1.43e-8	9.80e-8		52.9	3.58e-2	1.46e-1		47.1	2.82e-6	1.35e-5
	GO:0006767	water-soluble vitamin metabolic process	17		58.8	5.68e-8	3.43e-7		35.3	4.71e-4	1.76e-3		62.5	6.11e-3	3.47e-2		35.3	3.62e-4	1.36e-3
	GO:0006766	vitamin metabolic process	17		58.8	5.68e-8	3.43e-7		35.3	4.71e-4	1.76e-3		62.5	6.11e-3	3.47e-2		35.3	3.62e-4	1.36e-3
	GO:1902600	proton transmembrane transport	30		43.3	6.56e-8	3.90e-7		43.3	1.17e-8	8.32e-8		63.3	1.18e-4	1.25e-3		36.7	7.62e-7	3.92e-6
	GO:0006790	sulfur compound metabolic process	30		43.3	6.56e-8	3.90e-7		36.7	1.24e-6	6.83e-6		60	4.70e-4	4.10e-3		33.3	6.72e-6	3.15e-5
	GO:0009082	branched-chain amino acid biosynthetic process	8		87.5	9.11e-8	5.37e-7		75	1.75e-6	9.47e-6		87.5	1.13e-3	8.16e-3		75	1.32e-6	6.49e-6
	GO:0072528	pyrimidine-containing compound biosynthetic process	11		72.7	1.20e-7	7.02e-7		63.6	1.17e-6	6.49e-6		81.8	4.90e-4	4.17e-3		72.7	2.66e-8	1.64e-7
	GO:0006096	glycolytic process	6		100	1.66e-7	8.94e-7		83.3	6.26e-6	3.02e-5		100	6.50e-4	4.85e-3		100	5.23e-8	2.92e-7
	GO:0009179	purine ribonucleoside diphosphate metabolic process	6		100	1.66e-7	8.94e-7		83.3	6.26e-6	3.02e-5		100	6.50e-4	4.85e-3		100	5.23e-8	2.92e-7
	GO:0006165	nucleoside diphosphate phosphorylation	6		100	1.66e-7	8.94e-7		83.3	6.26e-6	3.02e-5		100	6.50e-4	4.85e-3		100	5.23e-8	2.92e-7
	GO:0046031	ADP metabolic process	6		100	1.66e-7	8.94e-7		83.3	6.26e-6	3.02e-5		100	6.50e-4	4.85e-3		100	5.23e-8	2.92e-7
	GO:0046939	nucleotide phosphorylation	6		100	1.66e-7	8.94e-7		83.3	6.26e-6	3.02e-5		100	6.50e-4	4.85e-3		100	5.23e-8	2.92e-7
	GO:0006206	pyrimidine nucleobase metabolic process	6		100	1.66e-7	8.94e-7		83.3	6.26e-6	3.02e-5		100	6.50e-4	4.85e-3		100	5.23e-8	2.92e-7
	GO:0009135	purine nucleoside diphosphate metabolic process	6		100	1.66e-7	8.94e-7		83.3	6.26e-6	3.02e-5		100	6.50e-4	4.85e-3		100	5.23e-8	2.92e-7
	GO:0006757	ATP generation from ADP	6		100	1.66e-7	8.94e-7		83.3	6.26e-6	3.02e-5		100	6.50e-4	4.85e-3		100	5.23e-8	2.92e-7
	GO:0042866	pyruvate biosynthetic process	6		100	1.66e-7	8.94e-7		83.3	6.26e-6	3.02e-5		100	6.50e-4	4.85e-3		100	5.23e-8	2.92e-7
	GO:0009185	ribonucleoside diphosphate metabolic process	6		100	1.66e-7	8.94e-7		83.3	6.26e-6	3.02e-5		100	6.50e-4	4.85e-3		100	5.23e-8	2.92e-7
	GO:0019856	pyrimidine nucleobase biosynthetic process	6		100	1.66e-7	8.94e-7		83.3	6.26e-6	3.02e-5		100	6.50e-4	4.85e-3		100	5.23e-8	2.92e-7
	GO:0009110	vitamin biosynthetic process	15		60	2.16e-7	1.14e-6		33.3	1.93e-3	6.70e-3		57.1	2.81e-2	1.20e-1		33.3	1.55e-3	5.20e-3
	GO:0046434	organophosphate catabolic process	15		60	2.16e-7	1.14e-6		46.7	1.82e-5	7.93e-5		73.3	5.55e-4	4.62e-3		53.3	8.33e-7	4.22e-6
	GO:0042364	water-soluble vitamin biosynthetic process	15		60	2.16e-7	1.14e-6		33.3	1.93e-3	6.70e-3		57.1	2.81e-2	1.20e-1		33.3	1.55e-3	5.20e-3
	GO:0070085	glycosylation	19		52.6	2.35e-7	1.23e-6		52.6	6.04e-8	4.03e-7		0	0	0		42.1	7.87e-6	3.67e-5
	GO:0016051	carbohydrate biosynthetic process	9		77.8	3.84e-7	1.98e-6		77.8	1.43e-7	8.58e-7		77.8	3.80e-3	2.23e-2		88.9	1.62e-9	1.08e-8
	GO:0009084	glutamine family amino acid biosynthetic process	9		77.8	3.84e-7	1.98e-6		77.8	1.43e-7	8.58e-7		88.9	3.73e-4	3.29e-3		88.9	1.62e-9	1.08e-8
	GO:0015672	monovalent inorganic cation transport	34		38.2	3.86e-7	1.98e-6		38.2	7.15e-8	4.73e-7		55.9	1.11e-3	8.12e-3		32.4	3.20e-6	1.52e-5
	GO:0009064	glutamine family amino acid metabolic process	16		56.3	4.62e-7	2.35e-6		56.3	1.34e-7	8.36e-7		93.8	1.20e-7	1.76e-6		62.5	3.88e-9	2.55e-8
	GO:0009066	aspartate family amino acid metabolic process	13		61.5	8.19e-7	4.14e-6		61.5	2.71e-7	1.60e-6		76.9	5.45e-4	4.58e-3		61.5	1.86e-7	1.01e-6
	GO:0046148	pigment biosynthetic process	102		22.5	9.66e-7	4.86e-6		21.6	3.21e-7	1.88e-6		0	0	0		16.7	1.32e-4	5.48e-4
	GO:0006547	histidine metabolic process	7		85.7	1.09e-6	5.19e-6		85.7	4.64e-7	2.64e-6		85.7	3.40e-3	2.04e-2		85.7	3.47e-7	1.82e-6
	GO:0009132	nucleoside diphosphate metabolic process	7		85.7	1.09e-6	5.19e-6		71.4	2.07e-5	9.01e-5		85.7	3.40e-3	2.04e-2		85.7	3.47e-7	1.82e-6
	GO:0033865	nucleoside bisphosphate metabolic process	7		85.7	1.09e-6	5.19e-6		57.1	5.16e-4	1.89e-3		71.4	2.66e-2	1.15e-1		57.1	4.28e-4	1.58e-3
	GO:0034032	purine nucleoside bisphosphate metabolic process	7		85.7	1.09e-6	5.19e-6		57.1	5.16e-4	1.89e-3		71.4	2.66e-2	1.15e-1		57.1	4.28e-4	1.58e-3
	GO:0006414	translational elongation	7		85.7	1.09e-6	5.19e-6		57.1	5.16e-4	1.89e-3		85.7	3.40e-3	2.04e-2		71.4	1.64e-5	7.24e-5
	GO:0033875	ribonucleoside bisphosphate metabolic process	7		85.7	1.09e-6	5.19e-6		57.1	5.16e-4	1.89e-3		71.4	2.66e-2	1.15e-1		57.1	4.28e-4	1.58e-3
	GO:0000105	histidine biosynthetic process	7		85.7	1.09e-6	5.19e-6		85.7	4.64e-7	2.64e-6		85.7	3.40e-3	2.04e-2		85.7	3.47e-7	1.82e-6
	GO:0052803	imidazole-containing compound metabolic process	7		85.7	1.09e-6	5.19e-6		85.7	4.64e-7	2.64e-6		85.7	3.40e-3	2.04e-2		85.7	3.47e-7	1.82e-6
	GO:0042440	pigment metabolic process	103		22.3	1.16e-6	5.50e-6		21.4	3.85e-7	2.24e-6		0	0	0		16.5	1.49e-4	6.17e-4
	GO:0009081	branched-chain amino acid metabolic process	10		70	1.20e-6	5.64e-6		60	1.18e-5	5.40e-5		80	1.38e-3	9.62e-3		60	8.89e-6	4.12e-5
	GO:1901617	organic hydroxy compound biosynthetic process	104		22.1	1.39e-6	6.51e-6		20.2	1.91e-6	1.02e-5		0	0	0		16.3	1.68e-4	6.94e-4
	GO:0006207	'de novo' pyrimidine nucleobase biosynthetic process	5		100	2.26e-6	1.05e-5		80	8.18e-5	3.49e-4		100	2.21e-3	1.39e-2		100	8.64e-7	4.28e-6
	GO:0072527	pyrimidine-containing compound metabolic process	15		53.3	3.58e-6	1.66e-5		46.7	1.82e-5	7.93e-5		86.7	6.74e-6	8.48e-5		53.3	8.33e-7	4.22e-6
	GO:1901615	organic hydroxy compound metabolic process	113		20.4	6.31e-6	2.90e-5		18.6	7.70e-6	3.55e-5		0	0	0		15	4.69e-4	1.71e-3
	GO:0098662	inorganic cation transmembrane transport	43		30.2	8.21e-6	3.73e-5		30.2	1.66e-6	9.02e-6		51.2	2.18e-3	1.39e-2		25.6	3.90e-5	1.67e-4
	GO:0098660	inorganic ion transmembrane transport	43		30.2	8.21e-6	3.73e-5		30.2	1.66e-6	9.02e-6		51.2	2.18e-3	1.39e-2		25.6	3.90e-5	1.67e-4
	GO:0019439	aromatic compound catabolic process	27		37	1.25e-5	5.64e-5		29.6	2.10e-4	8.85e-4		55.6	4.00e-3	2.34e-2		33.3	1.98e-5	8.70e-5
	GO:0098655	cation transmembrane transport	45		28.9	1.43e-5	6.41e-5		28.9	2.94e-6	1.55e-5		48.9	4.51e-3	2.62e-2		24.4	6.17e-5	2.60e-4
	GO:0019748	secondary metabolic process	95		21.1	1.53e-5	6.62e-5		20	6.97e-6	3.24e-5		0	0	0		15.8	5.99e-4	2.12e-3
	GO:0018958	phenol-containing compound metabolic process	95		21.1	1.53e-5	6.62e-5		20	6.97e-6	3.24e-5		0	0	0		15.8	5.99e-4	2.12e-3
	GO:0006582	melanin metabolic process	95		21.1	1.53e-5	6.62e-5		20	6.97e-6	3.24e-5		0	0	0		15.8	5.99e-4	2.12e-3
	GO:0042438	melanin biosynthetic process	95		21.1	1.53e-5	6.62e-5		20	6.97e-6	3.24e-5		0	0	0		15.8	5.99e-4	2.12e-3
	GO:0046189	phenol-containing compound biosynthetic process	95		21.1	1.53e-5	6.62e-5		20	6.97e-6	3.24e-5		0	0	0		15.8	5.99e-4	2.12e-3
	GO:0044550	secondary metabolite biosynthetic process	95		21.1	1.53e-5	6.62e-5		20	6.97e-6	3.24e-5		0	0	0		15.8	5.99e-4	2.12e-3
	GO:0034655	nucleobase-containing compound catabolic process	23		39.1	2.06e-5	8.87e-5		30.4	4.41e-4	1.68e-3		56.5	6.01e-3	3.44e-2		34.8	4.11e-5	1.74e-4
	GO:0034220	ion transmembrane transport	47		27.7	2.40e-5	1.03e-4		27.7	5.04e-6	2.64e-5		48.9	3.66e-3	2.18e-2		23.4	9.48e-5	3.97e-4
	GO:0046700	heterocycle catabolic process	29		34.5	2.59e-5	1.09e-4		27.6	3.62e-4	1.41e-3		58.6	9.82e-4	7.20e-3		31	3.79e-5	1.64e-4
	GO:1901361	organic cyclic compound catabolic process	29		34.5	2.59e-5	1.09e-4		27.6	3.62e-4	1.41e-3		58.6	9.82e-4	7.20e-3		31	3.79e-5	1.64e-4
	GO:0044270	cellular nitrogen compound catabolic process	29		34.5	2.59e-5	1.09e-4		27.6	3.62e-4	1.41e-3		58.6	9.82e-4	7.20e-3		31	3.79e-5	1.64e-4
	GO:0044255	cellular lipid metabolic process	61		24.6	2.67e-5	1.12e-4		19.7	4.23e-4	1.63e-3		0	0	0		18	1.05e-3	3.59e-3
	GO:0035383	thioester metabolic process	4		100	3.06e-5	1.24e-4		100	1.72e-5	7.63e-5		100	7.52e-3	3.89e-2		100	1.42e-5	6.33e-5
	GO:0006526	arginine biosynthetic process	4		100	3.06e-5	1.24e-4		100	1.72e-5	7.63e-5		100	7.52e-3	3.89e-2		100	1.42e-5	6.33e-5
	GO:0006553	lysine metabolic process	4		100	3.06e-5	1.24e-4		100	1.72e-5	7.63e-5		100	7.52e-3	3.89e-2		100	1.42e-5	6.33e-5
	GO:0009085	lysine biosynthetic process	4		100	3.06e-5	1.24e-4		100	1.72e-5	7.63e-5		100	7.52e-3	3.89e-2		100	1.42e-5	6.33e-5
	GO:0006637	acyl-CoA metabolic process	4		100	3.06e-5	1.24e-4		100	1.72e-5	7.63e-5		100	7.52e-3	3.89e-2		100	1.42e-5	6.33e-5
	GO:0006084	acetyl-CoA metabolic process	4		100	3.06e-5	1.24e-4		100	1.72e-5	7.63e-5		100	7.52e-3	3.89e-2		100	1.42e-5	6.33e-5
	GO:0006629	lipid metabolic process	88		20.5	6.17e-5	2.49e-4		17	4.31e-4	1.65e-3		0	0	0		15.9	8.42e-4	2.96e-3
	GO:0042398	cellular modified amino acid biosynthetic process	12		50	1.04e-4	4.16e-4		41.7	5.97e-4	2.18e-3		0	0	0		0	0	0
	GO:0006575	cellular modified amino acid metabolic process	17		41.2	1.22e-4	4.88e-4		35.3	4.71e-4	1.76e-3		0	0	0		0	0	0
	GO:0034030	ribonucleoside bisphosphate biosynthetic process	5		80	1.44e-4	5.47e-4		60	2.44e-3	8.25e-3		80	2.88e-2	1.21e-1		60	2.12e-3	6.85e-3
	GO:0034033	purine nucleoside bisphosphate biosynthetic process	5		80	1.44e-4	5.47e-4		60	2.44e-3	8.25e-3		80	2.88e-2	1.21e-1		60	2.12e-3	6.85e-3
	GO:0042727	flavin-containing compound biosynthetic process	5		80	1.44e-4	5.47e-4		40	3.67e-2	9.49e-2		0	0	0		60	2.12e-3	6.85e-3
	GO:0006771	riboflavin metabolic process	5		80	1.44e-4	5.47e-4		40	3.67e-2	9.49e-2		0	0	0		60	2.12e-3	6.85e-3
	GO:0042726	flavin-containing compound metabolic process	5		80	1.44e-4	5.47e-4		40	3.67e-2	9.49e-2		0	0	0		60	2.12e-3	6.85e-3
	GO:0009435	NAD biosynthetic process	5		80	1.44e-4	5.47e-4		80	8.18e-5	3.49e-4		80	2.88e-2	1.21e-1		100	8.64e-7	4.28e-6
	GO:0019674	NAD metabolic process	5		80	1.44e-4	5.47e-4		80	8.18e-5	3.49e-4		80	2.88e-2	1.21e-1		100	8.64e-7	4.28e-6
	GO:0033866	nucleoside bisphosphate biosynthetic process	5		80	1.44e-4	5.47e-4		60	2.44e-3	8.25e-3		80	2.88e-2	1.21e-1		60	2.12e-3	6.85e-3
	GO:0009231	riboflavin biosynthetic process	5		80	1.44e-4	5.47e-4		40	3.67e-2	9.49e-2		0	0	0		60	2.12e-3	6.85e-3
	GO:0034637	cellular carbohydrate biosynthetic process	6		66.7	4.06e-4	1.46e-3		83.3	6.26e-6	3.02e-5		83.3	1.00e-2	5.00e-2		83.3	4.92e-6	2.33e-5
	GO:0006525	arginine metabolic process	6		66.7	4.06e-4	1.46e-3		66.7	2.33e-4	9.72e-4		100	6.50e-4	4.85e-3		66.7	1.93e-4	7.90e-4
	GO:0009298	GDP-mannose biosynthetic process	3		100	4.13e-4	1.46e-3		100	2.69e-4	1.06e-3		100	2.56e-2	1.13e-1		100	2.33e-4	8.86e-4
	GO:0009226	nucleotide-sugar biosynthetic process	3		100	4.13e-4	1.46e-3		100	2.69e-4	1.06e-3		100	2.56e-2	1.13e-1		100	2.33e-4	8.86e-4
	GO:0019673	GDP-mannose metabolic process	3		100	4.13e-4	1.46e-3		100	2.69e-4	1.06e-3		100	2.56e-2	1.13e-1		100	2.33e-4	8.86e-4
	GO:0071616	acyl-CoA biosynthetic process	3		100	4.13e-4	1.46e-3		100	2.69e-4	1.06e-3		100	2.56e-2	1.13e-1		100	2.33e-4	8.86e-4
	GO:0006189	'de novo' IMP biosynthetic process	3		100	4.13e-4	1.46e-3		100	2.69e-4	1.06e-3		100	2.56e-2	1.13e-1		100	2.33e-4	8.86e-4
	GO:0009098	leucine biosynthetic process	3		100	4.13e-4	1.46e-3		100	2.69e-4	1.06e-3		100	2.56e-2	1.13e-1		100	2.33e-4	8.86e-4
	GO:0006094	gluconeogenesis	3		100	4.13e-4	1.46e-3		66.7	1.20e-2	3.27e-2		0	0	0		100	2.33e-4	8.86e-4
	GO:0035384	thioester biosynthetic process	3		100	4.13e-4	1.46e-3		100	2.69e-4	1.06e-3		100	2.56e-2	1.13e-1		100	2.33e-4	8.86e-4
	GO:0006541	glutamine metabolic process	3		100	4.13e-4	1.46e-3		100	2.69e-4	1.06e-3		100	2.56e-2	1.13e-1		100	2.33e-4	8.86e-4
	GO:0046364	monosaccharide biosynthetic process	3		100	4.13e-4	1.46e-3		66.7	1.20e-2	3.27e-2		0	0	0		100	2.33e-4	8.86e-4
	GO:0006551	leucine metabolic process	3		100	4.13e-4	1.46e-3		100	2.69e-4	1.06e-3		100	2.56e-2	1.13e-1		100	2.33e-4	8.86e-4
	GO:0019319	hexose biosynthetic process	3		100	4.13e-4	1.46e-3		66.7	1.20e-2	3.27e-2		0	0	0		100	2.33e-4	8.86e-4
	GO:0006085	acetyl-CoA biosynthetic process	3		100	4.13e-4	1.46e-3		100	2.69e-4	1.06e-3		100	2.56e-2	1.13e-1		100	2.33e-4	8.86e-4
	GO:0016052	carbohydrate catabolic process	17		35.3	1.01e-3	3.55e-3		29.4	3.56e-3	1.18e-2		58.8	1.10e-2	5.45e-2		35.3	3.62e-4	1.36e-3
	GO:0016070	RNA metabolic process	280		12.5	1.37e-3	4.79e-3		11.8	4.30e-4	1.65e-3		0	0	0		10.4	3.43e-3	1.09e-2
	GO:0000097	sulfur amino acid biosynthetic process	4		75	1.56e-3	5.34e-3		75	1.02e-3	3.62e-3		0	0	0		75	8.88e-4	3.05e-3
	GO:0009086	methionine biosynthetic process	4		75	1.56e-3	5.34e-3		75	1.02e-3	3.62e-3		0	0	0		75	8.88e-4	3.05e-3
	GO:0006188	IMP biosynthetic process	4		75	1.56e-3	5.34e-3		75	1.02e-3	3.62e-3		0	0	0		75	8.88e-4	3.05e-3
	GO:0009225	nucleotide-sugar metabolic process	4		75	1.56e-3	5.34e-3		75	1.02e-3	3.62e-3		100	7.52e-3	3.89e-2		75	8.88e-4	3.05e-3
	GO:0046040	IMP metabolic process	4		75	1.56e-3	5.34e-3		75	1.02e-3	3.62e-3		0	0	0		75	8.88e-4	3.05e-3
	GO:0006812	cation transport	83		16.9	2.94e-3	1.00e-2		16.9	7.45e-4	2.69e-3		0	0	0		16.9	4.57e-4	1.68e-3
	GO:0045229	external encapsulating structure organization	121		14.9	3.36e-3	1.14e-2		14.9	6.62e-4	2.40e-3		0	0	0		11.6	1.60e-2	4.29e-2
	GO:0046128	purine ribonucleoside metabolic process	5		60	3.69e-3	1.24e-2		60	2.44e-3	8.25e-3		100	2.21e-3	1.39e-2		60	2.12e-3	6.85e-3
	GO:0071852	fungal-type cell wall organization or biogenesis	29		24.1	4.50e-3	1.51e-2		24.1	2.01e-3	6.91e-3		48.3	2.47e-2	1.13e-1		17.2	3.02e-2	7.91e-2
	GO:0031505	fungal-type cell wall organization	29		24.1	4.50e-3	1.51e-2		24.1	2.01e-3	6.91e-3		48.3	2.47e-2	1.13e-1		17.2	3.02e-2	7.91e-2
	GO:0071555	cell wall organization	30		23.3	5.51e-3	1.74e-2		23.3	2.47e-3	8.29e-3		46.7	3.41e-2	1.42e-1		16.7	3.45e-2	8.53e-2
	GO:0071554	cell wall organization or biogenesis	30		23.3	5.51e-3	1.74e-2		23.3	2.47e-3	8.29e-3		46.7	3.41e-2	1.42e-1		16.7	3.45e-2	8.53e-2
	GO:0042455	ribonucleoside biosynthetic process	2		100	5.56e-3	1.74e-2		100	4.18e-3	1.31e-2		0	0	0		100	3.80e-3	1.14e-2
	GO:0019184	nonribosomal peptide biosynthetic process	2		100	5.56e-3	1.74e-2		0	0	0		0	0	0		0	0	0
	GO:0005992	trehalose biosynthetic process	2		100	5.56e-3	1.74e-2		100	4.18e-3	1.31e-2		0	0	0		100	3.80e-3	1.14e-2
	GO:0006750	glutathione biosynthetic process	2		100	5.56e-3	1.74e-2		0	0	0		0	0	0		0	0	0
	GO:0009163	nucleoside biosynthetic process	2		100	5.56e-3	1.74e-2		100	4.18e-3	1.31e-2		0	0	0		100	3.80e-3	1.14e-2
	GO:1901659	glycosyl compound biosynthetic process	2		100	5.56e-3	1.74e-2		100	4.18e-3	1.31e-2		0	0	0		100	3.80e-3	1.14e-2
	GO:0046351	disaccharide biosynthetic process	2		100	5.56e-3	1.74e-2		100	4.18e-3	1.31e-2		0	0	0		100	3.80e-3	1.14e-2
	GO:0071265	L-methionine biosynthetic process	2		100	5.56e-3	1.74e-2		100	4.18e-3	1.31e-2		0	0	0		100	3.80e-3	1.14e-2
	GO:0009113	purine nucleobase biosynthetic process	2		100	5.56e-3	1.74e-2		100	4.18e-3	1.31e-2		0	0	0		100	3.80e-3	1.14e-2
	GO:0006428	isoleucyl-tRNA aminoacylation	2		100	5.56e-3	1.74e-2		0	0	0		0	0	0		0	0	0
	GO:0006563	L-serine metabolic process	2		100	5.56e-3	1.74e-2		100	4.18e-3	1.31e-2		0	0	0		100	3.80e-3	1.14e-2
	GO:0009070	serine family amino acid biosynthetic process	2		100	5.56e-3	1.74e-2		100	4.18e-3	1.31e-2		0	0	0		100	3.80e-3	1.14e-2
	GO:0009312	oligosaccharide biosynthetic process	2		100	5.56e-3	1.74e-2		100	4.18e-3	1.31e-2		0	0	0		100	3.80e-3	1.14e-2
	GO:0006760	folic acid-containing compound metabolic process	6		50	6.97e-3	2.17e-2		50	4.65e-3	1.44e-2		0	0	0		50	4.05e-3	1.20e-2
	GO:0006555	methionine metabolic process	6		50	6.97e-3	2.17e-2		50	4.65e-3	1.44e-2		0	0	0		50	4.05e-3	1.20e-2
	GO:0090304	nucleic acid metabolic process	381		10.8	8.95e-3	2.77e-2		9.2	1.92e-2	5.16e-2		0	0	0		0	0	0
	GO:0033014	tetrapyrrole biosynthetic process	12		33.3	9.34e-3	2.88e-2		33.3	5.63e-3	1.72e-2		0	0	0		25	3.38e-2	8.43e-2
	GO:0008654	phospholipid biosynthetic process	26		23.1	1.06e-2	3.26e-2		23.1	5.34e-3	1.64e-2		0	0	0		23.1	4.21e-3	1.24e-2
	GO:0014070	response to organic cyclic compound	42		19	1.11e-2	3.39e-2		16.7	1.69e-2	4.55e-2		42.9	4.39e-2	1.76e-1		16.7	1.32e-2	3.56e-2
	GO:0010243	response to organonitrogen compound	34		20.6	1.13e-2	3.43e-2		20.6	5.23e-3	1.61e-2		50	9.12e-3	4.63e-2		0	0	0
	GO:0006006	glucose metabolic process	7		42.9	1.15e-2	3.44e-2		0	0	0		71.4	2.66e-2	1.15e-1		42.9	6.76e-3	1.94e-2
	GO:1901657	glycosyl compound metabolic process	7		42.9	1.15e-2	3.44e-2		42.9	7.74e-3	2.26e-2		100	1.91e-4	1.97e-3		42.9	6.76e-3	1.94e-2
	GO:0042558	pteridine-containing compound metabolic process	7		42.9	1.15e-2	3.44e-2		42.9	7.74e-3	2.26e-2		0	0	0		42.9	6.76e-3	1.94e-2
	GO:0009116	nucleoside metabolic process	7		42.9	1.15e-2	3.44e-2		42.9	7.74e-3	2.26e-2		100	1.91e-4	1.97e-3		42.9	6.76e-3	1.94e-2
	GO:0000096	sulfur amino acid metabolic process	7		42.9	1.15e-2	3.44e-2		42.9	7.74e-3	2.26e-2		0	0	0		42.9	6.76e-3	1.94e-2
	GO:0045230	capsule organization	107		14	1.23e-2	3.66e-2		14	3.36e-3	1.12e-2		0	0	0		11.2	3.07e-2	8.02e-2
	GO:0033013	tetrapyrrole metabolic process	13		30.8	1.27e-2	3.76e-2		30.8	7.73e-3	2.26e-2		0	0	0		23.1	4.19e-2	1.03e-1
	GO:0009410	response to xenobiotic stimulus	20		25	1.37e-2	3.98e-2		25	7.61e-3	2.26e-2		50	4.24e-2	1.70e-1		20	3.14e-2	8.04e-2
	GO:0043279	response to alkaloid	20		25	1.37e-2	3.98e-2		25	7.61e-3	2.26e-2		50	4.24e-2	1.70e-1		20	3.14e-2	8.04e-2
	GO:0014074	response to purine-containing compound	20		25	1.37e-2	3.98e-2		25	7.61e-3	2.26e-2		50	4.24e-2	1.70e-1		20	3.14e-2	8.04e-2
	GO:0031000	response to caffeine	20		25	1.37e-2	3.98e-2		25	7.61e-3	2.26e-2		50	4.24e-2	1.70e-1		20	3.14e-2	8.04e-2
	GO:0036270	response to diuretic	20		25	1.37e-2	3.98e-2		25	7.61e-3	2.26e-2		50	4.24e-2	1.70e-1		20	3.14e-2	8.04e-2
	GO:0042723	thiamine-containing compound metabolic process	3		66.7	1.59e-2	4.45e-2		66.7	1.20e-2	3.27e-2		100	2.56e-2	1.13e-1		66.7	1.09e-2	2.96e-2
	GO:0006772	thiamine metabolic process	3		66.7	1.59e-2	4.45e-2		66.7	1.20e-2	3.27e-2		100	2.56e-2	1.13e-1		66.7	1.09e-2	2.96e-2
	GO:0008202	steroid metabolic process	3		66.7	1.59e-2	4.45e-2		66.7	1.20e-2	3.27e-2		0	0	0		66.7	1.09e-2	2.96e-2
	GO:0006144	purine nucleobase metabolic process	3		66.7	1.59e-2	4.45e-2		66.7	1.20e-2	3.27e-2		100	2.56e-2	1.13e-1		66.7	1.09e-2	2.96e-2
	GO:0009119	ribonucleoside metabolic process	3		66.7	1.59e-2	4.45e-2		66.7	1.20e-2	3.27e-2		100	2.56e-2	1.13e-1		66.7	1.09e-2	2.96e-2
	GO:0006432	phenylalanyl-tRNA aminoacylation	3		66.7	1.59e-2	4.45e-2		0	0	0		0	0	0		0	0	0
	GO:0046653	tetrahydrofolate metabolic process	3		66.7	1.59e-2	4.45e-2		66.7	1.20e-2	3.27e-2		0	0	0		66.7	1.09e-2	2.96e-2
	GO:0006694	steroid biosynthetic process	3		66.7	1.59e-2	4.45e-2		66.7	1.20e-2	3.27e-2		0	0	0		66.7	1.09e-2	2.96e-2
	GO:0015936	coenzyme A metabolic process	3		66.7	1.59e-2	4.45e-2		0	0	0		0	0	0		0	0	0
	GO:0006413	translational initiation	14		28.6	1.68e-2	4.69e-2		0	0	0		0	0	0		0	0	0
	GO:0006779	porphyrin-containing compound biosynthetic process	8		37.5	1.74e-2	4.85e-2		37.5	1.18e-2	3.27e-2		0	0	0		0	0	0
	GO:0006811	ion transport	104		13.5	2.13e-2	5.92e-2		13.5	6.57e-3	2.00e-2		0	0	0		13.5	4.28e-3	1.26e-2
	GO:0044262	cellular carbohydrate metabolic process	15		26.7	2.16e-2	5.96e-2		33.3	1.93e-3	6.70e-3		60	1.33e-2	6.58e-2		33.3	1.55e-3	5.20e-3
	GO:0006091	generation of precursor metabolites and energy	39		17.9	2.34e-2	6.43e-2		17.9	1.13e-2	3.27e-2		66.7	1.53e-6	1.99e-5		20.5	2.17e-3	6.99e-3
	GO:0006778	porphyrin-containing compound metabolic process	9		33.3	2.47e-2	6.78e-2		33.3	1.69e-2	4.55e-2		0	0	0		0	0	0
	GO:0006487	protein N-linked glycosylation	4		50	3.02e-2	8.10e-2		50	2.30e-2	6.10e-2		0	0	0		0	0	0
	GO:0005991	trehalose metabolic process	4		50	3.02e-2	8.10e-2		50	2.30e-2	6.10e-2		0	0	0		50	2.10e-2	5.55e-2
	GO:0042819	vitamin B6 biosynthetic process	4		50	3.02e-2	8.10e-2		0	0	0		0	0	0		0	0	0
	GO:0042816	vitamin B6 metabolic process	4		50	3.02e-2	8.10e-2		0	0	0		0	0	0		0	0	0
	GO:0005984	disaccharide metabolic process	4		50	3.02e-2	8.10e-2		50	2.30e-2	6.10e-2		0	0	0		50	2.10e-2	5.55e-2
	GO:0009311	oligosaccharide metabolic process	4		50	3.02e-2	8.10e-2		50	2.30e-2	6.10e-2		0	0	0		50	2.10e-2	5.55e-2
	GO:0071238	cellular response to brefeldin A	11		27.3	4.34e-2	1.16e-1		0	0	0		0	0	0		27.3	2.65e-2	6.99e-2
	GO:0009069	serine family amino acid metabolic process	5		40	4.78e-2	1.26e-1		40	3.67e-2	9.49e-2		100	2.21e-3	1.39e-2		40	3.35e-2	8.43e-2
	GO:0006221	pyrimidine nucleotide biosynthetic process	5		40	4.78e-2	1.26e-1		0	0	0		0	0	0		40	3.35e-2	8.43e-2
	GO:0009396	folic acid-containing compound biosynthetic process	5		40	4.78e-2	1.26e-1		40	3.67e-2	9.49e-2		0	0	0		40	3.35e-2	8.43e-2
	GO:0006633	fatty acid biosynthetic process	5		40	4.78e-2	1.26e-1		40	3.67e-2	9.49e-2		0	0	0		40	3.35e-2	8.43e-2
	GO:0006749	glutathione metabolic process	5		40	4.78e-2	1.26e-1		0	0	0		0	0	0		0	0	0
	GO:0005976	polysaccharide metabolic process	3		0	0	0		66.7	1.20e-2	3.27e-2		0	0	0		66.7	1.09e-2	2.96e-2
	GO:0006073	cellular glucan metabolic process	3		0	0	0		66.7	1.20e-2	3.27e-2		0	0	0		66.7	1.09e-2	2.96e-2
	GO:0033692	cellular polysaccharide biosynthetic process	3		0	0	0		66.7	1.20e-2	3.27e-2		0	0	0		66.7	1.09e-2	2.96e-2
	GO:0009095	aromatic amino acid family biosynthetic process, prephenate pathway	2		0	0	0		100	4.18e-3	1.31e-2		0	0	0		100	3.80e-3	1.14e-2
	GO:0006112	energy reserve metabolic process	2		0	0	0		100	4.18e-3	1.31e-2		0	0	0		100	3.80e-3	1.14e-2
	GO:0005978	glycogen biosynthetic process	2		0	0	0		100	4.18e-3	1.31e-2		0	0	0		100	3.80e-3	1.14e-2
	GO:0005977	glycogen metabolic process	2		0	0	0		100	4.18e-3	1.31e-2		0	0	0		100	3.80e-3	1.14e-2
	GO:0044042	glucan metabolic process	3		0	0	0		66.7	1.20e-2	3.27e-2		0	0	0		66.7	1.09e-2	2.96e-2
	GO:0000271	polysaccharide biosynthetic process	3		0	0	0		66.7	1.20e-2	3.27e-2		0	0	0		66.7	1.09e-2	2.96e-2
	GO:0009250	glucan biosynthetic process	3		0	0	0		66.7	1.20e-2	3.27e-2		0	0	0		66.7	1.09e-2	2.96e-2
	GO:0044264	cellular polysaccharide metabolic process	3		0	0	0		66.7	1.20e-2	3.27e-2		0	0	0		66.7	1.09e-2	2.96e-2
	GO:0015976	carbon utilization	12		0	0	0		25	3.82e-2	9.85e-2		0	0	0		25	3.38e-2	8.43e-2
	GO:0006644	phospholipid metabolic process	40		0	0	0		15	4.18e-2	1.07e-1		0	0	0		15	3.41e-2	8.49e-2
	GO:0097659	nucleic acid-templated transcription	131		0	0	0		10.7	4.23e-2	1.08e-1		0	0	0		0	0	0
	GO:0006351	transcription, DNA-templated	131		0	0	0		10.7	4.23e-2	1.08e-1		0	0	0		0	0	0
	GO:0005975	carbohydrate metabolic process	120		0	0	0		10.8	4.50e-2	1.14e-1		56.7	2.69e-10	6.10e-9		12.5	6.39e-3	1.88e-2
	GO:0032774	RNA biosynthetic process	133		0	0	0		10.5	4.72e-2	1.19e-1		0	0	0		0	0	0
	GO:0042559	pteridine-containing compound biosynthetic process	6		0	0	0		0	0	0		0	0	0		33.3	4.83e-2	1.16e-1
	GO:0006033	chitin localization	6		0	0	0		0	0	0		0	0	0		33.3	4.83e-2	1.16e-1
	GO:0033037	polysaccharide localization	6		0	0	0		0	0	0		0	0	0		33.3	4.83e-2	1.16e-1
	GO:0006561	proline biosynthetic process	3		0	0	0		0	0	0		0	0	0		66.7	1.09e-2	2.96e-2
	GO:0006560	proline metabolic process	4		0	0	0		0	0	0		0	0	0		50	2.10e-2	5.55e-2
	GO:0071407	cellular response to organic cyclic compound	12		0	0	0		0	0	0		0	0	0		25	3.38e-2	8.43e-2
	GO:0030163	protein catabolic process	34		0	0	0		0	0	0		73.5	1.26e-7	1.82e-6		0	0	0
	GO:0009057	macromolecule catabolic process	44		0	0	0		0	0	0		65.9	5.40e-7	7.27e-6		0	0	0
	GO:0016999	antibiotic metabolic process	19		0	0	0		0	0	0		84.2	1.12e-6	1.47e-5		0	0	0
	GO:1901575	organic substance catabolic process	91		0	0	0		0	0	0		64.8	1.74e-12	5.44e-11		0	0	0
	GO:0055114	oxidation-reduction process	333		0	0	0		0	0	0		51.1	4.26e-18	2.90e-16		0	0	0
	GO:0009056	catabolic process	97		0	0	0		0	0	0		61.9	2.17e-11	6.13e-10		0	0	0
	GO:1901565	organonitrogen compound catabolic process	51		0	0	0		0	0	0		70.6	1.23e-9	2.60e-8		0	0	0
	GO:0044248	cellular catabolic process	81		0	0	0		0	0	0		60.5	4.69e-9	8.35e-8		0	0	0
	GO:0072350	tricarboxylic acid metabolic process	17		0	0	0		0	0	0		82.4	9.25e-6	1.15e-4		0	0	0
	GO:0006081	cellular aldehyde metabolic process	14		0	0	0		0	0	0		85.7	2.00e-5	2.37e-4		0	0	0
	GO:0006101	citrate metabolic process	16		0	0	0		0	0	0		81.3	2.62e-5	3.06e-4		0	0	0
	GO:0051603	proteolysis involved in cellular protein catabolic process	28		0	0	0		0	0	0		67.9	2.83e-5	3.24e-4		0	0	0
	GO:0044257	cellular protein catabolic process	28		0	0	0		0	0	0		67.9	2.83e-5	3.24e-4		0	0	0
	GO:0044282	small molecule catabolic process	22		0	0	0		0	0	0		72.7	3.30e-5	3.67e-4		0	0	0
	GO:0006099	tricarboxylic acid cycle	14		0	0	0		0	0	0		78.6	2.02e-4	2.01e-3		0	0	0
	GO:0044265	cellular macromolecule catabolic process	38		0	0	0		0	0	0		60.5	6.34e-5	6.86e-4		0	0	0
	GO:0065008	regulation of biological quality	59		0	0	0		0	0	0		52.5	1.55e-4	1.63e-3		0	0	0
	GO:0032956	regulation of actin cytoskeleton organization	9		0	0	0		0	0	0		88.9	3.73e-4	3.29e-3		0	0	0
	GO:0030832	regulation of actin filament length	9		0	0	0		0	0	0		88.9	3.73e-4	3.29e-3		0	0	0
	GO:0030833	regulation of actin filament polymerization	9		0	0	0		0	0	0		88.9	3.73e-4	3.29e-3		0	0	0
	GO:0043254	regulation of protein complex assembly	9		0	0	0		0	0	0		88.9	3.73e-4	3.29e-3		0	0	0
	GO:0032271	regulation of protein polymerization	9		0	0	0		0	0	0		88.9	3.73e-4	3.29e-3		0	0	0
	GO:0032535	regulation of cellular component size	9		0	0	0		0	0	0		88.9	3.73e-4	3.29e-3		0	0	0
	GO:0090066	regulation of anatomical structure size	9		0	0	0		0	0	0		88.9	3.73e-4	3.29e-3		0	0	0
	GO:0008064	regulation of actin polymerization or depolymerization	9		0	0	0		0	0	0		88.9	3.73e-4	3.29e-3		0	0	0
	GO:1902903	regulation of supramolecular fiber organization	9		0	0	0		0	0	0		88.9	3.73e-4	3.29e-3		0	0	0
	GO:0110053	regulation of actin filament organization	9		0	0	0		0	0	0		88.9	3.73e-4	3.29e-3		0	0	0
	GO:0032970	regulation of actin filament-based process	9		0	0	0		0	0	0		88.9	3.73e-4	3.29e-3		0	0	0
	GO:0044087	regulation of cellular component biogenesis	9		0	0	0		0	0	0		88.9	3.73e-4	3.29e-3		0	0	0
	GO:0051493	regulation of cytoskeleton organization	9		0	0	0		0	0	0		88.9	3.73e-4	3.29e-3		0	0	0
	GO:0016054	organic acid catabolic process	11		0	0	0		0	0	0		81.8	4.90e-4	4.17e-3		0	0	0
	GO:0046395	carboxylic acid catabolic process	11		0	0	0		0	0	0		81.8	4.90e-4	4.17e-3		0	0	0
	GO:0015980	energy derivation by oxidation of organic compounds	28		0	0	0		0	0	0		60.7	5.58e-4	4.62e-3		0	0	0
	GO:0006098	pentose-phosphate shunt	6		0	0	0		0	0	0		100	6.50e-4	4.85e-3		0	0	0
	GO:0051156	glucose 6-phosphate metabolic process	6		0	0	0		0	0	0		100	6.50e-4	4.85e-3		0	0	0
	GO:0019682	glyceraldehyde-3-phosphate metabolic process	6		0	0	0		0	0	0		100	6.50e-4	4.85e-3		0	0	0
	GO:0042133	neurotransmitter metabolic process	7		0	0	0		0	0	0		85.7	3.40e-3	2.04e-2		0	0	0
	GO:0001505	regulation of neurotransmitter levels	7		0	0	0		0	0	0		85.7	3.40e-3	2.04e-2		0	0	0
	GO:0006739	NADP metabolic process	9		0	0	0		0	0	0		77.8	3.80e-3	2.23e-2		0	0	0
	GO:0045454	cell redox homeostasis	22		0	0	0		0	0	0		50	3.38e-2	1.41e-1		0	0	0
	GO:0043244	regulation of protein complex disassembly	3		0	0	0		0	0	0		100	2.56e-2	1.13e-1		0	0	0
	GO:0009894	regulation of catabolic process	3		0	0	0		0	0	0		100	2.56e-2	1.13e-1		0	0	0
	GO:0006457	protein folding	28		0	0	0		0	0	0		57.1	2.01e-3	1.38e-2		0	0	0
	GO:0009063	cellular amino acid catabolic process	10		0	0	0		0	0	0		80	1.38e-3	9.62e-3		0	0	0
	GO:1901606	alpha-amino acid catabolic process	8		0	0	0		0	0	0		87.5	1.13e-3	8.16e-3		0	0	0
	GO:0009060	aerobic respiration	16		0	0	0		0	0	0		68.8	1.30e-3	9.31e-3		0	0	0
	GO:0032273	positive regulation of protein polymerization	5		0	0	0		0	0	0		100	2.21e-3	1.39e-2		0	0	0
	GO:1902905	positive regulation of supramolecular fiber organization	5		0	0	0		0	0	0		100	2.21e-3	1.39e-2		0	0	0
	GO:0031334	positive regulation of protein complex assembly	5		0	0	0		0	0	0		100	2.21e-3	1.39e-2		0	0	0
	GO:0042737	drug catabolic process	5		0	0	0		0	0	0		100	2.21e-3	1.39e-2		0	0	0
	GO:0010638	positive regulation of organelle organization	5		0	0	0		0	0	0		100	2.21e-3	1.39e-2		0	0	0
	GO:0007015	actin filament organization	5		0	0	0		0	0	0		100	2.21e-3	1.39e-2		0	0	0
	GO:0034314	Arp2/3 complex-mediated actin nucleation	5		0	0	0		0	0	0		100	2.21e-3	1.39e-2		0	0	0
	GO:0030838	positive regulation of actin filament polymerization	5		0	0	0		0	0	0		100	2.21e-3	1.39e-2		0	0	0
	GO:0051495	positive regulation of cytoskeleton organization	5		0	0	0		0	0	0		100	2.21e-3	1.39e-2		0	0	0
	GO:0044089	positive regulation of cellular component biogenesis	5		0	0	0		0	0	0		100	2.21e-3	1.39e-2		0	0	0
	GO:0045010	actin nucleation	5		0	0	0		0	0	0		100	2.21e-3	1.39e-2		0	0	0
	GO:0045333	cellular respiration	26		0	0	0		0	0	0		57.7	2.43e-3	1.52e-2		0	0	0
	GO:0019318	hexose metabolic process	14		0	0	0		0	0	0		64.3	7.20e-3	3.89e-2		0	0	0
	GO:0000413	protein peptidyl-prolyl isomerization	14		0	0	0		0	0	0		64.3	7.20e-3	3.89e-2		0	0	0
	GO:0018208	peptidyl-proline modification	14		0	0	0		0	0	0		64.3	7.20e-3	3.89e-2		0	0	0
	GO:0019941	modification-dependent protein catabolic process	21		0	0	0		0	0	0		57.1	7.35e-3	3.89e-2		0	0	0
	GO:0006511	ubiquitin-dependent protein catabolic process	21		0	0	0		0	0	0		57.1	7.35e-3	3.89e-2		0	0	0
	GO:0043632	modification-dependent macromolecule catabolic process	21		0	0	0		0	0	0		57.1	7.35e-3	3.89e-2		0	0	0
	GO:0006544	glycine metabolic process	4		0	0	0		0	0	0		100	7.52e-3	3.89e-2		0	0	0
	GO:0006536	glutamate metabolic process	4		0	0	0		0	0	0		100	7.52e-3	3.89e-2		0	0	0
	GO:0072593	reactive oxygen species metabolic process	4		0	0	0		0	0	0		100	7.52e-3	3.89e-2		0	0	0
	GO:0006801	superoxide metabolic process	4		0	0	0		0	0	0		100	7.52e-3	3.89e-2		0	0	0
	GO:0042135	neurotransmitter catabolic process	4		0	0	0		0	0	0		100	7.52e-3	3.89e-2		0	0	0
	GO:0006508	proteolysis	94		0	0	0		0	0	0		41.5	7.95e-3	4.09e-2		0	0	0
	GO:0030029	actin filament-based process	10		0	0	0		0	0	0		70	9.45e-3	4.76e-2		0	0	0
	GO:0030036	actin cytoskeleton organization	10		0	0	0		0	0	0		70	9.45e-3	4.76e-2		0	0	0
	GO:0043648	dicarboxylic acid metabolic process	6		0	0	0		0	0	0		83.3	1.00e-2	5.00e-2		0	0	0
	GO:0005996	monosaccharide metabolic process	15		0	0	0		0	0	0		60	1.33e-2	6.58e-2		0	0	0
	GO:0033043	regulation of organelle organization	13		0	0	0		0	0	0		61.5	1.62e-2	7.93e-2		0	0	0
	GO:0019725	cellular homeostasis	31		0	0	0		0	0	0		48.4	1.99e-2	9.65e-2		0	0	0
	GO:0006546	glycine catabolic process	3		0	0	0		0	0	0		100	2.56e-2	1.13e-1		0	0	0
	GO:0042176	regulation of protein catabolic process	3		0	0	0		0	0	0		100	2.56e-2	1.13e-1		0	0	0
	GO:0051494	negative regulation of cytoskeleton organization	3		0	0	0		0	0	0		100	2.56e-2	1.13e-1		0	0	0
	GO:0009071	serine family amino acid catabolic process	3		0	0	0		0	0	0		100	2.56e-2	1.13e-1		0	0	0
	GO:1902904	negative regulation of supramolecular fiber organization	3		0	0	0		0	0	0		100	2.56e-2	1.13e-1		0	0	0
	GO:0006220	pyrimidine nucleotide metabolic process	7		0	0	0		0	0	0		71.4	2.66e-2	1.15e-1		0	0	0

## Sheet: Table S4
	Table S4. Main metabolic pathways identified
	Common protein between the two isolates
	Pathway ID	Pathway Name	Genes in the bkgd with this pathway	Genes in your result with this pathway	Percent of bkgd Genes in your result	Fold enrichment	Odds ratio	P-value	Benjamini	Bonferroni
	Up
	ec00230	Purine metabolism	112	4	3.6	4.41	5.29	1.13e-2	7.42e-2	1.00e+0
	PWY-841	superpathway of purine nucleotides de novo biosynthesis I	52	3	5.8	7.13	8.48	7.90e-3	5.62e-2	9.32e-1
	ec00622	Xylene degradation	6	1	16.7	20.60	25.59	4.76e-2	1.40e-1	1.00e+0
	PWY-7799	Arg/N-end rule pathway (eukaryotic)	6	1	16.7	20.60	25.59	4.76e-2	1.40e-1	1.00e+0
	PWY-6917	vernolate biosynthesis III	6	1	16.7	20.60	25.59	4.76e-2	1.40e-1	1.00e+0
	PWY-5642	2,4-dinitrotoluene degradation	6	1	16.7	20.60	25.59	4.76e-2	1.40e-1	1.00e+0
	METHYLGALLATE-DEGRADATION-PWY	methylgallate degradation	5	1	20.0	24.72	32.00	3.98e-2	1.31e-1	1.00e+0
	PWY-181	photorespiration	5	1	20.0	24.72	32.00	3.98e-2	1.31e-1	1.00e+0
	PWY-7800	Ac/N-end rule pathway	5	1	20.0	24.72	32.00	3.98e-2	1.31e-1	1.00e+0
	PWY-721	3-methylquinoline degradation	5	1	20.0	24.72	32.00	3.98e-2	1.31e-1	1.00e+0
	PWY-7009	2,2'-dihydroxybiphenyl degradation	4	1	25.0	30.90	42.68	3.20e-2	1.18e-1	1.00e+0
	PWY-6277	superpathway of 5-aminoimidazole ribonucleotide biosynthesis	4	1	25.0	30.90	42.68	3.20e-2	1.18e-1	1.00e+0
	PWY-6121	5-aminoimidazole ribonucleotide biosynthesis I	4	1	25.0	30.90	42.68	3.20e-2	1.18e-1	1.00e+0
	PWY-7010	2-propylphenol degradation	4	1	25.0	30.90	42.68	3.20e-2	1.18e-1	1.00e+0
	P125-PWY	superpathway of (R,R)-butanediol biosynthesis	3	1	33.3	41.20	64.05	2.41e-2	1.01e-1	1.00e+0
	PWY0-1587	N6-L-threonylcarbamoyladenosine37-modified tRNA biosynthesis	3	1	33.3	41.20	64.05	2.41e-2	1.01e-1	1.00e+0
	PWY-5939	(R)-acetoin biosynthesis II	3	1	33.3	41.20	64.05	2.41e-2	1.01e-1	1.00e+0
	PWY66-423	fructose 2,6-bisphosphate biosynthesis	3	1	33.3	41.20	64.05	2.41e-2	1.01e-1	1.00e+0
	PWY-6613	tetrahydrofolate salvage from 5,10-methenyltetrahydrofolate	3	1	33.3	41.20	64.05	2.41e-2	1.01e-1	1.00e+0
	PWY-5938	(R)-acetoin biosynthesis I	2	1	50.0	61.80	128.14	1.61e-2	8.27e-2	1.00e+0
	GALLATE-DEGRADATION-I-PWY	gallate degradation II	2	1	50.0	61.80	128.14	1.61e-2	8.27e-2	1.00e+0
	GLUTATHIONESYN-PWY	glutathione biosynthesis	2	1	50.0	61.80	128.14	1.61e-2	8.27e-2	1.00e+0
	ec00642	Ethylbenzene degradation	2	1	50.0	61.80	128.14	1.61e-2	8.27e-2	1.00e+0
	PWY-6389	(S)-acetoin biosynthesis	2	1	50.0	61.80	128.14	1.61e-2	8.27e-2	1.00e+0
	PWY-7303	3-dimethylallyl-4-hydroxybenzoate biosynthesis	1	1	100.0	123.61	Infinity	8.09e-3	5.62e-2	9.55e-1
	PWY-6068	indican biosynthesis	1	1	100.0	123.61	Infinity	8.09e-3	5.62e-2	9.55e-1
	PWY-5408	9-lipoxygenase and 9-hydroperoxide lyase pathway	1	1	100.0	123.61	Infinity	8.09e-3	5.62e-2	9.55e-1
	PWY66-393	aspirin-triggered lipoxin biosynthesis	1	1	100.0	123.61	Infinity	8.09e-3	5.62e-2	9.55e-1
	PWY-5407	9-lipoxygenase and 9-allene oxide synthase pathway	1	1	100.0	123.61	Infinity	8.09e-3	5.62e-2	9.55e-1
	PWY-7006	4-amino-3-hydroxybenzoate degradation	1	1	100.0	123.61	Infinity	8.09e-3	5.62e-2	9.55e-1
	P661-PWY	dibenzo-p-dioxin degradation	1	1	100.0	123.61	Infinity	8.09e-3	5.62e-2	9.55e-1
	PWY-7582	mercaptosuccinate degradation	1	1	100.0	123.61	Infinity	8.09e-3	5.62e-2	9.55e-1
	P662-PWY	dibenzofuran degradation	1	1	100.0	123.61	Infinity	8.09e-3	5.62e-2	9.55e-1
	PWY-6336	protocatechuate degradation III (para-cleavage pathway)	1	1	100.0	123.61	Infinity	8.09e-3	5.62e-2	9.55e-1
	PWY66-392	lipoxin biosynthesis	1	1	100.0	123.61	Infinity	8.09e-3	5.62e-2	9.55e-1
	PWY-6069	indigo biosynthesis	1	1	100.0	123.61	Infinity	8.09e-3	5.62e-2	9.55e-1
	PWY-6667	resveratrol degradation	1	1	100.0	123.61	Infinity	8.09e-3	5.62e-2	9.55e-1
	2ASDEG-PWY	orthanilate degradation	1	1	100.0	123.61	Infinity	8.09e-3	5.62e-2	9.55e-1
	PWY-5406	divinyl ether biosynthesis I	1	1	100.0	123.61	Infinity	8.09e-3	5.62e-2	9.55e-1
	PWY-6806	carotenoid cleavage	1	1	100.0	123.61	Infinity	8.09e-3	5.62e-2	9.55e-1
	Down
	PWY0-1465	D-malate degradation	2	1	50.0	142.15	314.67	7.02e-3	2.66e-1	1.00e+0
	PWY-6118	glycerol-3-phosphate shuttle	5	1	20.0	56.86	78.58	1.75e-2	2.66e-1	1.00e+0
	PWY-7366	phosphatidylglycerol degradation	7	1	14.3	40.61	52.35	2.44e-2	2.66e-1	1.00e+0
	PWY-6129	dolichol and dolichyl phosphate biosynthesis	9	1	11.1	31.59	39.24	3.13e-2	2.66e-1	1.00e+0
	PWY-7411	phosphatidate biosynthesis (yeast)	11	1	9.1	25.85	31.37	3.81e-2	2.66e-1	1.00e+0
	PWY0-1335	NADH to cytochrome bo oxidase electron transfer I	12	1	8.3	23.69	28.51	4.15e-2	2.66e-1	1.00e+0
	PWY0-1334	NADH to cytochrome bd oxidase electron transfer I	12	1	8.3	23.69	28.51	4.15e-2	2.66e-1	1.00e+0
	PWY-6689	tRNA splicing I	12	1	8.3	23.69	28.51	4.15e-2	2.66e-1	1.00e+0
	PWY-6824	justicidin B biosynthesis	13	1	7.7	21.87	26.12	4.49e-2	2.66e-1	1.00e+0

## Sheet: Table S6
	Table S6. Proteins related to capsule biosynthesis, melanin, and other virulence factors.
	Condition		Gene ID	Gene Name or Symbol	Product Description	UniProt ID	Computed GO Component IDs	Computed GO Function IDs	Computed GO Process IDs
	2807+3102 Fe2+Cu+		CNAG_00389		mitochondrial protein	J9VE00	.	.	.	.
	2807+3102 Fe2+Cu+		CNAG_00694	CLF1	pre-mRNA-splicing factor CLF1	Q9HF03	.	GO:0005515	GO:0006396	.
	2807+3102 Fe2+Cu+		CNAG_00744	OCH1	alpha 1,6-mannosyltransferase	J9VJT9	.	.	.	.
	2807+3102 Fe2+Cu+		CNAG_06730	GSK3	CMGC/GSK protein kinase	J9VKD2	.	GO:0005524;GO:0004672	GO:0006468	.
	2807+3102 Fe2+Cu+		CNAG_03785	NTH1	alpha,alpha-trehalase	Q059G5	GO:0005737	GO:0004555;GO:0005509;GO:0003824	GO:0005993;GO:0005991	.
	2807+3102 Fe2+Cu+		CNAG_05809	HEM15	ferrochelatase	J9VPE8	.	GO:0004325	GO:0006783	.
	2807+3102 Fe2+Cu+		CNAG_05886	MMS2	ubiquitin-conjugating enzyme E2	J9VS15	.	.	.	.
	2807+3102 Fe2+Cu+		CNAG_05896	UBA2	ubiquitin-like 1-activating enzyme E1 B	J9VS24	.	GO:0019948;GO:0008641	GO:0016925	.
	2807+3102 Fe2+Cu+		CNAG_03167	CHK1	CAMK/CAMKL/CHK1 protein kinase	J9VUZ5	.	GO:0005524;GO:0004672	GO:0006468	.
	2807+3102 Fe2+Cu+		CNAG_03190	CCR4	CCR4-NOT transcription complex subunit	J9VPP2	.	GO:0005515	.	.
	2807+3102 Fe2+Cu+		CNAG_04380		peptidase	J9VUL8	.	.	.	.
	2807+3102 Fe2+Cu+		CNAG_01732		nuclear protein localization protein 4	J9VZ74	.	.	GO:0006511	.
	2807+3102 Fe2+Cu+		CNAG_01837		vacuolar protein sorting-associated protein VPS35	J9VUV4	GO:0030906	.	GO:0015031;GO:0042147	.
	2807+3102 Fe2+Cu+		CNAG_01872	CTR2	Copper transport protein CTR2, putative	J9VUY2	GO:0016021	GO:0005375	GO:0035434	.
	2807+3102 Fe2+Cu+		CNAG_06224	MLN2	nuclear movement protein nudC	J9VVH5	.	.	.	.
	2807+3102 Fe2+Cu+		CNAG_06336		glucan 1,3-beta-glucosidase	J9W0T8	.	.	.	.
										.
	2807 Fe2+Cu+		CNAG_00747		succinyl-CoA synthetase beta subunit	J9VEX3	.	GO:0003824	GO:0008152;GO:0006099	.
	2807 Fe2+Cu+		CNAG_02173		transporter particle component	J9VME0	.	.	.	.
	2807 Fe2+Cu+		CNAG_05690	RPD304	histone deacetylase RPD3	J9VP39	.	GO:0004407	GO:0016575	.
	2807 Fe2+Cu+		CNAG_03138	CUL3	ubiquitin-protein ligase	J9VUS5	.	GO:0031625	GO:0006511	.
	2807 Fe2+Cu+		CNAG_04131		antiviral helicase SKI2	J9VQX1	.	GO:0005524;GO:0003723;GO:0003724;GO:0003676	GO:0006401	.
	2807 Fe2+Cu+		CNAG_04678	YPK1	AGC/AKT protein kinase	J9W0G9	.	GO:0005524;GO:0004672;GO:0004674	GO:0006468	.
	2807 Fe2+Cu+		CNAG_01631		mRNA cap guanine-N7 methyltransferase	J9VWP6	GO:0005634	GO:0004482	GO:0006370	.
	2807 Fe2+Cu+		CNAG_06064	PTP1	Putative protein tyrosine phosphatase	J9VVJ7	.	GO:0016791;GO:0004725	GO:0016311;GO:0006470	.
										.
	3102 Fe2+Cu+		CNAG_00730	AFR1	ATP-binding cassette transporter	J9VME1	GO:0016021;GO:0016020	GO:0005524;GO:0016887;GO:0042626	GO:0055085	.
	3102 Fe2+Cu+		CNAG_03792		tRNA adenylyltransferase	J9VL15	.	GO:0003723;GO:0016779	GO:0006396	.
	3102 Fe2+Cu+		CNAG_06835	KRE61	glucosidase	J9VJK0	.	GO:0004553	GO:0005975	.
	3102 Fe2+Cu+		CNAG_01156	CAP2	capsular related protein	J9VQW6	.	.	.	.
	3102 Fe2+Cu+		CNAG_05913		Alpha-glucosidase	J9VPP3	.	GO:0003824	GO:0005975	.
	3102 Fe2+Cu+		CNAG_03187		Protoporphyrinogen oxidase	J9VV12	.	GO:0016491;GO:0004729	GO:0055114;GO:0006779	.
	3102 Fe2+Cu+		CNAG_03345	SSD1	putative translational repressor	J9VXY1	.	.	.	.
	3102 Fe2+Cu+		CNAG_04304		T-complex protein 1 subunit zeta	J9VZ71	.	GO:0005524;GO:0051082	GO:0006457	.
	3102 Fe2+Cu+		CNAG_04514	MPK1	CMGC/MAPK protein kinase	J9VSI6	.	GO:0005524;GO:0004672	GO:0006468	.
	3102 Fe2+Cu+		CNAG_04637	MBF1	multiprotein-bridging factor 1	J9VTJ3	.	GO:0003677;GO:0043565	.	.
	3102 Fe2+Cu+		CNAG_01485		D-lactate dehydrogenase (cytochrome)	J9VW95	.	GO:0071949;GO:0003824;GO:0050660;GO:0016491	GO:0055114	.
	3102 Fe2+Cu+		CNAG_01604		TIGR01458 family HAD hydrolase	J9VU61	.	.	.	.
										.
	2807+3102 Mm		CNAG_00074		protein PNS1	J9VFT3	.	.	.	.
	2807+3102 Mm		CNAG_00682		kinesin	J9VHF2	.	GO:0005524;GO:0008017;GO:0003777;GO:0005515	GO:0007018	.
	2807+3102 Mm		CNAG_06659	HEX1	beta-hexosaminidase	J9VTM7	.	GO:0004563;GO:0004553	GO:0005975	.
	2807+3102 Mm		CNAG_06190		N-acetylglucosamine-6-phosphate deacetylase	J9VW10	.	GO:0008448;GO:0016787;GO:0016810	GO:0006044	.
	2807+3102 Mm		CNAG_06241	CFO1	acidic laccase	J9W0J5	.	GO:0005507;GO:0016491	GO:0055114	.
	2807+3102 Mm		CNAG_06242	CFT1	Cryptococcus ferric transporter 1	J9W2V9	GO:0033573;GO:0016020	GO:0005381	GO:0034755	.
	2807+3102 Mm		CNAG_06346	BLP1	Barwin-like protein 1	J9W0U6	.	.	GO:0042742;GO:0050832	.
							.	.	.	.
	2807 Mm		CNAG_02996		flavoprotein oxygenase	J9VJT8	.	GO:0010181	.	.
	2807 Mm		CNAG_01283	CAP5	beta-1,2-xylosyltransferase	J9VQG6	.	.	.	.
	2807 Mm		CNAG_01063		WD-repeat protein mip1	J9VLF3	.	GO:0005488;GO:0005515	.	.
	2807 Mm		CNAG_06648	RTF1	RNA polymerase-associated protein RTF1	J9VNX6	.	GO:0003677	.	.
	2807 Mm		CNAG_03158	CMT1	alpha-1,3-mannosyltransferase CMT1	J9VUY5	.	.	.	.
	2807 Mm		CNAG_04293	VPS41	vacuolar protein sorting 41	J9VWP5	.	GO:0005488;GO:0005515	GO:0006886;GO:0046907;GO:0016192	.
	2807 Mm		CNAG_01562	BLP4	pr4/barwin domain protein	J9VTI4	.	.	.	.
	2807 Mm		CNAG_01654	CAS34	putative capsule structure designer protein	J9VYW9	.	.	.	.
	2807 Mm		CNAG_05562	PBX2	parallel beta-helix repeat protein	J9W1W2	.	.	.	.
							.	.	.	.
	3102 Mm		CNAG_00531	ENA1	potassium/sodium efflux P-type ATPase, fungal- type	J9VF01	GO:0016021	GO:0000166	.	.
	3102 Mm		CNAG_03751		calcium channel protein	J9VIL4	.	GO:0005262	GO:0098703	.
	3102 Mm		CNAG_05817	GMT1	GDP-mannose transporter 1	J9VRU7	.	.	GO:0055085	.
	3102 Mm		CNAG_06107		G protein beta subunit-like	J9VV30	.	GO:0005515	.	.
	3102 Mm		CNAG_06415	CCC2	Cu2 -exporting ATPase	J9VWM0	GO:0016021	GO:0019829;GO:0046872;GO:0000166	GO:0006812;GO:0030001	.

## Sheet: Table S7
	Table S7. Proteins down- and up-regulated linked to capsule and melanin production
		Log 2 Fe2+Cu+/Mm
		2807	3102
	CNAG_03190- glucose-repressible alcohol dehydrogenase transcriptional effector	6.64	6.64
	CNAG_06730- CMGC/GSK protein kinase	6.64	6.64
	CNAG_00744- alpha 1,6-mannosyltransferase	2.86	6.64
	CNAG_06336- glucan 1,3-beta-glucosidase	2.72	3.81
	CNAG_04217- phosphoenolpyruvate carboxykinase (ATP)	6.64	-4.1
	CNAG_00682- kinesin	-6.64	-6.64
	CNAG_06241- acidic laccase	-6.64	-6.64
	CNAG_06242- high-affinity iron permease CaFTR1	-3.79	-6.05
	CNAG_04678- AGC/Akt protein kinase	6.64	0
	CNAG_02173- transporter particle component	6.64	0
	CNAG_00747- succinyl-CoA synthetase beta subunit	6.64	0
	CNAG_04131- antiviral helicase SKI2	6.64	0
	CNAG_03138- ubiquitin-protein ligase	6.64	0
	CNAG_05886- ubiquitin-conjugating enzyme E2	3.02	0
	CNAG_00315- HHE domain-containing protein	2.72	0
	CNAG_05303- isocitrate lyase	6.64	0
	CNAG_05690- histone deacetylase RPD3	6.64	0
	CNAG_02282- carboxypeptidase A4, variant	-2.08	0
	CNAG_06190- N-acetylglucosamine-6-phosphate deacetylase	-6.64	0
	CNAG_00074- protein PNS1	-6.64	0
	CNAG_06648- RNA polymerase-associated protein RTF1	-6.64	0
	CNAG_04314- NAD kinase	-6.64	0
	CNAG_04637- multiprotein-bridging factor 1	0	6.64
	CNAG_03167- CAMK/CAMKL/Chk1 protein kinase	0	6.64
	CNAG_03785- alpha,alpha-trehalase	0	6.64
	CNAG_06465- transcription regulator	0	6.64
	CNAG_00556- CK1/CK1/CK1-G protein kinase	0	6.64
	CNAG_06224- nuclear movement protein nudC	0	6.64
	CNAG_03187- protoporphyrinogen oxidase	0	6.64
	CNAG_05913- alpha-glucosidase	0	6.64
	CNAG_06835- glucosidase	0	6.64
	CNAG_03792- tRNA adenylyltransferase	0	6.64
	CNAG_04514- CMGC/MAPK protein kinase	0	6.64
	CNAG_00730- ATP-binding cassette transporter	0	6.64
	CNAG_06497- microsomal epoxide hydrolase	0	6.64
	CNAG_03322- UDP-glucuronate decarboxylase	0	3.54
	CNAG_06107- G protein beta subunit-like	0	-6.64
	CNAG_03751- calcium channel protein	0	-6.64
	CNAG_01604- TIGR01458 family HAD hydrolase	0	-6.64
	CNAG_00979- solute carrier family 31 (copper transporter), member 1	0	-6.64
	CNAG_06659- hexosaminidase	0	-6.64
