# Supplementary material for: The Combination of Iron and Copper Increases Pathogenicity and Induces Proteins Related to the Main Virulence Factors in Clinical Isolates of Cryptococcus neoformans var. grubii
Source: J Fungi (Basel). 2022 Jan 6;8(1):57. doi: 10.3390/jof8010057 (PMC8778102; doi:10.3390/jof8010057)
Supplement: Supplementary file 1 [file jof-08-00057-s001.zip › Table S3.xlsx]

## Sheet: Table S3
		Table S3. List of proteins with differential abundance (Log2 Fold change ≥2) in isolate 2807 and 3102 C. neoformans in preculture with minimal medium and supplemented with the combination of 50 µM of iron plus 500 µM
		Book 1_2807 FeCu-Mm: proteins with differential abundance
		Book 2_3102 FeCu-Mm: proteins with differential abundance

## Sheet: sheet 1
			Abundance Ratio (log2: Fe2+Cu+/Mm)
Uniprot	Gene	Description	2807	3102
J9VZE9	CNAG_01833	translation initiation factor 4E	6.64	6.64
J9VKD2	CNAG_06730	CMGC/GSK protein kinase	6.64	6.64
J9VYE0	CNAG_06199	nuclear DNA helicase II	6.64	6.64
J9VJ52	CNAG_03926	methionine aminopeptidase, type I	6.64	6.64
J9VQK6	CNAG_03317	AP-1 complex subunit mu-1	6.64	6.64
J9VPJ9	CNAG_03069	hydrolase	6.64	6.64
J9VGR4	CNAG_03837	protein-L-isoaspartate O-methyltransferase	6.64	6.64
J9VIP1	CNAG_00305	chaperone activator	6.64	6.64
J9VIG4	CNAG_04977	pre-mRNA branch site protein p14	6.64	6.64
J9VHM4	CNAG_02795	phosphoribosylglycinamide formyltransferase	6.64	6.64
J9VV58	CNAG_03238	dioxygenase subfamily protein	6.64	6.64
J9VWU3	CNAG_04358	iron-sulfur clusters transporter ATM1, mitochondrial	6.64	6.64
J9VRR2	CNAG_02519	mitochondria fission 1 protein	2.62	6.64
J9VWQ9	CNAG_04313	NADPH2 dehydrogenase	6.64	6.64
J9VSU9	CNAG_01345	small subunit ribosomal protein S2	6.64	6.64
J9VTU9	CNAG_04110	glutathione S-transferase	2.58	6.64
J9VWV1	CNAG_04368	CD2 antigen cytoplasmic tail-binding protein 2	6.64	6.64
J9W0J6	CNAG_04647	glutathione synthetase	6.64	6.64
J9VPP2	CNAG_03190	glucose-repressible alcohol dehydrogenase transcriptional effector	6.64	6.64
J9W3S6	CNAG_05437	nascent polypeptide-associated complex subunit beta	6.64	6.64
J9VJT9	CNAG_00744	alpha 1,6-mannosyltransferase	2.86	6.64
J9VG45	CNAG_00180	ubiquitin carboxyl-terminal hydrolase L3	6.64	6.64
J9VH91	CNAG_07372	6-phosphofructo-2-kinase/fructose-2,6-bisphosphatase	6.64	6.64
J9VIU8	CNAG_00364	tRNA threonylcarbamoyladenosine biosynthesis protein	6.64	6.64
J9VQ77	CNAG_02833	NADH dehydrogenase (ubiquinone) 1 beta subcomplex 7	6.64	6.64
J9W108	CNAG_06421	acetolactate synthase, small subunit	6.64	6.64
J9VQ84	CNAG_01364	guanylate kinase	6.64	6.64
J9W3B6	CNAG_06441	isoleucine-tRNA ligase	6.64	6.64
J9W0T8	CNAG_06336	glucan 1,3-beta-glucosidase	2.72	3.81
J9VVB2	CNAG_02007	adenylate kinase 1	3.36	3.67
J9VNG0	CNAG_05679	pre-mRNA-splicing factor ini1	-3.55	-3.54
J9VN98	CNAG_03675	pumilio domain-containing protein	-2.42	-4.19
J9VSK8	CNAG_01432	ribosome assembly protein 4	-6.64	-5.59
J9W2V9	CNAG_06242	high-affinity iron permease CaFTR1	-3.79	-6.05
J9W0J5	CNAG_06241	acidic laccase	-6.64	-6.64
J9VPH0	CNAG_05229	stomatin family protein	-6.64	-6.64
J9VVK0	CNAG_03420	Gly-Xaa carboxypeptidase	-2.42	-6.64
J9VR32	CNAG_06919	rRNA 2'-O-methyltransferase fibrillarin	-2.37	-6.64
J9VPS6	CNAG_02443	NADH dehydrogenase	-6.64	-6.64
J9VKJ8	CNAG_03636	DNA-directed RNA polymerase I and III subunit RPAC2	-6.64	-6.64
Q85T02	CNAG_09005	NADH:ubiquinone oxidoreductase subunit 4 (mitochondrion)	-6.64	-6.64
J9VSE7	CNAG_04468	tartrate dehydrogenase	-6.64	-6.64
J9VE60	CNAG_00182	retrograde transporter	-2.16	-6.64
J9VHF2	CNAG_00682	kinesin	-6.64	-6.64
J9VT38	CNAG_04822	deoxyhypusine synthase	-3.01	6.64
J9VXB7	CNAG_06998	protein transporter SEC61 subunit alpha	-6.64	6.64
J9VKI7	CNAG_02761	inorganic phosphate transporter pho88	-2.88	6.64
J9W0Y5	CNAG_01520	histone-arginine methyltransferase CARM1	6.64	-3.18
J9VWI4	CNAG_04217	phosphoenolpyruvate carboxykinase (ATP)	6.64	-4.1

## Sheet: sheet 2 2807 FeCu-Mm
Protein FDR Confidence: Combined	Accession	Description	Coverage [%]	# Peptides	# Unique Peptides	# PSMs	# Protein Groups	# AAs	calc. pI	Score Mascot: Mascot	# Razor Peptides	Abundance Ratio: (FC) / (M)	Abundance Ratio (log2): (FC) / (M)	Abundance Ratio P-Value: (FC) / (M)	Abundance Ratio Adj. P-Value: (FC) / (M)	Abundance Ratio Variability [%]: (FC) / (M)	.
High	XP_012047485.1	protein-L-isoaspartate O-methyltransferase [Cryptococcus neoformans var. grubii H99]	8	1	1	1	1	236	7.28	29	0	100	6.64	1e-17	1.19574e-16
High	XP_012051487.1	NADPH2 dehydrogenase [Cryptococcus neoformans var. grubii H99]	3	1	1	1	1	393	5.52	17	0	100	6.64	1e-17	1.19574e-16
High	XP_012052136.1	6-phosphofructokinase [Cryptococcus neoformans var. grubii H99]	3	2	2	3	1	915	6.68	58	0	100	6.64	1e-17	1.19574e-16
High	XP_012046251.1	chaperone activator [Cryptococcus neoformans var. grubii H99]	3	1	1	1	1	394	8.7	24	0	100	6.64	1e-17	1.19574e-16
High	XP_012052532.1	inositol-polyphosphate 5-phosphatase [Cryptococcus neoformans var. grubii H99]	1	1	1	1	1	1348	5.12	17	0	100	6.64	1e-17	1.19574e-16
High	XP_012046365.1	6-phosphofructo-2-kinase/fructose-2,6-bisphosphatase [Cryptococcus neoformans var. grubii H99]	2	1	1	1	1	606	5.85	17	0	100	6.64	1e-17	1.19574e-16
High	XP_012047779.1	hydrolase [Cryptococcus neoformans var. grubii H99]	7	1	1	1	1	140	6.86	31	0	100	6.64	1e-17	1.19574e-16
High	XP_012048837.1	isocitrate lyase [Cryptococcus neoformans var. grubii H99]	15	6	6	13	1	549	7.33	204	0	100	6.64	1e-17	1.19574e-16
High	XP_012053334.1	isoleucine-tRNA ligase [Cryptococcus neoformans var. grubii H99]	1	1	1	1	1	1008	6.58	23	0	100	6.64	1e-17	1.19574e-16
High	XP_012046749.1	26S proteasome regulatory subunit N10 [Cryptococcus neoformans var. grubii H99]	5	1	1	2	1	371	4.55	29	0	100	6.64	1e-17	1.19574e-16
High	XP_012053806.1	tRNA (adenine-N(1)-)-methyltransferase catalytic subunit TRM61 [Cryptococcus neoformans var. grubii H99]	4	1	1	1	1	432	7.47	31	0	100	6.64	1e-17	1.19574e-16
High	XP_012052966.1	aldehyde dehydrogenase (NAD) [Cryptococcus neoformans var. grubii H99]	2	1	1	2	1	535	8.25	26	0	100	6.64	1e-17	1.19574e-16
High	XP_012048163.1	NADH dehydrogenase (ubiquinone) 1 beta subcomplex 7 [Cryptococcus neoformans var. grubii H99]	17	1	1	1	1	82	6.52	15	0	100	6.64	1e-17	1.19574e-16
High	XP_012046677.1	tRNA threonylcarbamoyladenosine biosynthesis protein [Cryptococcus neoformans var. grubii H99]	4	1	1	1	1	366	8.68	21	0	100	6.64	1e-17	1.19574e-16
High	XP_012053485.1	acetolactate synthase, small subunit [Cryptococcus neoformans var. grubii H99]	22	5	5	16	1	357	6.8	218	0	100	6.64	1e-17	1.19574e-16
High	XP_012049345.1	exosome complex component RRP40 [Cryptococcus neoformans var. grubii H99]	3	1	1	1	1	247	8.95	25	0	100	6.64	1e-17	1.19574e-16
High	XP_012048190.1	pantothenate kinase [Cryptococcus neoformans var. grubii H99]	2	1	1	1	1	526	6.21	15	0	100	6.64	1e-17	1.19574e-16
Medium	XP_012052992.1	chorismate mutase [Cryptococcus neoformans var. grubii H99]	3	1	1	1	1	296	5.68	20	0	100	6.64	1e-17	1.19574e-16
High	XP_012049844.1	small subunit ribosomal protein S6 [Cryptococcus neoformans var. grubii H99]	9	1	1	1	1	126	9.64	22	0	100	6.64	1e-17	1.19574e-16
High	XP_012049496.1	guanylate kinase [Cryptococcus neoformans var. grubii H99]	11	1	1	5	1	217	6.37	63	0	100	6.64	1e-17	1.19574e-16
High	XP_012050523.1	dynein light chain LC8-type [Cryptococcus neoformans var. grubii H99]	10	1	1	1	1	112	8.12	38	0	100	6.64	1e-17	1.19574e-16
High	XP_012049990.1	transporter particle component [Cryptococcus neoformans var. grubii H99]	3	1	1	1	1	273	8.41	25	0	100	6.64	1e-17	1.19574e-16
High	XP_012051670.1	phosphoenolpyruvate carboxykinase (ATP) [Cryptococcus neoformans var. grubii H99]	4	2	2	2	1	551	6.06	31	0	100	6.64	1e-17	1.19574e-16
High	XP_012047652.1	selenoprotein W [Cryptococcus neoformans var. grubii H99]	7	1	1	1	1	218	5.71	26	0	100	6.64	1e-17	1.19574e-16
High	XP_012050508.1	cyclin-dependent kinase regulatory subunit CKS1 [Cryptococcus neoformans var. grubii H99]	11	1	1	1	1	104	6.95	33	0	100	6.64	1e-17	1.19574e-16
High	XP_012047278.1	methionine aminopeptidase, type I [Cryptococcus neoformans var. grubii H99]	3	1	1	5	1	398	8.41	82	0	100	6.64	1e-17	1.19574e-16
High	XP_012047897.1	phosphoribosylglycinamide formyltransferase [Cryptococcus neoformans var. grubii H99]	17	5	5	5	1	261	6.16	63	0	100	6.64	1e-17	1.19574e-16
High	XP_012050404.1	importin beta-4 subunit [Cryptococcus neoformans var. grubii H99]	2	1	1	1	1	1080	4.7	15	0	100	6.64	1e-17	1.19574e-16
High	XP_012049237.1	F-type H -transporting ATPase subunit H [Cryptococcus neoformans var. grubii H99]	11	1	1	1	1	122	6.3	21	0	100	6.64	1e-17	1.19574e-16
High	XP_012053045.1	nuclear DNA helicase II [Cryptococcus neoformans var. grubii H99]	1	1	1	1	1	1633	9.25	19	0	100	6.64	1e-17	1.19574e-16
High	XP_012050296.1	UBX domain-containing protein 1 [Cryptococcus neoformans var. grubii H99]	2	1	1	1	1	466	4.87	48	0	100	6.64	1e-17	1.19574e-16
High	XP_012050685.1	non-histone chromosomal protein 6 [Cryptococcus neoformans var. grubii H99]	13	2	2	5	1	116	9.25	149	0	100	6.64	1e-17	1.19574e-16
High	XP_012050911.1	AP-1 complex subunit mu-1 [Cryptococcus neoformans var. grubii H99]	3	1	1	1	1	435	7.15	18	0	100	6.64	1e-17	1.19574e-16
High	XP_012050885.1	dioxygenase subfamily protein [Cryptococcus neoformans var. grubii H99]	8	1	1	1	1	323	5.81	16	0	100	6.64	1e-17	1.19574e-16
High	XP_012051758.1	iron-sulfur clusters transporter ATM1, mitochondrial [Cryptococcus neoformans var. grubii H99]	1	1	1	1	1	732	9.26	25	0	100	6.64	1e-17	1.19574e-16
High	XP_012052138.1	AGC/Akt protein kinase [Cryptococcus neoformans var. grubii H99]	2	1	1	1	1	575	7.81	42	0	100	6.64	1e-17	1.19574e-16
High	XP_012047129.1	CMGC/GSK protein kinase [Cryptococcus neoformans var. grubii H99]	8	2	2	6	1	398	7.56	80	0	100	6.64	1e-17	1.19574e-16
High	XP_012052352.1	histone-arginine methyltransferase CARM1 [Cryptococcus neoformans var. grubii H99]	5	2	2	2	1	450	5.05	32	0	100	6.64	1e-17	1.19574e-16
High	XP_012052793.1	translation initiation factor 4E [Cryptococcus neoformans var. grubii H99]	5	1	1	2	1	299	5.41	23	0	100	6.64	1e-17	1.19574e-16
High	XP_012053581.1	elongator complex protein 4 [Cryptococcus neoformans var. grubii H99]	5	1	1	1	1	483	6.76	20	0	100	6.64	1e-17	1.19574e-16
High	XP_012051788.1	splicing factor U2AF 35 kDa subunit [Cryptococcus neoformans var. grubii H99]	9	2	2	5	1	223	6.43	127	0	100	6.64	1e-17	1.19574e-16
High	XP_012049211.1	exosome complex exonuclease DIS3/RRP44 [Cryptococcus neoformans var. grubii H99]	1	1	1	1	1	1002	6.81	37	0	100	6.64	1e-17	1.19574e-16
High	XP_012048362.1	isochorismatase hydrolase [Cryptococcus neoformans var. grubii H99]	4	1	1	2	1	191	5.57	40	0	100	6.64	1e-17	1.19574e-16
High	XP_012050846.1	ubiquitin-protein ligase [Cryptococcus neoformans var. grubii H99]	2	1	1	1	1	811	6.95	21	0	100	6.64	1e-17	1.19574e-16
High	XP_012049484.1	small subunit ribosomal protein S2 [Cryptococcus neoformans var. grubii H99]	5	1	1	6	1	307	10.26	193	0	100	6.64	1e-17	1.19574e-16
High	XP_012052802.1	CCR4-NOT transcription complex subunit 2 [Cryptococcus neoformans var. grubii H99]	2	1	1	1	1	447	5.63	32	0	100	6.64	1e-17	1.19574e-16
High	XP_012051418.1	antiviral helicase SKI2 [Cryptococcus neoformans var. grubii H99]	1	1	1	1	1	1284	6.13	20	0	100	6.64	1e-17	1.19574e-16
High	XP_012050456.1	histone deacetylase RPD3 [Cryptococcus neoformans var. grubii H99]	4	1	1	2	1	471	5.66	32	0	100	6.64	1e-17	1.19574e-16
High	XP_012046929.1	ATP-dependent RNA helicase SUB2 [Cryptococcus neoformans var. grubii H99]	2	1	1	5	1	430	5.77	120	0	100	6.64	1e-17	1.19574e-16
High	XP_012051764.1	CD2 antigen cytoplasmic tail-binding protein 2 [Cryptococcus neoformans var. grubii H99]	6	2	2	10	1	432	4.97	134	0	100	6.64	1e-17	1.19574e-16
High	XP_012046587.1	ubiquitin carboxyl-terminal hydrolase L3 [Cryptococcus neoformans var. grubii H99]	8	2	2	3	1	238	4.81	77	0	100	6.64	1e-17	1.19574e-16
High	XP_012053770.1	nascent polypeptide-associated complex subunit beta [Cryptococcus neoformans var. grubii H99]	7	1	1	1	1	175	5.3	15	0	100	6.64	1e-17	1.19574e-16
High	XP_012052110.1	Mob1 family protein [Cryptococcus neoformans var. grubii H99]	3	1	1	1	1	655	4.84	21	0	100	6.64	1e-17	1.19574e-16
Medium	XP_012051086.1	glucose-repressible alcohol dehydrogenase transcriptional effector [Cryptococcus neoformans var. grubii H99]	1	1	1	1	1	741	6.8	19	0	100	6.64	1e-17	1.19574e-16
High	XP_012050510.1	small subunit ribosomal protein S5 [Cryptococcus neoformans var. grubii H99]	7	1	1	1	1	309	10.36	22	0	100	6.64	1e-17	1.19574e-16
High	XP_012051435.1	O-methyltransferase [Cryptococcus neoformans var. grubii H99]	19	3	3	3	1	241	5.33	26	0	100	6.64	1e-17	1.19574e-16
High	XP_012050537.1	signal recognition particle subunit SRP9 [Cryptococcus neoformans var. grubii H99]	6	1	1	2	1	140	10.15	32	0	100	6.64	1e-17	1.19574e-16
High	XP_012053019.1	DNA polymerase alpha subunit B [Cryptococcus neoformans var. grubii H99]	2	1	1	1	1	720	7.64	31	0	100	6.64	1e-17	1.19574e-16
High	XP_012052120.1	glutathione synthetase [Cryptococcus neoformans var. grubii H99]	2	1	1	1	1	516	5.24	23	0	100	6.64	1e-17	1.19574e-16
High	XP_012048334.1	cytoplasmic protein [Cryptococcus neoformans var. grubii H99]	1	1	1	2	1	755	9.23	23	0	100	6.64	1e-17	1.19574e-16
High	XP_012049527.1	nucleolysin TIA-1/TIAR [Cryptococcus neoformans var. grubii H99]	2	1	1	1	1	434	6.54	36	0	100	6.64	1e-17	1.19574e-16
High	XP_012046934.1	succinyl-CoA synthetase beta subunit [Cryptococcus neoformans var. grubii H99]	2	1	1	1	1	418	5.82	31	0	100	6.64	1e-17	1.19574e-16
High	XP_012046914.1	large subunit ribosomal protein L27 [Cryptococcus neoformans var. grubii H99]	8	1	1	2	1	183	10.8	36	0	100	6.64	1e-17	1.19574e-16
High	XP_012048635.1	pre-mRNA branch site protein p14 [Cryptococcus neoformans var. grubii H99]	23	2	2	7	1	120	8.94	70	0	100	6.64	1e-17	1.19574e-16
High	XP_012052370.1	WD-repeat protein [Cryptococcus neoformans var. grubii H99]	2	1	1	1	1	737	5.4	32	0	100	6.64	1e-17	1.19574e-16
High	XP_012049936.1	guanine nucleotide-binding protein G(o) subunit alpha [Cryptococcus neoformans var. grubii H99]	3	1	1	1	1	358	6.14	24	0	100	6.64	1e-17	1.19574e-16
High	XP_012048640.1	nascent polypeptide-associated complex subunit alpha [Cryptococcus neoformans var. grubii H99]	14	2	2	9	1	190	5.16	225	0	13.604	3.77	1.8932e-05	0.000207269	85.41
High	XP_012050636.1	UMP-CMP kinase [Cryptococcus neoformans var. grubii H99]	25	8	8	30	1	277	6.02	467	0	13.281	3.73	2.28795e-05	0.00024887	102.1
High	XP_012048255.1	riboflavin kinase [Cryptococcus neoformans var. grubii H99]	5	2	2	4	1	242	7.14	42	0	11.505	3.52	6.85296e-05	0.00073593	70.56
High	XP_012046504.1	ran-binding protein 1 [Cryptococcus neoformans var. grubii H99]	47	7	7	17	1	238	4.7	311	0	10.684	3.42	0.000117759	0.0012566	54.14
High	XP_012047518.1	galactose-1-phosphate uridylyltransferase [Cryptococcus neoformans var. grubii H99]	4	1	1	1	1	387	6.58	35	0	10.38	3.38	0.000144854	0.0015264	58.08
High	XP_012052902.1	adenylate kinase 1 [Cryptococcus neoformans var. grubii H99]	45	12	12	59	1	269	8.7	1191	0	10.301	3.36	0.000152898	0.00160116	86.29
High	XP_012049205.1	DNA-binding protein [Cryptococcus neoformans var. grubii H99]	49	24	24	175	1	392	8.37	3192	0	8.492	3.09	0.000569986	0.00575447	107.87
High	XP_012050608.1	ubiquitin-conjugating enzyme E2 [Cryptococcus neoformans var. grubii H99]	28	3	3	11	1	151	5.99	110	0	8.091	3.02	0.000778989	0.00777146	110.58
High	XP_012050594.1	endopeptidase [Cryptococcus neoformans var. grubii H99]	9	2	2	17	1	489	4.86	373	0	7.892	2.98	0.000912704	0.00905188	64.99
High	XP_012049842.1	oxysterol-binding protein [Cryptococcus neoformans var. grubii H99]	9	3	3	9	1	511	6.43	240	0	7.77	2.96	0.0010064	0.00988678	83.14
High	XP_012046631.1	cytoplasmic protein [Cryptococcus neoformans var. grubii H99]	4	1	1	1	1	338	5.17	21	0	7.399	2.89	0.00136298	0.0128379	16.02
High	XP_012046415.1	alpha 1,6-mannosyltransferase [Cryptococcus neoformans var. grubii H99]	2	1	1	2	1	572	6.19	34	0	7.243	2.86	0.0015522	0.0144586	31.45
High	XP_012052477.1	heparinase II/III family protein [Cryptococcus neoformans var. grubii H99]	16	9	9	225	1	841	4.7	3689	0	6.921	2.79	0.00203844	0.0184775	83.65
High	XP_012050325.1	glucosamine-phosphate N-acetyltransferase [Cryptococcus neoformans var. grubii H99]	6	1	1	4	1	186	6.77	95	0	6.905	2.79	0.002067	0.0186362	72.87
High	XP_012053297.1	glucan 1,3-beta-glucosidase [Cryptococcus neoformans var. grubii H99]	5	2	2	28	1	496	4.49	581	0	6.601	2.72	0.00269108	0.0238798	62.17
High	XP_012046648.1	HHE domain-containing protein [Cryptococcus neoformans var. grubii H99]	54	11	11	144	1	224	6.46	2097	0	6.573	2.72	0.00275964	0.0242773	70.28
High	XP_012046702.1	nuclear protein [Cryptococcus neoformans var. grubii H99]	4	2	2	13	1	678	4.83	178	0	6.571	2.72	0.00276467	0.0242773	42.67
High	XP_012048643.1	glutamate-5-semialdehyde dehydrogenase [Cryptococcus neoformans var. grubii H99]	16	6	6	28	1	460	6.54	523	0	6.19	2.63	0.00388263	0.033229	77.95
High	XP_012050202.1	mitochondria fission 1 protein [Cryptococcus neoformans var. grubii H99]	8	1	1	1	1	154	8.09	17	0	6.153	2.62	0.00401643	0.0341699	69.05
High	XP_012046985.1	large subunit ribosomal protein L34e [Cryptococcus neoformans var. grubii H99]	44	6	6	118	1	113	11.21	2582	0	6.143	2.62	0.00405337	0.0341699	110.25
High	XP_012051409.1	glutathione S-transferase [Cryptococcus neoformans var. grubii H99]	16	3	3	9	1	298	9	82	0	5.98	2.58	0.00470654	0.0388982	86.78
High	XP_012053908.1	cytoplasmic protein [Cryptococcus neoformans var. grubii H99]	14	4	4	13	1	498	6.44	204	0	5.823	2.54	0.0054442	0.0447752	72.3
Medium	XP_012047118.1	RNA polymerase-associated protein CTR9 [Cryptococcus neoformans var. grubii H99]	1	1	1	13	1	1187	5.76	162	0	0.238	-2.07	0.00417186	0.0349938	9.4
High	XP_012050052.1	carboxypeptidase A4, variant [Cryptococcus neoformans var. grubii H99]	14	5	5	14	1	507	6.18	220	0	0.236	-2.08	0.00404907	0.0341699	2.69
High	XP_012046205.1	retrograde transporter [Cryptococcus neoformans var. grubii H99]	11	2	2	2	1	203	5.54	29	0	0.224	-2.16	0.00298748	0.0260979	15.9
High	XP_012051948.1	cytokinesis protein [Cryptococcus neoformans var. grubii H99]	0	1	1	5	1	1786	6.29	70	0	0.212	-2.24	0.00218429	0.0195889	5.75
High	XP_012048349.1	rRNA 2'-O-methyltransferase fibrillarin [Cryptococcus neoformans var. grubii H99]	12	2	2	4	1	314	10.18	44	0	0.193	-2.37	0.00123171	0.0116666	3.07
High	XP_012047112.1	F-type H -transporting ATPase subunit delta [Cryptococcus neoformans var. grubii H99]	13	3	3	18	1	168	6.8	198	0	0.191	-2.39	0.00114731	0.0109286	2.59
High	XP_012050542.1	exo-beta-1,3-glucanase [Cryptococcus neoformans var. grubii H99]	2	1	1	5	1	797	5.48	121	0	0.188	-2.41	0.00103104	0.00993681	2.35
High	XP_012047380.1	pumilio domain-containing protein [Cryptococcus neoformans var. grubii H99]	2	1	1	5	1	688	8.54	42	0	0.187	-2.42	0.00101578	0.00989948	3.44
High	XP_012051246.1	Gly-Xaa carboxypeptidase [Cryptococcus neoformans var. grubii H99]	8	3	3	8	1	616	5.66	86	0	0.187	-2.42	0.00100862	0.00988678	3.51
High	XP_012048446.1	ABC transporter [Cryptococcus neoformans var. grubii H99]	8	11	11	35	1	1462	6.76	627	0	0.16	-2.64	0.000365877	0.00371608	2.02
High	XP_012048314.1	compass component swd2 [Cryptococcus neoformans var. grubii H99]	7	2	2	2	1	424	6.8	27	0	0.147	-2.77	0.000203982	0.0021099	3.02
High	XP_012048012.1	peptidyl-prolyl isomerase G (cyclophilin G) [Cryptococcus neoformans var. grubii H99]	2	1	1	5	1	527	9.8	57	0	0.146	-2.78	0.000193436	0.00201317	1.25
High	XP_012048114.1	inorganic phosphate transporter pho88 [Cryptococcus neoformans var. grubii H99]	15	2	2	9	1	189	9.5	198	0	0.136	-2.88	0.000118594	0.00125755	1.83
High	XP_012051944.1	deoxyhypusine synthase [Cryptococcus neoformans var. grubii H99]	3	1	1	3	1	348	5.3	60	0	0.124	-3.01	5.93209e-05	0.000641122	1.55
High	XP_012050450.1	pre-mRNA-splicing factor ini1 [Cryptococcus neoformans var. grubii H99]	16	3	3	4	1	116	8.35	74	0	0.086	-3.55	3.03204e-06	3.45407e-05	1.04
High	XP_012053227.1	high-affinity iron permease CaFTR1 [Cryptococcus neoformans var. grubii H99]	2	1	1	2	1	441	8.1	40	0	0.072	-3.79	6.82215e-07	7.87819e-06	0.49
High	XP_012049539.1	ribosome assembly protein 4 [Cryptococcus neoformans var. grubii H99]	2	1	1	2	1	546	8.38	45	0	0.01	-6.64	1e-17	1.19574e-16
High	XP_012050755.1	RNA polymerase-associated protein RTF1 [Cryptococcus neoformans var. grubii H99]	2	1	1	1	1	532	6.65	21	0	0.01	-6.64	1e-17	1.19574e-16
High	XP_012048320.1	type I phosphodiesterase/nucleotide pyrophosphatase [Cryptococcus neoformans var. grubii H99]	4	2	2	3	1	541	5.91	37	0	0.01	-6.64	1e-17	1.19574e-16
High	XP_012053336.1	CMGC/CDK/CDK7 protein kinase [Cryptococcus neoformans var. grubii H99]	3	1	1	1	1	358	9.38	18	0	0.01	-6.64	1e-17	1.19574e-16
High	XP_012048547.1	stomatin family protein [Cryptococcus neoformans var. grubii H99]	2	1	1	2	1	379	5.86	40	0	0.01	-6.64	1e-17	1.19574e-16
High	XP_012051436.1	DNA topoisomerase I [Cryptococcus neoformans var. grubii H99]	1	1	1	1	1	931	9.22	28	0	0.01	-6.64	1e-17	1.19574e-16
Medium	XP_012053039.1	N-acetylglucosamine-6-phosphate deacetylase [Cryptococcus neoformans var. grubii H99]	2	1	1	1	1	434	5.66	22	0	0.01	-6.64	1e-17	1.19574e-16
High	XP_012046392.1	kinesin [Cryptococcus neoformans var. grubii H99]	1	1	1	1	1	1566	6.54	38	0	0.01	-6.64	1e-17	1.19574e-16
High	XP_012051488.1	NAD kinase [Cryptococcus neoformans var. grubii H99]	5	2	2	2	1	545	6.86	37	0	0.01	-6.64	1e-17	1.19574e-16
High	XP_012053753.1	endoglucanase [Cryptococcus neoformans var. grubii H99]	2	1	1	1	1	590	4.54	26	0	0.01	-6.64	1e-17	1.19574e-16
High	XP_012051546.1	tartrate dehydrogenase [Cryptococcus neoformans var. grubii H99]	8	2	2	2	1	390	6.67	43	0	0.01	-6.64	1e-17	1.19574e-16
High	XP_012053378.1	WD-repeat protein 48 [Cryptococcus neoformans var. grubii H99]	1	1	1	1	1	1278	6.43	29	0	0.01	-6.64	1e-17	1.19574e-16
Medium	XP_012046326.1	2-oxoisovalerate dehydrogenase E2 component (dihydrolipoyl transacylase) [Cryptococcus neoformans var. grubii H99]	1	1	1	1	1	652	6.68	16	0	0.01	-6.64	1e-17	1.19574e-16
High	XP_012050737.1	biotin synthase [Cryptococcus neoformans var. grubii H99]	3	1	1	2	1	388	7.93	23	0	0.01	-6.64	1e-17	1.19574e-16
High	XP_012046508.1	protein PNS1 [Cryptococcus neoformans var. grubii H99]	3	2	2	2	1	551	8.48	32	0	0.01	-6.64	1e-17	1.19574e-16	0
High	XP_012046286.1	DNA topoisomerase II [Cryptococcus neoformans var. grubii H99]	1	1	1	1	1	1312	8.16	20	0	0.01	-6.64	1e-17	1.19574e-16
High	XP_012053685.1	metal iron transporter [Cryptococcus neoformans var. grubii H99]	2	1	1	1	1	637	8.44	24	0	0.01	-6.64	1e-17	1.19574e-16
High	XP_012053059.1	acidic laccase [Cryptococcus neoformans var. grubii H99]	2	1	1	5	1	640	4.83	52	0	0.01	-6.64	1e-17	1.19574e-16
Medium	XP_012048874.1	mitochondrial protein [Cryptococcus neoformans var. grubii H99]	1	1	1	1	1	732	9.06	15	0	0.01	-6.64	1e-17	1.19574e-16
High	YP_006883712.1	NADH:ubiquinone oxidoreductase subunit 4 (mitochondrion) [Cryptococcus neoformans var. grubii H99]	2	1	1	2	1	483	7.8	32	0	0.01	-6.64	1e-17	1.19574e-16
High	XP_012053884.1	TPR repeat-containing protein [Cryptococcus neoformans var. grubii H99]	2	1	1	5	1	423	5.82	49	0	0.01	-6.64	1e-17	1.19574e-16
High	XP_012051837.1	alpha-1,2-mannosidase [Cryptococcus neoformans var. grubii H99]	3	2	2	2	1	913	5.19	31	0	0.01	-6.64	1e-17	1.19574e-16
High	XP_012050154.1	NADH dehydrogenase [Cryptococcus neoformans var. grubii H99]	14	1	1	2	1	79	8.46	51	0	0.01	-6.64	1e-17	1.19574e-16
High	XP_012047098.1	U3 small nucleolar RNA-associated protein 18 [Cryptococcus neoformans var. grubii H99]	2	1	1	1	1	622	6.76	36	0	0.01	-6.64	1e-17	1.19574e-16
High	XP_012051870.1	protein transporter SEC61 subunit alpha [Cryptococcus neoformans var. grubii H99]	5	2	2	5	1	478	8.34	91	0	0.01	-6.64	1e-17	1.19574e-16
High	XP_012047354.1	DNA-directed RNA polymerase I and III subunit RPAC2 [Cryptococcus neoformans var. grubii H99]	5	1	1	1	1	155	4.73	28	0	0.01	-6.64	1e-17	1.19574e-16

## Sheet: sheet 3 3102 FeCu-Mm
Protein FDR Confidence: Combined	Accession	Uniprot	Description	Coverage [%]	# Peptides	# Unique Peptides	# PSMs	# Protein Groups	# AAs	calc. pI	Score Mascot: Mascot	# Razor Peptides	Abundance Ratio: (FC) / (M)	Abundance Ratio (log2): (FC) / (M)	Abundance Ratio P-Value: (FC) / (M)	Abundance Ratio Adj. P-Value: (FC) / (M)	Abundance Ratio Variability [%]: (FC) / (M)	Abundances (Grouped): FC	Abundances (Grouped): M	Found in FC	Found in : M
High	XP_012048735.1	J9VRV0	methylenetetrahydrofolate reductase [Cryptococcus neoformans var. grubii H99]	5	2	2	3	1	617	6	59	0	100	6.64	1e-17	6.96109e-17		200		High	Not Found
High	XP_012049258.1	J9VR81	histone-lysine N-methyltransferase Su(var)3-9 [Cryptococcus neoformans var. grubii H99]	6	2	2	2	1	473	8.21	53	0	100	6.64	1e-17	6.96109e-17		200		High	Not Found
High	XP_012052793.1	J9VZE9	translation initiation factor 4E [Cryptococcus neoformans var. grubii H99]	5	1	1	1	1	299	5.41	17	0	100	6.64	1e-17	6.96109e-17		200		Peak Found	High
High	XP_012048682.1	J9VIM7	carnitine acetyltransferase [Cryptococcus neoformans var. grubii H99]	2	1	1	1	1	759	7.77	21	0	100	6.64	1e-17	6.96109e-17		200		High	Not Found
High	XP_012047129.1	J9VKD2	CMGC/GSK protein kinase [Cryptococcus neoformans var. grubii H99]	8	2	2	4	1	398	7.56	57	0	100	6.64	1e-17	6.96109e-17		200		High	Not Found
High	XP_012052112.1	J9VY77	ribitol kinase [Cryptococcus neoformans var. grubii H99]	2	1	1	1	1	621	5.8	29	0	100	6.64	1e-17	6.96109e-17		200		Peak Found	High
High	XP_012050115.1	J9VS82	ribosome biogenesis protein BRX1 [Cryptococcus neoformans var. grubii H99]	2	1	1	1	1	287	9.54	27	0	100	6.64	1e-17	6.96109e-17		200		High	Not Found
High	XP_012051890.1	J9VV04	translation initiation factor 2 subunit 1 [Cryptococcus neoformans var. grubii H99]	14	4	4	10	1	300	5.11	123	0	100	6.64	1e-17	6.96109e-17		200		High	High
High	XP_012051944.1	J9VT38	deoxyhypusine synthase [Cryptococcus neoformans var. grubii H99]	2	1	1	1	1	348	5.3	21	0	100	6.64	1e-17	6.96109e-17		200		High	Not Found
High	XP_012053045.1	J9VYE0	nuclear DNA helicase II [Cryptococcus neoformans var. grubii H99]	2	2	2	2	1	1633	9.25	36	0	100	6.64	1e-17	6.96109e-17		200		High	Not Found
High	XP_012050309.1	J9VNY4	rhomboid family membrane protein [Cryptococcus neoformans var. grubii H99]	1	1	1	1	1	564	6.47	30	0	100	6.64	1e-17	6.96109e-17		200		High	Not Found
High	XP_012051870.1	J9VXB7	protein transporter SEC61 subunit alpha [Cryptococcus neoformans var. grubii H99]	2	1	1	4	1	478	8.34	73	0	100	6.64	1e-17	6.96109e-17		200		High	High
High	XP_012048233.1	J9VJY9	CCR4-NOT transcription complex subunit 1 [Cryptococcus neoformans var. grubii H99]	1	1	1	1	1	2274	6.43	0	0	100	6.64	1e-17	6.96109e-17		200		High	Not Found
High	XP_012049847.1	J9VSU3	RNA-binding protein 39 [Cryptococcus neoformans var. grubii H99]	1	1	1	1	1	615	8.57	25	0	100	6.64	1e-17	6.96109e-17		200		High	Not Found
High	XP_012046894.1	J9VHG2	FAD dependent oxidoreductase [Cryptococcus neoformans var. grubii H99]	3	1	1	1	1	447	5.83	26	0	100	6.64	1e-17	6.96109e-17		200		Peak Found	High
High	XP_012047278.1	J9VJ52	methionine aminopeptidase, type I [Cryptococcus neoformans var. grubii H99]	7	2	2	5	1	398	8.41	129	0	100	6.64	1e-17	6.96109e-17		200		High	High
High	XP_012050911.1	J9VQK6	AP-1 complex subunit mu-1 [Cryptococcus neoformans var. grubii H99]	5	2	2	3	1	435	7.15	57	0	100	6.64	1e-17	6.96109e-17		200		High	Not Found
High	XP_012049175.1	J9VRJ5	ATP-binding cassette, subfamily F, member 2 [Cryptococcus neoformans var. grubii H99]	4	2	2	3	1	624	6.42	57	0	100	6.64	1e-17	6.96109e-17		200		High	Not Found
High	XP_012047465.1	J9VIR9	large subunit ribosomal protein L13 [Cryptococcus neoformans var. grubii H99]	5	1	1	1	1	163	10.14	25	0	100	6.64	1e-17	6.96109e-17		200		High	Not Found
High	XP_012050576.1	J9VNW1	splicing factor U2AF 65 kDa subunit [Cryptococcus neoformans var. grubii H99]	2	1	1	1	1	655	5.45	40	0	100	6.64	1e-17	6.96109e-17		200		High	Not Found
High	XP_012047223.1	Q059G5	alpha,alpha-trehalase [Cryptococcus neoformans var. grubii H99]	1	1	1	1	1	875	6.11	46	0	100	6.64	1e-17	6.96109e-17		200		High	Not Found
High	XP_012048096.1	J9VN00	T-complex protein 1 subunit theta [Cryptococcus neoformans var. grubii H99]	7	3	3	3	1	547	6.07	93	0	100	6.64	1e-17	6.96109e-17		200		High	Not Found
High	XP_012047779.1	J9VPJ9	hydrolase [Cryptococcus neoformans var. grubii H99]	7	1	1	1	1	140	6.86	30	0	100	6.64	1e-17	6.96109e-17		200		High	Not Found
High	XP_012053526.1	J9VW72	microsomal epoxide hydrolase [Cryptococcus neoformans var. grubii H99]	3	1	1	3	1	401	6.01	60	0	100	6.64	1e-17	6.96109e-17		200		High	Not Found
High	XP_012046372.1	J9VJH2	transformation/transcription domain-associated protein [Cryptococcus neoformans var. grubii H99]	0	1	1	1	1	3698	6.98	30	0	100	6.64	1e-17	6.96109e-17		200		High	Not Found
High	XP_012052876.1	J9VUK8	ubiquinone biosynthesis protein COQ4, mitochondrial [Cryptococcus neoformans var. grubii H99]	8	1	1	1	1	264	9.06	20	0	100	6.64	1e-17	6.96109e-17		200		High	Not Found
High	XP_012052449.1	J9VU60	solute carrier family 25 (mitochondrial aspartate/glutamate transporter), member 12/13 [Cryptococcus neoformans var. grubii H99]	2	1	1	1	1	698	9.14	35	0	100	6.64	1e-17	6.96109e-17		200		High	Not Found
High	XP_012048133.1	J9VQF2	dephospho-CoA kinase [Cryptococcus neoformans var. grubii H99]	4	1	1	1	1	284	9.64	17	0	100	6.64	1e-17	6.96109e-17		200		High	Not Found
High	XP_012046539.1	J9VDY5	splicing factor 3A subunit 1 [Cryptococcus neoformans var. grubii H99]	1	1	1	2	1	761	5.54	41	0	100	6.64	1e-17	6.96109e-17		200		High	Not Found
High	XP_012046695.1	J9VLH4	translation initiation factor 4G [Cryptococcus neoformans var. grubii H99]	1	1	1	1	1	1494	8.87	36	0	100	6.64	1e-17	6.96109e-17		200		Peak Found	High
High	XP_012048198.1	J9VK44	GTP-binding protein YchF [Cryptococcus neoformans var. grubii H99]	8	3	3	3	1	454	8.6	54	0	100	6.64	1e-17	6.96109e-17		200		High	Not Found
High	XP_012047416.1	J9VNF3	ribosomal RNA methyltransferase Nop2 [Cryptococcus neoformans var. grubii H99]	1	1	1	1	1	695	5.02	36	0	100	6.64	1e-17	6.96109e-17		200		High	Not Found
High	XP_012047485.1	J9VGR4	protein-L-isoaspartate O-methyltransferase [Cryptococcus neoformans var. grubii H99]	8	1	1	1	1	236	7.28	24	0	100	6.64	1e-17	6.96109e-17		200		High	Not Found
High	XP_012053514.1	J9VW44	transcription regulator [Cryptococcus neoformans var. grubii H99]	4	2	2	5	1	401	9.04	62	0	100	6.64	1e-17	6.96109e-17		200		High	Not Found
High	XP_012049585.1	J9VJK0	glucosidase [Cryptococcus neoformans var. grubii H99]	3	1	1	2	1	588	4.75	22	0	100	6.64	1e-17	6.96109e-17		200		High	Not Found
High	XP_012051576.1	J9VZR8	cleavage stimulation factor subunit 2 [Cryptococcus neoformans var. grubii H99]	2	1	1	2	1	461	7.56	43	0	100	6.64	1e-17	6.96109e-17		200		High	Not Found
High	XP_012053703.1	J9W1A3	cell division control protein 42 [Cryptococcus neoformans var. grubii H99]	11	2	2	7	1	193	6.04	133	0	100	6.64	1e-17	6.96109e-17		200		High	Not Found
High	XP_012052647.1	J9VU83	tRNA pseudouridine(55) synthase [Cryptococcus neoformans var. grubii H99]	2	1	1	1	1	443	6.1	28	0	100	6.64	1e-17	6.96109e-17		200		High	Not Found
High	XP_012053225.1	J9W2V6	YeeE/YedE family protein [Cryptococcus neoformans var. grubii H99]	8	2	2	3	1	348	9.8	75	0	100	6.64	1e-17	6.96109e-17		200		High	Not Found
High	XP_012053441.1	J9W0V8	26S proteasome regulatory subunit N6 [Cryptococcus neoformans var. grubii H99]	13	4	4	6	1	423	5.33	147	0	100	6.64	1e-17	6.96109e-17		200		High	Not Found
High	XP_012047857.1	J9VQ15	hydroxymethylglutaryl-CoA synthase [Cryptococcus neoformans var. grubii H99]	8	3	3	3	1	498	5.69	51	0	100	6.64	1e-17	6.96109e-17		200		High	Peak Found
High	XP_012051466.1	J9VRC6	CAMK/CAMK1 protein kinase [Cryptococcus neoformans var. grubii H99]	5	1	1	1	1	362	6.42	23	0	100	6.64	1e-17	6.96109e-17		200		High	Not Found
High	XP_012051642.1	J9VR53	large subunit ribosomal protein L15 [Cryptococcus neoformans var. grubii H99]	9	2	2	2	1	254	10.1	41	0	100	6.64	1e-17	6.96109e-17		200		High	Not Found
High	XP_012046251.1	J9VIP1	chaperone activator [Cryptococcus neoformans var. grubii H99]	5	2	2	5	1	394	8.7	69	0	100	6.64	1e-17	6.96109e-17		200		High	Not Found
High	XP_012053714.1	J9VZA8	ribose-phosphate pyrophosphokinase [Cryptococcus neoformans var. grubii H99]	3	1	1	2	1	357	6.33	28	0	100	6.64	1e-17	6.96109e-17		200		High	Not Found
High	XP_012047939.1	J9VKQ0	pirin [Cryptococcus neoformans var. grubii H99]	4	1	1	1	1	336	7.08	20	0	100	6.64	1e-17	6.96109e-17		200		High	Not Found
High	XP_012053409.1	J9VYP7	ribosome biogenesis protein YTM1 [Cryptococcus neoformans var. grubii H99]	2	1	1	1	1	486	5.55	19	0	100	6.64	1e-17	6.96109e-17		200		High	Not Found
High	XP_012050859.1	J9VUZ5	CAMK/CAMKL/Chk1 protein kinase [Cryptococcus neoformans var. grubii H99]	2	1	1	1	1	523	6.89	39	0	100	6.64	1e-17	6.96109e-17		200		High	Not Found
High	XP_012050161.1	J9VLP2	importin beta-2 subunit [Cryptococcus neoformans var. grubii H99]	1	1	1	1	1	924	4.67	19	0	100	6.64	1e-17	6.96109e-17		200		High	Not Found
High	XP_012051084.1	J9VV12	protoporphyrinogen oxidase [Cryptococcus neoformans var. grubii H99]	3	1	1	1	1	533	9.16	16	0	100	6.64	1e-17	6.96109e-17		200		High	Not Found
High	XP_012048718.1	J9VRM8	translation initiation factor 3 subunit L [Cryptococcus neoformans var. grubii H99]	5	2	2	5	1	634	5.06	131	0	100	6.64	1e-17	6.96109e-17		200		High	Not Found
High	XP_012050902.1	J9VSY2	glycine-rich RNA binding protein [Cryptococcus neoformans var. grubii H99]	17	2	2	2	1	210	7.03	23	0	100	6.64	1e-17	6.96109e-17		200		High	Not Found
High	XP_012053657.1	J9W443	septum formation protein Maf [Cryptococcus neoformans var. grubii H99]	16	3	3	7	1	247	4.79	71	0	100	6.64	1e-17	6.96109e-17		200		High	Not Found
High	XP_012049765.1	J9VQ43	molybdopterin binding domain-containing protein [Cryptococcus neoformans var. grubii H99]	4	1	1	1	1	337	8.21	18	0	100	6.64	1e-17	6.96109e-17		200		High	Not Found
High	XP_012048114.1	J9VKI7	inorganic phosphate transporter pho88 [Cryptococcus neoformans var. grubii H99]	11	1	1	2	1	189	9.5	94	0	100	6.64	1e-17	6.96109e-17		200		High	High
High	XP_012047459.1	J9VL15	tRNA adenylyltransferase [Cryptococcus neoformans var. grubii H99]	3	1	1	1	1	510	8	16	0	100	6.64	1e-17	6.96109e-17		200		High	Not Found
High	XP_012048780.1	J9VRZ7	pyridoxal kinase [Cryptococcus neoformans var. grubii H99]	3	1	1	2	1	402	6.54	34	0	100	6.64	1e-17	6.96109e-17		200		High	Not Found
High	XP_012052116.1	J9VTJ3	multiprotein-bridging factor 1 [Cryptococcus neoformans var. grubii H99]	20	2	2	2	1	150	10.08	41	0	100	6.64	1e-17	6.96109e-17		200		High	Not Found
High	XP_012050016.1	J9VMB0	ribonucleoside-diphosphate reductase large subunit [Cryptococcus neoformans var. grubii H99]	2	1	1	1	1	863	6.89	29	0	100	6.64	1e-17	6.96109e-17		200		High	Not Found
High	XP_012053112.1	T2BNM6	cytoplasmic protein, variant [Cryptococcus neoformans var. grubii H99]	31	8	8	16	1	260	6.06	341	0	100	6.64	1e-17	6.96109e-17		200		High	Not Found
High	XP_012046425.1	J9VFR6	CCR4-NOT transcriptional complex subunit CAF120 [Cryptococcus neoformans var. grubii H99]	1	1	1	1	1	1660	9.09	24	0	100	6.64	1e-17	6.96109e-17		200		High	Not Found
High	XP_012050192.1	J9VUC7	translation initiation factor 3 subunit H [Cryptococcus neoformans var. grubii H99]	3	1	1	2	1	387	6.25	30	0	100	6.64	1e-17	6.96109e-17		200		High	Not Found
High	XP_012047586.1	J9VP66	ribosome biogenesis protein ERB1 [Cryptococcus neoformans var. grubii H99]	2	1	1	1	1	829	5.24	32	0	100	6.64	1e-17	6.96109e-17		200		High	Not Found
High	XP_012052843.1	J9W1X8	mitochondrial protein [Cryptococcus neoformans var. grubii H99]	4	1	1	3	1	308	9.09	58	0	100	6.64	1e-17	6.96109e-17		200		High	Not Found
High	XP_012050866.1	J9VSQ2	BUB protein kinase [Cryptococcus neoformans var. grubii H99]	1	1	1	1	1	1292	5.07	22	0	100	6.64	1e-17	6.96109e-17		200		High	Not Found
High	XP_012053776.1	J9W1J0	kexin [Cryptococcus neoformans var. grubii H99]	2	2	2	3	1	915	5.01	22	0	100	6.64	1e-17	6.96109e-17		200		Peak Found	High
High	XP_012051701.1	J9VRC1	mitochondrial genome maintenance protein [Cryptococcus neoformans var. grubii H99]	5	1	1	1	1	318	8.94	17	0	100	6.64	1e-17	6.96109e-17		200		High	Not Found
High	XP_012048635.1	J9VIG4	pre-mRNA branch site protein p14 [Cryptococcus neoformans var. grubii H99]	9	1	1	1	1	120	8.94	16	0	100	6.64	1e-17	6.96109e-17		200		High	Not Found
High	XP_012050536.1	J9VRS6	5'-3' exoribonuclease 2 [Cryptococcus neoformans var. grubii H99]	1	1	1	1	1	1129	5.17	63	0	100	6.64	1e-17	6.96109e-17		200		High	Not Found
High	XP_012051848.1	J9VSI6	CMGC/MAPK protein kinase [Cryptococcus neoformans var. grubii H99]	2	1	1	1	1	426	6.32	24	0	100	6.64	1e-17	6.96109e-17		200		High	Not Found
Medium	XP_012047220.1	J9VIP3	large subunit ribosomal protein L4 [Cryptococcus neoformans var. grubii H99]	2	1	1	1	1	407	5.55	20	0	100	6.64	1e-17	6.96109e-17		200		High	Not Found
High	XP_012047897.1	J9VHM4	phosphoribosylglycinamide formyltransferase [Cryptococcus neoformans var. grubii H99]	12	4	4	4	1	261	6.16	76	0	100	6.64	1e-17	6.96109e-17		200		High	Not Found
High	XP_012051444.1	J9VR83	ATP-dependent DNA helicase II subunit 1 [Cryptococcus neoformans var. grubii H99]	1	1	1	1	1	749	5.27	19	0	100	6.64	1e-17	6.96109e-17		200		High	Not Found
High	XP_012050885.1	J9VV58	dioxygenase subfamily protein [Cryptococcus neoformans var. grubii H99]	8	1	1	1	1	323	5.81	19	0	100	6.64	1e-17	6.96109e-17		200		High	Not Found
High	XP_012051766.1	J9VUK9	U3 small nucleolar RNA-associated protein 10 [Cryptococcus neoformans var. grubii H99]	0	1	1	1	1	2021	6.37	34	0	100	6.64	1e-17	6.96109e-17		200		High	Not Found
Medium	XP_012051758.1	J9VWU3	iron-sulfur clusters transporter ATM1, mitochondrial [Cryptococcus neoformans var. grubii H99]	1	1	1	1	1	732	9.26	0	0	100	6.64	1e-17	6.96109e-17		200		High	Not Found
High	XP_012051074.1	J9VXJ4	DNA damage-binding protein 1 [Cryptococcus neoformans var. grubii H99]	1	1	1	1	1	1276	5.55	15	0	100	6.64	1e-17	6.96109e-17		200		High	Not Found
High	XP_012046458.1	J9VKB6	methionine-tRNA ligase [Cryptococcus neoformans var. grubii H99]	2	1	1	1	1	582	7.71	17	0	100	6.64	1e-17	6.96109e-17		200		High	Not Found
High	XP_012051805.1	J9VX11	splicing factor 3B subunit 1 [Cryptococcus neoformans var. grubii H99]	1	1	1	2	1	1154	5.86	42	0	100	6.64	1e-17	6.96109e-17		200		High	Not Found
High	XP_012050202.1	J9VRR2	mitochondria fission 1 protein [Cryptococcus neoformans var. grubii H99]	16	2	2	5	1	154	8.09	76	0	100	6.64	1e-17	6.96109e-17		200		High	Not Found
High	XP_012047467.1	J9VL31	replication factor A3 [Cryptococcus neoformans var. grubii H99]	18	1	1	1	1	108	6.89	21	0	100	6.64	1e-17	6.96109e-17		200		High	Not Found
High	XP_012051487.1	J9VWQ9	NADPH2 dehydrogenase [Cryptococcus neoformans var. grubii H99]	12	4	4	5	1	393	5.52	77	0	100	6.64	1e-17	6.96109e-17		200		High	Not Found
High	XP_012049694.1	J9VRU5	DNA repair protein MRE11 [Cryptococcus neoformans var. grubii H99]	1	1	1	1	1	721	5.11	29	0	100	6.64	1e-17	6.96109e-17		200		High	Not Found
High	XP_012048439.1	J9VNN2	tubulin beta [Cryptococcus neoformans var. grubii H99]	5	2	1	9	1	458	4.82	151	0	100	6.64	1e-17	6.96109e-17		200		High	Not Found
Medium	XP_012050299.1	J9VW66	CCR4-NOT transcription complex subunit 3 [Cryptococcus neoformans var. grubii H99]	1	1	1	1	1	692	5.26	27	0	100	6.64	1e-17	6.96109e-17		200		High	Not Found
High	XP_012049484.1	J9VSU9	small subunit ribosomal protein S2 [Cryptococcus neoformans var. grubii H99]	5	1	1	4	1	307	10.26	91	0	100	6.64	1e-17	6.96109e-17		200		High	Not Found
High	XP_012050625.1	J9VPP3	alpha-glucosidase [Cryptococcus neoformans var. grubii H99]	3	1	1	1	1	563	5.43	29	0	100	6.64	1e-17	6.96109e-17		200		High	Not Found
High	XP_012046176.1	J9VDV9	N2,N2-dimethylguanosine tRNA methyltransferase [Cryptococcus neoformans var. grubii H99]	2	1	1	1	1	688	7.31	38	0	100	6.64	1e-17	6.96109e-17		200		High	Not Found
High	XP_012053216.1	J9VVH5	nuclear movement protein nudC [Cryptococcus neoformans var. grubii H99]	6	1	1	4	1	196	6.09	52	0	100	6.64	1e-17	6.96109e-17		200		High	Not Found
High	XP_012047989.1	J9VQZ2	UBA/TS-N domain-containing protein [Cryptococcus neoformans var. grubii H99]	1	1	1	1	1	1615	4.63	22	0	100	6.64	1e-17	6.96109e-17		200		High	Not Found
High	XP_012049523.1	J9VKG0	hsp71-like protein [Cryptococcus neoformans var. grubii H99]	6	2	2	3	1	601	4.79	70	0	100	6.64	1e-17	6.96109e-17		200		High	Peak Found
High	XP_012053354.1	J9W3F5	cold-induced thioredoxin domain-containing protein [Cryptococcus neoformans var. grubii H99]	4	2	2	4	1	787	5.74	74	0	100	6.64	1e-17	6.96109e-17		200		High	Not Found
High	XP_012051409.1	J9VTU9	glutathione S-transferase [Cryptococcus neoformans var. grubii H99]	6	1	1	1	1	298	9	18	0	100	6.64	1e-17	6.96109e-17		200		High	Not Found
High	XP_012047397.1	J9VFR3	tubulin-folding cofactor B [Cryptococcus neoformans var. grubii H99]	6	1	1	1	1	239	4.87	21	0	100	6.64	1e-17	6.96109e-17		200		High	Not Found
High	XP_012049043.1	J9VQX4	U3 small nucleolar RNA-associated protein 22 [Cryptococcus neoformans var. grubii H99]	2	2	2	2	1	1241	7.18	22	0	100	6.64	1e-17	6.96109e-17		200		High	Not Found
High	XP_012051106.1	J9VST2	large subunit ribosomal protein L29 [Cryptococcus neoformans var. grubii H99]	13	1	1	2	1	61	11.49	40	0	100	6.64	1e-17	6.96109e-17		200		High	Not Found
High	XP_012049322.1	J9VNP1	co-chaperone [Cryptococcus neoformans var. grubii H99]	24	2	2	5	1	119	4.88	60	0	100	6.64	1e-17	6.96109e-17		200		High	Not Found
High	XP_012048527.1	J9VPD1	L-lactate dehydrogenase (cytochrome) [Cryptococcus neoformans var. grubii H99]	5	2	2	2	1	514	6.49	19	0	100	6.64	1e-17	6.96109e-17		200		High	Not Found
High	XP_012050702.1	J9VNL9	translation initiation factor 3 subunit F [Cryptococcus neoformans var. grubii H99]	4	1	1	1	1	303	5.17	18	0	100	6.64	1e-17	6.96109e-17		200		High	Not Found
High	XP_012046528.1	J9VFV9	minichromosome maintenance protein 3 [Cryptococcus neoformans var. grubii H99]	1	1	1	1	1	856	5.62	25	0	100	6.64	1e-17	6.96109e-17		200		High	Not Found
High	XP_012048943.1	J9VQ44	defective in Cullin neddylation protein 1 [Cryptococcus neoformans var. grubii H99]	8	2	2	2	1	274	5.26	25	0	100	6.64	1e-17	6.96109e-17		200		High	Peak Found
High	XP_012046799.1	J9VED5	CK1/CK1/CK1-G protein kinase [Cryptococcus neoformans var. grubii H99]	3	1	1	2	1	483	9.19	20	0	100	6.64	1e-17	6.96109e-17		200		High	Not Found
High	XP_012051764.1	J9VWV1	CD2 antigen cytoplasmic tail-binding protein 2 [Cryptococcus neoformans var. grubii H99]	9	3	3	7	1	432	4.97	60	0	100	6.64	1e-17	6.96109e-17		200		High	Not Found
High	XP_012050674.1	J9VVT7	ribosome biogenesis protein UTP30 [Cryptococcus neoformans var. grubii H99]	4	1	1	1	1	358	9.89	21	0	100	6.64	1e-17	6.96109e-17		200		High	Not Found
High	XP_012047181.1	J9VIF8	AP-2 complex subunit mu-1 [Cryptococcus neoformans var. grubii H99]	5	2	2	2	1	428	9.16	43	0	100	6.64	1e-17	6.96109e-17		200		High	Not Found
High	XP_012046972.1	J9VMP2	Gtr1/RagA G protein Gtr1 [Cryptococcus neoformans var. grubii H99]	7	2	2	3	1	379	6.35	44	0	100	6.64	1e-17	6.96109e-17		200		High	High
High	XP_012046918.1	J9VME1	ATP-binding cassette transporter [Cryptococcus neoformans var. grubii H99]	1	1	1	1	1	1543	6.77	27	0	100	6.64	1e-17	6.96109e-17		200		High	Not Found
High	XP_012047896.1	J9VKF7	3-deoxy-7-phosphoheptulonate synthase [Cryptococcus neoformans var. grubii H99]	2	1	1	1	1	553	6.62	29	0	100	6.64	1e-17	6.96109e-17		200		High	Not Found
High	XP_012052120.1	J9W0J6	glutathione synthetase [Cryptococcus neoformans var. grubii H99]	2	1	1	1	1	516	5.24	19	0	100	6.64	1e-17	6.96109e-17		200		High	Not Found
High	XP_012052875.1	J9VXL5	MSP domain-containing protein [Cryptococcus neoformans var. grubii H99]	13	2	2	3	1	294	5.82	27	0	100	6.64	1e-17	6.96109e-17		200		High	Not Found
High	XP_012052606.1	J9VU24	T-complex protein 1 subunit alpha [Cryptococcus neoformans var. grubii H99]	13	6	6	6	1	558	6.71	132	0	100	6.64	1e-17	6.96109e-17		200		High	Not Found
High	XP_012048788.1	J9VS09	bud site selection protein 31 [Cryptococcus neoformans var. grubii H99]	13	2	2	3	1	148	8.65	48	0	100	6.64	1e-17	6.96109e-17		200		High	Not Found
High	XP_012051086.1	J9VPP2	glucose-repressible alcohol dehydrogenase transcriptional effector [Cryptococcus neoformans var. grubii H99]	1	1	1	1	1	741	6.8	17	0	100	6.64	1e-17	6.96109e-17		200		High	Not Found
High	XP_012051545.1	J9VZK4	small nuclear ribonucleoprotein [Cryptococcus neoformans var. grubii H99]	2	1	1	1	1	402	7.2	29	0	100	6.64	1e-17	6.96109e-17		200		High	Not Found
High	XP_012048414.1	J9VKW7	prenylated SNARE protein Ykt6p [Cryptococcus neoformans var. grubii H99]	6	1	1	3	1	233	8.66	39	0	100	6.64	1e-17	6.96109e-17		200		High	High
High	XP_012052643.1	J9VYT0	U4/U6.U5 tri-snRNP-associated protein 2 [Cryptococcus neoformans var. grubii H99]	5	2	2	2	1	562	6.81	41	0	100	6.64	1e-17	6.96109e-17		200		High	Not Found
High	XP_012053770.1	J9W3S6	nascent polypeptide-associated complex subunit beta [Cryptococcus neoformans var. grubii H99]	29	4	4	12	1	175	5.3	120	0	100	6.64	1e-17	6.96109e-17		200		High	Not Found
High	XP_012046952.1	J9VHR4	U3 small nucleolar RNA-associated protein 15 [Cryptococcus neoformans var. grubii H99]	2	1	1	1	1	523	9.22	35	0	100	6.64	1e-17	6.96109e-17		200		High	Not Found
High	XP_012046415.1	J9VJT9	alpha 1,6-mannosyltransferase [Cryptococcus neoformans var. grubii H99]	2	1	1	1	1	572	6.19	15	0	100	6.64	1e-17	6.96109e-17		200		High	Not Found
High	XP_012050179.1	J9VLI1	peptidyl-prolyl cis-trans isomerase-like 3 [Cryptococcus neoformans var. grubii H99]	26	3	3	5	1	167	8.44	81	0	100	6.64	1e-17	6.96109e-17		200		High	Peak Found
High	XP_012046587.1	J9VG45	ubiquitin carboxyl-terminal hydrolase L3 [Cryptococcus neoformans var. grubii H99]	4	1	1	4	1	238	4.81	137	0	100	6.64	1e-17	6.96109e-17		200		High	Not Found
High	XP_012052194.1	J9VSN7	nucleolar essential protein 1 [Cryptococcus neoformans var. grubii H99]	3	1	1	1	1	328	8.79	37	0	100	6.64	1e-17	6.96109e-17		200		High	Not Found
High	XP_012046365.1	J9VH91	6-phosphofructo-2-kinase/fructose-2,6-bisphosphatase [Cryptococcus neoformans var. grubii H99]	2	1	1	1	1	606	5.85	23	0	100	6.64	1e-17	6.96109e-17		200		High	Not Found
High	XP_012053131.1	J9VV25	ADP,ATP carrier protein [Cryptococcus neoformans var. grubii H99]	17	6	1	49	1	319	9.86	726	0	100	6.64	1e-17	6.96109e-17		200		High	Not Found
High	XP_012046677.1	J9VIU8	tRNA threonylcarbamoyladenosine biosynthesis protein [Cryptococcus neoformans var. grubii H99]	8	2	2	2	1	366	8.68	29	0	100	6.64	1e-17	6.96109e-17		200		High	Not Found
High	XP_012047260.1	J9VNZ6	cytoplasmic protein, partial [Cryptococcus neoformans var. grubii H99]	4	1	1	1	1	237	7.97	45	0	100	6.64	1e-17	6.96109e-17		200		High	Not Found
High	XP_012049374.1	J9VL44	hsp70-like protein [Cryptococcus neoformans var. grubii H99]	3	1	1	1	1	379	4.7	34	0	100	6.64	1e-17	6.96109e-17		200		High	Not Found
Medium	XP_012052075.1	J9VW36	poly(rC)-binding protein 2/3/4 [Cryptococcus neoformans var. grubii H99]	2	1	1	1	1	357	8.53	19	0	100	6.64	1e-17	6.96109e-17		200		High	Not Found
High	XP_012049492.1	J9VKK9	pumilio domain-containing protein c [Cryptococcus neoformans var. grubii H99]	1	1	1	1	1	1266	7.84	24	0	100	6.64	1e-17	6.96109e-17		200		High	Not Found
High	XP_012053105.1	J9VVJ3	cytoplasmic protein [Cryptococcus neoformans var. grubii H99]	4	1	1	1	1	291	7.15	26	0	100	6.64	1e-17	6.96109e-17		200		High	Not Found
High	XP_012048163.1	J9VQ77	NADH dehydrogenase (ubiquinone) 1 beta subcomplex 7 [Cryptococcus neoformans var. grubii H99]	35	2	2	4	1	82	6.52	122	0	100	6.64	1e-17	6.96109e-17		200		High	High
High	XP_012053485.1	J9W108	acetolactate synthase, small subunit [Cryptococcus neoformans var. grubii H99]	13	3	3	4	1	357	6.8	73	0	100	6.64	1e-17	6.96109e-17		200		High	Peak Found
High	XP_012050270.1	J9VNK0	endoplasmic reticulum protein [Cryptococcus neoformans var. grubii H99]	1	1	1	2	1	1021	7.75	36	0	100	6.64	1e-17	6.96109e-17		200		High	High
High	XP_012050125.1	J9VUR5	NADH dehydrogenase (ubiquinone) 1 beta subcomplex 9 [Cryptococcus neoformans var. grubii H99]	35	3	3	4	1	117	9.69	55	0	100	6.64	1e-17	6.96109e-17		200		High	Not Found
High	XP_012049774.1	J9VV01	copper chaperone [Cryptococcus neoformans var. grubii H99]	5	1	1	1	1	298	5.35	38	0	100	6.64	1e-17	6.96109e-17		200		High	Not Found
High	XP_012049496.1	J9VQ84	guanylate kinase [Cryptococcus neoformans var. grubii H99]	11	1	1	2	1	217	6.37	21	0	100	6.64	1e-17	6.96109e-17		200		High	Not Found
High	XP_012053334.1	J9W3B6	isoleucine-tRNA ligase [Cryptococcus neoformans var. grubii H99]	1	1	1	1	1	1008	6.58	21	0	100	6.64	1e-17	6.96109e-17		200		High	Not Found
High	XP_012048004.1	J9VI89	translation initiation factor 4B [Cryptococcus neoformans var. grubii H99]	2	1	1	5	1	511	9.04	88	0	100	6.64	1e-17	6.96109e-17		200		High	Not Found
Medium	XP_012051446.1	J9VU91	carboxy-terminal domain RNA polymerase II polypeptide A small phosphatase [Cryptococcus neoformans var. grubii H99]	1	1	1	1	1	617	5.11	0	0	100	6.64	1e-17	6.96109e-17		200		High	Not Found
High	XP_012049376.1	J9VNG8	ribosome production factor 2 [Cryptococcus neoformans var. grubii H99]	22	4	4	4	1	317	9.83	72	0	100	6.64	1e-17	6.96109e-17		200		High	Not Found
High	XP_012049535.1	J9VQ24	translation initiation factor 5A [Cryptococcus neoformans var. grubii H99]	43	8	8	80	1	158	5.38	1084	0	19.235	4.27	0.000291019	0.00190012	357.96	191.7	8.3	High	High
High	XP_012046983.1	J9VMQ3	small subunit ribosomal protein S30 [Cryptococcus neoformans var. grubii H99]	32	4	4	43	1	66	11.91	811	0	16.614	4.05	0.000640797	0.00413858	126.96	190.1	9.9	High	High
High	XP_012047656.1	J9VHC1	large subunit ribosomal protein L28e [Cryptococcus neoformans var. grubii H99]	60	13	13	429	1	156	11.05	12184	0	15.329	3.94	0.000971715	0.00620856	132.68	187.1	12.9	High	High
High	XP_012053297.1	J9W0T8	glucan 1,3-beta-glucosidase [Cryptococcus neoformans var. grubii H99]	5	2	2	17	1	496	4.49	317	0	14.028	3.81	0.00507946	0.0312273	49.03	191.3	8.7	High	Peak Found
High	XP_012052551.1	J9VTA4	large subunit ribosomal protein L12 [Cryptococcus neoformans var. grubii H99]	58	7	7	117	1	165	9.44	2188	0	13.773	3.78	0.00165757	0.0105156	91.16	188.2	11.8	High	High
High	XP_012052902.1	J9VVB2	adenylate kinase 1 [Cryptococcus neoformans var. grubii H99]	51	15	15	77	1	269	8.7	1338	0	12.739	3.67	0.00241271	0.0152521	99.31	190.3	9.7	High	High
High	XP_012050551.1	J9VPF2	small subunit ribosomal protein S10e [Cryptococcus neoformans var. grubii H99]	40	6	6	85	1	147	9.79	1118	0	11.948	3.58	0.00325729	0.0203042	58.91	170.7	29.3	High	High
High	XP_012051178.1	J9VQK9	UDP-glucuronate decarboxylase [Cryptococcus neoformans var. grubii H99]	48	17	17	120	1	410	6.6	2440	0	11.592	3.54	0.00374203	0.0232448	127.08	185.4	14.6	High	High
High	XP_012049474.1	J9VKN9	small subunit ribosomal protein S24e [Cryptococcus neoformans var. grubii H99]	24	3	3	84	1	135	10.83	1372	0	10.731	3.42	0.00528977	0.0322983	122.59	136.9	63.1	High	High
High	XP_012051341.1	J9VVZ5	opsin 1 [Cryptococcus neoformans var. grubii H99]	16	3	3	20	1	328	9.31	181	0	0.137	-2.87	0.00654971	0.0398552	2.04	30.5	169.5	High	High
High	XP_012046957.1	J9VF22	U6 snRNA-associated Sm-like protein LSm3 [Cryptococcus neoformans var. grubii H99]	21	2	2	7	1	95	5	112	0	0.134	-2.9	0.00523798	0.0320916	0.24	18	182	Peak Found	High
High	XP_012046476.1	J9VDQ9	D-3-phosphoglycerate dehydrogenase [Cryptococcus neoformans var. grubii H99]	2	1	1	2	1	311	6.42	51	0	0.128	-2.97	0.00724031	0.0436125	0.59	23	177	Peak Found	High
High	XP_012051981.1	J9VXZ9	extracellular elastinolytic metalloproteinase [Cryptococcus neoformans var. grubii H99]	38	19	19	1941	1	831	5.64	34993	0	0.124	-3.02	0.00032555	0.00211785	1.1	20.3	179.7	High	High
High	XP_012046883.1	J9VEN6	urease accessory protein UreG [Cryptococcus neoformans var. grubii H99]	36	11	11	38	1	312	6.14	694	0	0.115	-3.12	0.000214939	0.0014137	0.99	13.6	186.4	Peak Found	High
High	XP_012052352.1	J9W0Y5	histone-arginine methyltransferase CARM1 [Cryptococcus neoformans var. grubii H99]	2	1	1	1	1	450	5.05	22	0	0.11	-3.18	0.00325056	0.0203042	1.06	51.4	148.6	High	Peak Found
High	XP_012050450.1	J9VNG0	pre-mRNA-splicing factor ini1 [Cryptococcus neoformans var. grubii H99]	26	4	4	5	1	116	8.35	97	0	0.086	-3.54	0.000411085	0.0026646	0.81	35	165	Peak Found	High
High	XP_012051670.1	J9VWI4	phosphoenolpyruvate carboxykinase (ATP) [Cryptococcus neoformans var. grubii H99]	7	3	3	4	1	551	6.06	48	0	0.058	-4.1	0.000214859	0.0014137	0.17	5.3	194.7	Peak Found	High
High	XP_012047380.1	J9VN98	pumilio domain-containing protein [Cryptococcus neoformans var. grubii H99]	2	1	1	15	1	688	8.54	74	0	0.055	-4.19	5.64829e-06	3.81313e-05	0.17	10.4	189.6	High	High
High	XP_012047854.1	J9VQ10	U6 snRNA-associated Sm-like protein LSm4 [Cryptococcus neoformans var. grubii H99]	18	2	2	14	1	147	11.05	407	0	0.021	-5.57	4.91876e-07	3.37152e-06	0.04	2.7	197.3	Peak Found	High
High	XP_012049539.1	J9VSK8	ribosome assembly protein 4 [Cryptococcus neoformans var. grubii H99]	2	1	1	2	1	546	8.38	42	0	0.021	-5.59	3.50861e-06	2.37761e-05	0.02	3.8	196.2	Peak Found	High
High	XP_012053227.1	J9W2V9	high-affinity iron permease CaFTR1 [Cryptococcus neoformans var. grubii H99]	3	2	2	2	1	441	8.1	37	0	0.015	-6.05	3.17044e-07	2.18151e-06	0.01	10.4	189.6	Peak Found	High
High	XP_012053059.1	J9W0J5	acidic laccase [Cryptococcus neoformans var. grubii H99]	2	1	1	9	1	640	4.83	122	0	0.01	-6.64	1e-17	6.96109e-17			200	Not Found	High
High	XP_012048547.1	J9VPH0	stomatin family protein [Cryptococcus neoformans var. grubii H99]	2	1	1	3	1	379	5.86	54	0	0.01	-6.64	1e-17	6.96109e-17			200	Not Found	High
High	XP_012052062.1	J9VYC9	phytanoyl-CoA dioxygenase [Cryptococcus neoformans var. grubii H99]	4	1	1	1	1	327	6.46	19	0	0.01	-6.64	1e-17	6.96109e-17			200	Not Found	High
High	XP_012051246.1	J9VVK0	Gly-Xaa carboxypeptidase [Cryptococcus neoformans var. grubii H99]	6	2	2	7	1	616	5.66	98	0	0.01	-6.64	1e-17	6.96109e-17			200	High	Peak Found
High	XP_012052604.1	J9W123	biotin-[acetyl-CoA-carboxylase] ligase [Cryptococcus neoformans var. grubii H99]	1	1	1	1	1	783	6.6	23	0	0.01	-6.64	1e-17	6.96109e-17			200	Not Found	High
High	XP_012046522.1	J9VHY8	mitochondrial protein [Cryptococcus neoformans var. grubii H99]	8	1	1	1	1	117	10.23	38	0	0.01	-6.64	1e-17	6.96109e-17			200	High	Peak Found
High	XP_012048745.1	J9VPB7	membrane fraction protein [Cryptococcus neoformans var. grubii H99]	3	1	1	2	1	382	5.24	45	0	0.01	-6.64	1e-17	6.96109e-17			200	Not Found	High
High	XP_012052592.1	J9VYM4	splicing factor 3A subunit 3 [Cryptococcus neoformans var. grubii H99]	2	1	1	2	1	511	5.39	48	0	0.01	-6.64	1e-17	6.96109e-17			200	Not Found	High
High	XP_012051093.1	J9VSR5	FAD dependent oxidoreductase [Cryptococcus neoformans var. grubii H99]	2	1	1	1	1	495	6.65	19	0	0.01	-6.64	1e-17	6.96109e-17			200	Not Found	High
High	XP_012046976.1	J9VMP7	ATP-dependent RNA helicase ded1 [Cryptococcus neoformans var. grubii H99]	3	2	2	2	1	637	8.78	59	0	0.01	-6.64	1e-17	6.96109e-17			200	Not Found	High
High	XP_012049091.1	J9VNW0	gamma-glutamyltransferase [Cryptococcus neoformans var. grubii H99]	2	1	1	3	1	711	5.43	30	0	0.01	-6.64	1e-17	6.96109e-17			200	Not Found	High
High	XP_012049312.1	J9VR14	short-chain dehydrogenase/reductase SDR [Cryptococcus neoformans var. grubii H99]	3	1	1	1	1	331	6.55	20	0	0.01	-6.64	1e-17	6.96109e-17			200	Not Found	High
High	XP_012048503.1	J9VJG5	transcription initiation factor TFIIF subunit beta [Cryptococcus neoformans var. grubii H99]	2	1	1	1	1	340	5.19	21	0	0.01	-6.64	1e-17	6.96109e-17			200	High	Peak Found
High	XP_012048225.1	J9VPY2	protein disulfide-isomerase [Cryptococcus neoformans var. grubii H99]	4	1	1	1	1	388	5.54	29	0	0.01	-6.64	1e-17	6.96109e-17			200	Not Found	High
High	XP_012048349.1	J9VR32	rRNA 2'-O-methyltransferase fibrillarin [Cryptococcus neoformans var. grubii H99]	13	3	3	3	1	314	10.18	39	0	0.01	-6.64	1e-17	6.96109e-17			200	High	High
High	YP_006883709.1	J9W248	apocytochrome b (mitochondrion) [Cryptococcus neoformans var. grubii H99]	2	1	1	1	1	413	7.99	27	0	0.01	-6.64	1e-17	6.96109e-17			200	Not Found	High
High	XP_012048445.1	J9VLA7	amidohydrolase 3 [Cryptococcus neoformans var. grubii H99]	2	1	1	1	1	508	6.11	19	0	0.01	-6.64	1e-17	6.96109e-17			200	Not Found	High
High	XP_012049107.1	J9VLN4	solute carrier family 31 (copper transporter), member 1 [Cryptococcus neoformans var. grubii H99]	12	2	2	3	1	199	8.41	57	0	0.01	-6.64	1e-17	6.96109e-17			200	High	High
High	XP_012050154.1	J9VPS6	NADH dehydrogenase [Cryptococcus neoformans var. grubii H99]	14	1	1	2	1	79	8.46	75	0	0.01	-6.64	1e-17	6.96109e-17			200	Not Found	High
High	XP_012047354.1	J9VKJ8	DNA-directed RNA polymerase I and III subunit RPAC2 [Cryptococcus neoformans var. grubii H99]	5	1	1	1	1	155	4.73	28	0	0.01	-6.64	1e-17	6.96109e-17			200	Not Found	High
High	XP_012053137.1	J9VV30	G protein beta subunit-like [Cryptococcus neoformans var. grubii H99]	7	2	2	2	1	338	5.86	21	0	0.01	-6.64	1e-17	6.96109e-17			200	Not Found	High
High	XP_012052458.1	J9VX83	ubiquinol-cytochrome c reductase subunit 8 [Cryptococcus neoformans var. grubii H99]	8	1	1	1	1	119	9.89	33	0	0.01	-6.64	1e-17	6.96109e-17			200	Not Found	High
High	YP_006883712.1	Q85T02	NADH:ubiquinone oxidoreductase subunit 4 (mitochondrion) [Cryptococcus neoformans var. grubii H99]	2	1	1	6	1	483	7.8	76	0	0.01	-6.64	1e-17	6.96109e-17			200	Not Found	High
High	XP_012053652.1	J9W1V5	transcription activator snf2l1 [Cryptococcus neoformans var. grubii H99]	1	1	1	1	1	1096	6.2	19	0	0.01	-6.64	1e-17	6.96109e-17			200	Not Found	High
High	XP_012048812.1	J9VJA3	alpha-amylase AmyA [Cryptococcus neoformans var. grubii H99]	1	1	1	1	1	602	4.87	29	0	0.01	-6.64	1e-17	6.96109e-17			200	Not Found	High
High	XP_012049332.1	J9VKM6	lanosterol synthase [Cryptococcus neoformans var. grubii H99]	1	1	1	1	1	738	6.46	37	0	0.01	-6.64	1e-17	6.96109e-17			200	Not Found	High
High	XP_012052633.1	J9VU61	TIGR01458 family HAD hydrolase [Cryptococcus neoformans var. grubii H99]	6	1	1	1	1	287	7.28	18	0	0.01	-6.64	1e-17	6.96109e-17			200	High	Peak Found
Medium	XP_012050956.1	J9VY82	ATP-binding cassette transporter [Cryptococcus neoformans var. grubii H99]	0	1	1	1	1	1706	7.33	19	0	0.01	-6.64	1e-17	6.96109e-17			200	Not Found	High
High	XP_012047206.1	J9VIL4	calcium channel protein [Cryptococcus neoformans var. grubii H99]	2	1	1	2	1	623	7.24	31	0	0.01	-6.64	1e-17	6.96109e-17			200	Not Found	High
High	XP_012051546.1	J9VSE7	tartrate dehydrogenase [Cryptococcus neoformans var. grubii H99]	3	1	1	3	1	390	6.67	59	0	0.01	-6.64	1e-17	6.96109e-17			200	Not Found	High
High	XP_012050762.1	J9VTM7	hexosaminidase [Cryptococcus neoformans var. grubii H99]	4	2	2	3	1	586	6.23	98	0	0.01	-6.64	1e-17	6.96109e-17			200	Not Found	High
High	XP_012048869.1	J9VIN4	protein mgr2 [Cryptococcus neoformans var. grubii H99]	13	1	1	2	1	114	10.26	26	0	0.01	-6.64	1e-17	6.96109e-17			200	Not Found	High
Medium	XP_012048257.1	J9VH24	membrane dipeptidase [Cryptococcus neoformans var. grubii H99]	2	1	1	1	1	437	6.74	23	0	0.01	-6.64	1e-17	6.96109e-17			200	Not Found	High
High	XP_012046205.1	J9VE60	retrograde transporter [Cryptococcus neoformans var. grubii H99]	12	2	2	2	1	203	5.54	30	0	0.01	-6.64	1e-17	6.96109e-17			200	Not Found	High
High	XP_012046828.1	J9VJE2	lipid particle protein [Cryptococcus neoformans var. grubii H99]	2	1	1	1	1	652	7.55	41	0	0.01	-6.64	1e-17	6.96109e-17			200	Not Found	High
High	XP_012046392.1	J9VHF2	kinesin [Cryptococcus neoformans var. grubii H99]	1	1	1	1	1	1566	6.54	19	0	0.01	-6.64	1e-17	6.96109e-17			200	Not Found	High
High	XP_012052654.1	J9VWQ1	peptidyl-prolyl cis-trans isomerase-like 1 [Cryptococcus neoformans var. grubii H99]	7	1	1	3	1	174	8.02	41	0	0.01	-6.64	1e-17	6.96109e-17			200	Not Found	High
