# Supplementary material for: The Combination of Iron and Copper Increases Pathogenicity and Induces Proteins Related to the Main Virulence Factors in Clinical Isolates of Cryptococcus neoformans var. grubii
Source: J Fungi (Basel). 2022 Jan 6;8(1):57. doi: 10.3390/jof8010057 (PMC8778102; doi:10.3390/jof8010057)
Supplement: Supplementary file 1 [file jof-08-00057-s001.zip › Table S5.xlsx]

## Sheet: Table S5
			Table S5. Enrichment analysis and main metabolic routes identified in isolates 2807 and 3102
			sheet 1. Biological enrichment of 56 proteins that increased in 2807
			sheet 2. Biological enrichment of 25 proteins that decreased in 2807
			sheet 3. Biological enrichment of 116 proteins that increased in 3102
			sheet 4. Biological enrichment of 33 proteins that decreased in 3102
			sheet 5. Main metabolic pathways identified after preculture with the combination of iron and copper in isolate 2807 of C. neoformans var grubii.
			sheet 6. Main metabolic pathways identified after preculture with the combination of iron and copper in the isolation 3102 of C. neoformans var grubii.

## Sheet: sheet 1_2807_up
	Book 1. Biological enrichment of 56 proteins that increased in 2807
	GO ID	GO Term	Genes in the bkgd with this term	Genes in your result with this term	Percent of bkgd genes in your result	Fold enrichment	Odds ratio	P-value	Benjamini	Bonferroni
	GO:0055086	nucleobase-containing small molecule metabolic process	123	6	4.9	4.90	5.64	1.26e-3	1.81e-1	5.07e-1
	GO:0071704	organic substance metabolic process	1683	27	1.6	1.61	2.32	2.30e-3	1.81e-1	9.22e-1
	GO:0044238	primary metabolic process	1512	25	1.7	1.66	2.32	2.51e-3	1.81e-1	1.00e+0
	GO:0044281	small molecule metabolic process	362	10	2.8	2.77	3.27	2.56e-3	1.81e-1	1.00e+0
	GO:0009117	nucleotide metabolic process	98	5	5.1	5.12	5.82	2.71e-3	1.81e-1	1.00e+0
	GO:0006753	nucleoside phosphate metabolic process	98	5	5.1	5.12	5.82	2.71e-3	1.81e-1	1.00e+0
	GO:0008152	metabolic process	2042	30	1.5	1.48	2.17	4.62e-3	1.82e-1	1.00e+0
	GO:1901293	nucleoside phosphate biosynthetic process	70	4	5.7	5.74	6.45	4.93e-3	1.82e-1	1.00e+0
	GO:0009165	nucleotide biosynthetic process	70	4	5.7	5.74	6.45	4.93e-3	1.82e-1	1.00e+0
	GO:0044237	cellular metabolic process	1593	25	1.6	1.58	2.15	5.44e-3	1.82e-1	1.00e+0
	GO:0009259	ribonucleotide metabolic process	72	4	5.6	5.58	6.26	5.45e-3	1.82e-1	1.00e+0
	GO:0019693	ribose phosphate metabolic process	72	4	5.6	5.58	6.26	5.45e-3	1.82e-1	1.00e+0
	GO:1901564	organonitrogen compound metabolic process	856	16	1.9	1.88	2.30	7.02e-3	2.10e-1	1.00e+0
	GO:0019637	organophosphate metabolic process	183	6	3.3	3.29	3.69	9.08e-3	2.10e-1	1.00e+0
	GO:1901566	organonitrogen compound biosynthetic process	433	10	2.3	2.32	2.68	9.15e-3	2.10e-1	1.00e+0
	GO:0007266	Rho protein signal transduction	1	1	100.0	100.41	Infinity	9.96e-3	2.10e-1	1.00e+0
	GO:0009398	FMN biosynthetic process	1	1	100.0	100.41	Infinity	9.96e-3	2.10e-1	1.00e+0
	GO:0046444	FMN metabolic process	1	1	100.0	100.41	Infinity	9.96e-3	2.10e-1	1.00e+0
	GO:0006002	fructose 6-phosphate metabolic process	1	1	100.0	100.41	Infinity	9.96e-3	2.10e-1	1.00e+0
	GO:0046390	ribose phosphate biosynthetic process	50	3	6.0	6.02	6.68	1.31e-2	2.51e-1	1.00e+0
	GO:0009260	ribonucleotide biosynthetic process	50	3	6.0	6.02	6.68	1.31e-2	2.51e-1	1.00e+0
	GO:0006793	phosphorus metabolic process	334	8	2.4	2.41	2.71	1.63e-2	2.86e-1	1.00e+0
	GO:0006807	nitrogen compound metabolic process	1363	21	1.5	1.55	1.94	1.64e-2	2.86e-1	1.00e+0
	GO:0007265	Ras protein signal transduction	2	1	50.0	50.21	101.38	1.98e-2	2.94e-1	1.00e+0
	GO:0019388	galactose catabolic process	2	1	50.0	50.21	101.38	1.98e-2	2.94e-1	1.00e+0
	GO:0033499	galactose catabolic process via UDP-galactose	2	1	50.0	50.21	101.38	1.98e-2	2.94e-1	1.00e+0
	GO:0015937	coenzyme A biosynthetic process	2	1	50.0	50.21	101.38	1.98e-2	2.94e-1	1.00e+0
	GO:0006400	tRNA modification	23	2	8.7	8.73	9.81	2.15e-2	2.97e-1	1.00e+0
	GO:0006163	purine nucleotide metabolic process	64	3	4.7	4.71	5.13	2.53e-2	2.97e-1	1.00e+0
	GO:0009150	purine ribonucleotide metabolic process	66	3	4.5	4.56	4.97	2.74e-2	2.97e-1	1.00e+0
	GO:0006476	protein deacetylation	3	1	33.3	33.47	50.68	2.96e-2	2.97e-1	1.00e+0
	GO:0055129	L-proline biosynthetic process	3	1	33.3	33.47	50.68	2.96e-2	2.97e-1	1.00e+0
	GO:0046890	regulation of lipid biosynthetic process	3	1	33.3	33.47	50.68	2.96e-2	2.97e-1	1.00e+0
	GO:1905038	regulation of membrane lipid metabolic process	3	1	33.3	33.47	50.68	2.96e-2	2.97e-1	1.00e+0
	GO:0090153	regulation of sphingolipid biosynthetic process	3	1	33.3	33.47	50.68	2.96e-2	2.97e-1	1.00e+0
	GO:0019216	regulation of lipid metabolic process	3	1	33.3	33.47	50.68	2.96e-2	2.97e-1	1.00e+0
	GO:0015936	coenzyme A metabolic process	3	1	33.3	33.47	50.68	2.96e-2	2.97e-1	1.00e+0
	GO:0019320	hexose catabolic process	3	1	33.3	33.47	50.68	2.96e-2	2.97e-1	1.00e+0
	GO:0016575	histone deacetylation	3	1	33.3	33.47	50.68	2.96e-2	2.97e-1	1.00e+0
	GO:1901135	carbohydrate derivative metabolic process	176	5	2.8	2.85	3.11	2.97e-2	2.97e-1	1.00e+0
	GO:1901575	organic substance catabolic process	177	5	2.8	2.84	3.10	3.03e-2	2.97e-1	1.00e+0
	GO:0072521	purine-containing compound metabolic process	70	3	4.3	4.30	4.67	3.19e-2	3.02e-1	1.00e+0
	GO:0090407	organophosphate biosynthetic process	122	4	3.3	3.29	3.57	3.24e-2	3.02e-1	1.00e+0
	GO:1901137	carbohydrate derivative biosynthetic process	126	4	3.2	3.19	3.45	3.59e-2	3.09e-1	1.00e+0
	GO:0044265	cellular macromolecule catabolic process	74	3	4.1	4.07	4.40	3.68e-2	3.09e-1	1.00e+0
	GO:0046365	monosaccharide catabolic process	4	1	25.0	25.10	33.78	3.93e-2	3.09e-1	1.00e+0
	GO:0030488	tRNA methylation	4	1	25.0	25.10	33.78	3.93e-2	3.09e-1	1.00e+0
	GO:0006561	proline biosynthetic process	4	1	25.0	25.10	33.78	3.93e-2	3.09e-1	1.00e+0
	GO:0098732	macromolecule deacylation	4	1	25.0	25.10	33.78	3.93e-2	3.09e-1	1.00e+0
	GO:0035601	protein deacylation	4	1	25.0	25.10	33.78	3.93e-2	3.09e-1	1.00e+0
	GO:0046417	chorismate metabolic process	4	1	25.0	25.10	33.78	3.93e-2	3.09e-1	1.00e+0
	GO:0006796	phosphate-containing compound metabolic process	326	7	2.1	2.16	2.37	4.10e-2	3.16e-1	1.00e+0
	GO:0009056	catabolic process	198	5	2.5	2.54	2.75	4.58e-2	3.20e-1	1.00e+0
	GO:0006047	UDP-N-acetylglucosamine metabolic process	5	1	20.0	20.08	25.33	4.88e-2	3.20e-1	1.00e+0
	GO:1901355	response to rapamycin	5	1	20.0	20.08	25.33	4.88e-2	3.20e-1	1.00e+0
	GO:0006207	'de novo' pyrimidine nucleobase biosynthetic process	5	1	20.0	20.08	25.33	4.88e-2	3.20e-1	1.00e+0
	GO:0006048	UDP-N-acetylglucosamine biosynthetic process	5	1	20.0	20.08	25.33	4.88e-2	3.20e-1	1.00e+0
	GO:0044271	cellular nitrogen compound biosynthetic process	488	9	1.8	1.85	2.05	4.92e-2	3.20e-1	1.00e+0
	GO:0034641	cellular nitrogen compound metabolic process	894	14	1.6	1.57	1.80	4.98e-2	3.20e-1	1.00e+0

## Sheet: sheet 2_2807_down
	Book 2. Biological enrichment of 25 proteins that decreased in 2807
	GO ID	GO Term	Genes in the bkgd with this term	Genes in your result with this term	Percent of bkgd genes in your result	Fold enrichment	Odds ratio	P-value	Benjamini	Bonferroni
	GO:0006265	DNA topological change	3	2	66.7	136.56	443.04	6.84e-5	1.43e-2	1.43e-2
	GO:0071103	DNA conformation change	11	2	18.2	37.24	49.15	1.23e-3	1.28e-1	2.56e-1
	GO:0006768	biotin metabolic process	1	1	100.0	204.84	Infinity	4.88e-3	2.55e-1	1.00e+0
	GO:0009102	biotin biosynthetic process	1	1	100.0	204.84	Infinity	4.88e-3	2.55e-1	1.00e+0
	GO:0051276	chromosome organization	78	3	3.8	7.88	9.13	6.14e-3	2.57e-1	1.00e+0
	GO:0006044	N-acetylglucosamine metabolic process	2	1	50.0	102.42	212.29	9.74e-3	3.38e-1	1.00e+0
	GO:0006996	organelle organization	196	4	2.0	4.18	4.87	1.40e-2	3.38e-1	1.00e+0
	GO:0006741	NADP biosynthetic process	3	1	33.3	68.28	106.12	1.46e-2	3.38e-1	1.00e+0
	GO:0019674	NAD metabolic process	3	1	33.3	68.28	106.12	1.46e-2	3.38e-1	1.00e+0
	GO:0051275	beta-glucan catabolic process	4	1	25.0	51.21	70.74	1.94e-2	3.38e-1	1.00e+0
	GO:0030243	cellulose metabolic process	4	1	25.0	51.21	70.74	1.94e-2	3.38e-1	1.00e+0
	GO:0030245	cellulose catabolic process	4	1	25.0	51.21	70.74	1.94e-2	3.38e-1	1.00e+0
	GO:0044247	cellular polysaccharide catabolic process	5	1	20.0	40.97	53.04	2.42e-2	3.41e-1	1.00e+0
	GO:0009251	glucan catabolic process	5	1	20.0	40.97	53.04	2.42e-2	3.41e-1	1.00e+0
	GO:0005975	carbohydrate metabolic process	140	3	2.1	4.39	4.94	2.96e-2	3.41e-1	1.00e+0
	GO:0071704	organic substance metabolic process	1683	13	0.8	1.58	2.22	3.67e-2	3.41e-1	1.00e+0
	GO:0003006	developmental process involved in reproduction	8	1	12.5	25.61	30.29	3.84e-2	3.41e-1	1.00e+0
	GO:0034293	sexual sporulation	8	1	12.5	25.61	30.29	3.84e-2	3.41e-1	1.00e+0
	GO:1901293	nucleoside phosphate biosynthetic process	70	2	2.9	5.85	6.43	4.51e-2	3.41e-1	1.00e+0
	GO:0009165	nucleotide biosynthetic process	70	2	2.9	5.85	6.43	4.51e-2	3.41e-1	1.00e+0
	GO:0006739	NADP metabolic process	10	1	10.0	20.48	23.55	4.78e-2	3.41e-1	1.00e+0
	GO:1901071	glucosamine-containing compound metabolic process	10	1	10.0	20.48	23.55	4.78e-2	3.41e-1	1.00e+0

## Sheet: sheet 3_3102_up
	Book 3. Biological enrichment of 116 proteins that increased in 3102
	GO ID	GO Term	Genes in the bkgd with this term	Genes in your result with this term	Percent of bkgd genes in your result	Fold enrichment	Odds ratio	P-value	Benjamini	Bonferroni
	GO:0022613	ribonucleoprotein complex biogenesis	123	14	11.4	5.55	6.93	1.47e-7	7.11e-5	7.93e-5
	GO:0034641	cellular nitrogen compound metabolic process	894	40	4.5	2.18	3.00	3.19e-7	7.11e-5	1.72e-4
	GO:0044237	cellular metabolic process	1593	57	3.6	1.75	2.69	5.45e-7	7.11e-5	2.95e-4
	GO:0071704	organic substance metabolic process	1683	59	3.5	1.71	2.68	5.75e-7	7.11e-5	3.11e-4
	GO:0043170	macromolecule metabolic process	1107	45	4.1	1.98	2.79	6.57e-7	7.11e-5	3.56e-4
	GO:0071826	ribonucleoprotein complex subunit organization	31	7	22.6	11.01	14.86	2.19e-6	1.69e-4	1.18e-3
	GO:0022618	ribonucleoprotein complex assembly	31	7	22.6	11.01	14.86	2.19e-6	1.69e-4	1.18e-3
	GO:0006807	nitrogen compound metabolic process	1363	50	3.7	1.79	2.56	2.60e-6	1.76e-4	1.41e-3
	GO:0006396	RNA processing	209	16	7.7	3.73	4.49	4.17e-6	2.23e-4	2.25e-3
	GO:0044238	primary metabolic process	1512	53	3.5	1.71	2.48	4.28e-6	2.23e-4	2.32e-3
	GO:0044085	cellular component biogenesis	186	15	8.1	3.93	4.72	4.53e-6	2.23e-4	2.45e-3
	GO:0010467	gene expression	576	28	4.9	2.37	2.96	7.76e-6	3.50e-4	4.20e-3
	GO:0008152	metabolic process	2042	64	3.1	1.53	2.40	8.53e-6	3.55e-4	4.62e-3
	GO:1901360	organic cyclic compound metabolic process	824	34	4.1	2.01	2.56	2.31e-5	8.91e-4	1.25e-2
	GO:0006725	cellular aromatic compound metabolic process	798	33	4.1	2.02	2.55	3.07e-5	1.11e-3	1.66e-2
	GO:0000245	spliceosomal complex assembly	4	3	75.0	36.58	147.50	3.30e-5	1.12e-3	1.79e-2
	GO:0009987	cellular process	2598	73	2.8	1.37	2.25	6.14e-5	1.95e-3	3.32e-2
	GO:0000470	maturation of LSU-rRNA	5	3	60.0	29.26	73.74	8.13e-5	2.44e-3	4.40e-2
	GO:0034622	cellular protein-containing complex assembly	73	8	11.0	5.34	6.28	1.07e-4	3.03e-3	5.77e-2
	GO:0065003	protein-containing complex assembly	77	8	10.4	5.07	5.91	1.56e-4	4.19e-3	8.43e-2
	GO:0046483	heterocycle metabolic process	716	29	4.1	1.98	2.40	1.63e-4	4.19e-3	8.80e-2
	GO:0071840	cellular component organization or biogenesis	476	22	4.6	2.25	2.66	1.95e-4	4.80e-3	1.06e-1
	GO:0090304	nucleic acid metabolic process	531	23	4.3	2.11	2.49	3.56e-4	8.24e-3	1.93e-1
	GO:0043933	protein-containing complex subunit organization	87	8	9.2	4.48	5.15	3.66e-4	8.24e-3	1.98e-1
	GO:0016072	rRNA metabolic process	70	7	10.0	4.88	5.62	5.17e-4	1.08e-2	2.80e-1
	GO:0006364	rRNA processing	70	7	10.0	4.88	5.62	5.17e-4	1.08e-2	2.80e-1
	GO:0006139	nucleobase-containing compound metabolic process	656	26	4.0	1.93	2.29	5.54e-4	1.11e-2	3.00e-1
	GO:0006412	translation	195	12	6.2	3.00	3.41	5.75e-4	1.11e-2	3.11e-1
	GO:0022607	cellular component assembly	94	8	8.5	4.15	4.73	6.19e-4	1.15e-2	3.35e-1
	GO:0043043	peptide biosynthetic process	198	12	6.1	2.96	3.35	6.60e-4	1.19e-2	3.57e-1
	GO:0006518	peptide metabolic process	208	12	5.8	2.81	3.17	1.02e-3	1.78e-2	5.53e-1
	GO:0043603	cellular amide metabolic process	240	13	5.4	2.64	2.98	1.13e-3	1.85e-2	6.10e-1
	GO:0042254	ribosome biogenesis	103	8	7.8	3.79	4.27	1.13e-3	1.85e-2	6.14e-1
	GO:0042273	ribosomal large subunit biogenesis	11	3	27.3	13.30	18.41	1.23e-3	1.85e-2	6.63e-1
	GO:0000460	maturation of 5.8S rRNA	3	2	66.7	32.51	97.38	1.23e-3	1.85e-2	6.67e-1
	GO:0000466	maturation of 5.8S rRNA from tricistronic rRNA transcript (SSU-rRNA, 5.8S rRNA, LSU-rRNA)	3	2	66.7	32.51	97.38	1.23e-3	1.85e-2	6.67e-1
	GO:0071448	cellular response to alkyl hydroperoxide	61	6	9.8	4.80	5.47	1.43e-3	1.99e-2	7.75e-1
	GO:0072736	cellular response to tert-butyl hydroperoxide	61	6	9.8	4.80	5.47	1.43e-3	1.99e-2	7.75e-1
	GO:0071447	cellular response to hydroperoxide	61	6	9.8	4.80	5.47	1.43e-3	1.99e-2	7.75e-1
	GO:0043604	amide biosynthetic process	217	12	5.5	2.70	3.03	1.48e-3	2.00e-2	7.98e-1
	GO:0001732	formation of cytoplasmic translation initiation complex	12	3	25.0	12.19	16.36	1.61e-3	2.13e-2	8.71e-1
	GO:0002181	cytoplasmic translation	13	3	23.1	11.25	14.72	2.06e-3	2.60e-2	1.00e+0
	GO:0002183	cytoplasmic translational initiation	13	3	23.1	11.25	14.72	2.06e-3	2.60e-2	1.00e+0
	GO:0062197	cellular response to chemical stress	169	10	5.9	2.89	3.22	2.26e-3	2.78e-2	1.00e+0
	GO:0000463	maturation of LSU-rRNA from tricistronic rRNA transcript (SSU-rRNA, 5.8S rRNA, LSU-rRNA)	4	2	50.0	24.39	48.68	2.43e-3	2.92e-2	1.00e+0
	GO:0008150	biological process	3279	81	2.5	1.20	1.92	2.50e-3	2.93e-2	1.00e+0
	GO:0044260	cellular macromolecule metabolic process	845	29	3.4	1.67	1.96	2.57e-3	2.93e-2	1.00e+0
	GO:0019538	protein metabolic process	577	22	3.8	1.86	2.13	2.67e-3	2.93e-2	1.00e+0
	GO:0044249	cellular biosynthetic process	808	28	3.5	1.69	1.97	2.70e-3	2.93e-2	1.00e+0
	GO:0034470	ncRNA processing	118	8	6.8	3.31	3.68	2.71e-3	2.93e-2	1.00e+0
	GO:0072738	cellular response to diamide	70	6	8.6	4.18	4.69	2.92e-3	3.09e-2	1.00e+0
	GO:0044267	cellular protein metabolic process	512	20	3.9	1.91	2.16	3.24e-3	3.33e-2	1.00e+0
	GO:0034660	ncRNA metabolic process	149	9	6.0	2.95	3.27	3.26e-3	3.33e-2	1.00e+0
	GO:0016070	RNA metabolic process	410	17	4.1	2.02	2.27	3.72e-3	3.72e-2	1.00e+0
	GO:1901576	organic substance biosynthetic process	828	28	3.4	1.65	1.92	3.87e-3	3.81e-2	1.00e+0
	GO:0034599	cellular response to oxidative stress	129	8	6.2	3.02	3.34	4.69e-3	4.54e-2	1.00e+0
	GO:1901564	organonitrogen compound metabolic process	856	28	3.3	1.60	1.84	6.23e-3	5.86e-2	1.00e+0
	GO:0009058	biosynthetic process	857	28	3.3	1.59	1.84	6.34e-3	5.86e-2	1.00e+0
	GO:1901699	cellular response to nitrogen compound	82	6	7.3	3.57	3.94	6.39e-3	5.86e-2	1.00e+0
	GO:0006397	mRNA processing	84	6	7.1	3.48	3.84	7.18e-3	6.48e-2	1.00e+0
	GO:0006457	protein folding	39	4	10.3	5.00	5.64	7.91e-3	7.02e-2	1.00e+0
	GO:0033554	cellular response to stress	336	14	4.2	2.03	2.24	8.16e-3	7.12e-2	1.00e+0
	GO:0044271	cellular nitrogen compound biosynthetic process	488	18	3.7	1.80	2.00	9.54e-3	8.20e-2	1.00e+0
	GO:0097305	response to alcohol	8	2	25.0	12.19	16.21	1.08e-2	8.86e-2	1.00e+0
	GO:0006302	double-strand break repair	8	2	25.0	12.19	16.21	1.08e-2	8.86e-2	1.00e+0
	GO:0070887	cellular response to chemical stimulus	244	11	4.5	2.20	2.40	1.08e-2	8.86e-2	1.00e+0
	GO:0016043	cellular component organization	388	15	3.9	1.89	2.07	1.20e-2	9.59e-2	1.00e+0
	GO:0034645	cellular macromolecule biosynthetic process	462	17	3.7	1.79	1.98	1.21e-2	9.59e-2	1.00e+0
	GO:0070301	cellular response to hydrogen peroxide	95	6	6.3	3.08	3.36	1.28e-2	1.01e-1	1.00e+0
	GO:0009059	macromolecule biosynthetic process	466	17	3.6	1.78	1.96	1.31e-2	1.01e-1	1.00e+0
	GO:0034614	cellular response to reactive oxygen species	96	6	6.3	3.05	3.32	1.35e-2	1.03e-1	1.00e+0
	GO:0006413	translational initiation	25	3	12.0	5.85	6.68	1.39e-2	1.04e-1	1.00e+0
	GO:0016071	mRNA metabolic process	97	6	6.2	3.02	3.28	1.41e-2	1.05e-1	1.00e+0
	GO:1901566	organonitrogen compound biosynthetic process	433	16	3.7	1.80	1.98	1.43e-2	1.05e-1	1.00e+0
	GO:0005993	trehalose catabolic process	1	1	100.0	48.77	Infinity	2.05e-2	1.31e-1	1.00e+0
	GO:0006449	regulation of translational termination	1	1	100.0	48.77	Infinity	2.05e-2	1.31e-1	1.00e+0
	GO:0009443	pyridoxal 5'-phosphate salvage	1	1	100.0	48.77	Infinity	2.05e-2	1.31e-1	1.00e+0
	GO:0043243	positive regulation of protein-containing complex disassembly	1	1	100.0	48.77	Infinity	2.05e-2	1.31e-1	1.00e+0
	GO:0045901	positive regulation of translational elongation	1	1	100.0	48.77	Infinity	2.05e-2	1.31e-1	1.00e+0
	GO:0006353	DNA-templated transcription, termination	1	1	100.0	48.77	Infinity	2.05e-2	1.31e-1	1.00e+0
	GO:0033320	UDP-D-xylose biosynthetic process	1	1	100.0	48.77	Infinity	2.05e-2	1.31e-1	1.00e+0
	GO:0045905	positive regulation of translational termination	1	1	100.0	48.77	Infinity	2.05e-2	1.31e-1	1.00e+0
	GO:0046352	disaccharide catabolic process	1	1	100.0	48.77	Infinity	2.05e-2	1.31e-1	1.00e+0
	GO:0009313	oligosaccharide catabolic process	1	1	100.0	48.77	Infinity	2.05e-2	1.31e-1	1.00e+0
	GO:0033319	UDP-D-xylose metabolic process	1	1	100.0	48.77	Infinity	2.05e-2	1.31e-1	1.00e+0
	GO:0071241	cellular response to inorganic substance	80	5	6.3	3.05	3.29	2.35e-2	1.43e-1	1.00e+0
	GO:0033195	response to alkyl hydroperoxide	109	6	5.5	2.68	2.89	2.38e-2	1.43e-1	1.00e+0
	GO:0072735	response to tert-butyl hydroperoxide	109	6	5.5	2.68	2.89	2.38e-2	1.43e-1	1.00e+0
	GO:0033194	response to hydroperoxide	109	6	5.5	2.68	2.89	2.38e-2	1.43e-1	1.00e+0
	GO:0006417	regulation of translation	12	2	16.7	8.13	9.72	2.40e-2	1.43e-1	1.00e+0
	GO:0034248	regulation of cellular amide metabolic process	12	2	16.7	8.13	9.72	2.40e-2	1.43e-1	1.00e+0
	GO:0072737	response to diamide	111	6	5.4	2.64	2.83	2.57e-2	1.51e-1	1.00e+0
	GO:0072711	cellular response to hydroxyurea	56	4	7.1	3.48	3.78	2.71e-2	1.58e-1	1.00e+0
	GO:0072703	cellular response to methyl methanesulfonate	57	4	7.0	3.42	3.71	2.87e-2	1.65e-1	1.00e+0
	GO:0051716	cellular response to stimulus	471	16	3.4	1.66	1.80	2.93e-2	1.67e-1	1.00e+0
	GO:0071276	cellular response to cadmium ion	59	4	6.8	3.31	3.57	3.21e-2	1.79e-1	1.00e+0
	GO:0071248	cellular response to metal ion	59	4	6.8	3.31	3.57	3.21e-2	1.79e-1	1.00e+0
	GO:0008380	RNA splicing	60	4	6.7	3.25	3.51	3.39e-2	1.87e-1	1.00e+0
	GO:0071310	cellular response to organic substance	185	8	4.3	2.11	2.25	3.52e-2	1.89e-1	1.00e+0
	GO:0006259	DNA metabolic process	152	7	4.6	2.25	2.40	3.57e-2	1.89e-1	1.00e+0
	GO:0010608	posttranscriptional regulation of gene expression	15	2	13.3	6.50	7.47	3.68e-2	1.89e-1	1.00e+0
	GO:0042221	response to chemical	407	14	3.4	1.68	1.81	3.71e-2	1.89e-1	1.00e+0
	GO:1901701	cellular response to oxygen-containing compound	189	8	4.2	2.06	2.20	3.92e-2	1.89e-1	1.00e+0
	GO:0000726	non-recombinational repair	2	1	50.0	24.39	48.22	4.06e-2	1.89e-1	1.00e+0
	GO:0034204	lipid translocation	2	1	50.0	24.39	48.22	4.06e-2	1.89e-1	1.00e+0
	GO:0045727	positive regulation of translation	2	1	50.0	24.39	48.22	4.06e-2	1.89e-1	1.00e+0
	GO:0015937	coenzyme A biosynthetic process	2	1	50.0	24.39	48.22	4.06e-2	1.89e-1	1.00e+0
	GO:0006431	methionyl-tRNA aminoacylation	2	1	50.0	24.39	48.22	4.06e-2	1.89e-1	1.00e+0
	GO:0097035	regulation of membrane lipid distribution	2	1	50.0	24.39	48.22	4.06e-2	1.89e-1	1.00e+0
	GO:0006376	mRNA splice site selection	2	1	50.0	24.39	48.22	4.06e-2	1.89e-1	1.00e+0
	GO:0007021	tubulin complex assembly	2	1	50.0	24.39	48.22	4.06e-2	1.89e-1	1.00e+0
	GO:0034250	positive regulation of cellular amide metabolic process	2	1	50.0	24.39	48.22	4.06e-2	1.89e-1	1.00e+0
	GO:1903956	response to latrunculin B	2	1	50.0	24.39	48.22	4.06e-2	1.89e-1	1.00e+0
	GO:0045332	phospholipid translocation	2	1	50.0	24.39	48.22	4.06e-2	1.89e-1	1.00e+0
	GO:0006303	double-strand break repair via nonhomologous end joining	2	1	50.0	24.39	48.22	4.06e-2	1.89e-1	1.00e+0
	GO:0006120	mitochondrial electron transport, NADH to ubiquinone	2	1	50.0	24.39	48.22	4.06e-2	1.89e-1	1.00e+0
	GO:0006468	protein phosphorylation	96	5	5.2	2.54	2.71	4.63e-2	2.14e-1	1.00e+0
	GO:1904577	cellular response to tunicamycin	67	4	6.0	2.91	3.11	4.78e-2	2.14e-1	1.00e+0
	GO:0000375	RNA splicing, via transesterification reactions	40	3	7.5	3.66	3.96	4.79e-2	2.14e-1	1.00e+0
	GO:0000377	RNA splicing, via transesterification reactions with bulged adenosine as nucleophile	40	3	7.5	3.66	3.96	4.79e-2	2.14e-1	1.00e+0
	GO:0000398	mRNA splicing, via spliceosome	40	3	7.5	3.66	3.96	4.79e-2	2.14e-1	1.00e+0
	GO:1901698	response to nitrogen compound	163	7	4.3	2.09	2.23	4.90e-2	2.17e-1	1.00e+0
	GO:0042542	response to hydrogen peroxide	130	6	4.6	2.25	2.39	4.98e-2	2.19e-1	1.00e+0

## Sheet: sheet 4__3102_down
		Book 4. Biological enrichment of 33 proteins that decreased in 3102.
		GO ID	GO Term	Genes in the bkgd with this term	Genes in your result with this term	Percent of bkgd genes in your result	Fold enrichment	Odds ratio	P-value	Benjamini	Bonferroni
		GO:0006875	cellular metal ion homeostasis	13	3	23.1	36.93	52.54	6.08e-5	3.94e-3	1.18e-2
		GO:0006873	cellular ion homeostasis	14	3	21.4	34.29	47.76	7.70e-5	3.94e-3	1.49e-2
		GO:0030003	cellular cation homeostasis	14	3	21.4	34.29	47.76	7.70e-5	3.94e-3	1.49e-2
		GO:0055065	metal ion homeostasis	15	3	20.0	32.01	43.77	9.59e-5	3.94e-3	1.86e-2
		GO:0098771	inorganic ion homeostasis	17	3	17.6	28.24	37.50	1.42e-4	3.94e-3	2.76e-2
		GO:0055080	cation homeostasis	17	3	17.6	28.24	37.50	1.42e-4	3.94e-3	2.76e-2
		GO:0050801	ion homeostasis	17	3	17.6	28.24	37.50	1.42e-4	3.94e-3	2.76e-2
		GO:0055082	cellular chemical homeostasis	18	3	16.7	26.67	34.99	1.70e-4	4.12e-3	3.29e-2
		GO:0048878	chemical homeostasis	23	3	13.0	20.87	26.22	3.61e-4	7.77e-3	7.00e-2
		GO:0019725	cellular homeostasis	27	3	11.1	17.78	21.83	5.86e-4	1.14e-2	1.14e-1
		GO:0046916	cellular transition metal ion homeostasis	10	2	20.0	32.01	42.34	1.65e-3	2.42e-2	3.20e-1
		GO:0000398	mRNA splicing, via spliceosome	40	3	7.5	12.00	14.12	1.87e-3	2.42e-2	3.63e-1
		GO:0000375	RNA splicing, via transesterification reactions	40	3	7.5	12.00	14.12	1.87e-3	2.42e-2	3.63e-1
		GO:0000377	RNA splicing, via transesterification reactions with bulged adenosine as nucleophile	40	3	7.5	12.00	14.12	1.87e-3	2.42e-2	3.63e-1
		GO:0042592	homeostatic process	40	3	7.5	12.00	14.12	1.87e-3	2.42e-2	3.63e-1
		GO:0055076	transition metal ion homeostasis	12	2	16.7	26.67	33.86	2.40e-3	2.91e-2	4.66e-1
		GO:0034220	ion transmembrane transport	53	3	5.7	9.06	10.43	4.20e-3	3.37e-2	8.15e-1
		GO:0000956	nuclear-transcribed mRNA catabolic process	16	2	12.5	20.00	24.17	4.30e-3	3.37e-2	8.34e-1
		GO:0006402	mRNA catabolic process	17	2	11.8	18.83	22.55	4.85e-3	3.37e-2	9.41e-1
		GO:0008380	RNA splicing	60	3	5.0	8.00	9.13	5.96e-3	3.37e-2	1.00e+0
		GO:0060402	calcium ion transport into cytosol	1	1	100.0	160.03	Infinity	6.25e-3	3.37e-2	1.00e+0
		GO:0099587	inorganic ion import across plasma membrane	1	1	100.0	160.03	Infinity	6.25e-3	3.37e-2	1.00e+0
		GO:0055071	manganese ion homeostasis	1	1	100.0	160.03	Infinity	6.25e-3	3.37e-2	1.00e+0
		GO:0070509	calcium ion import	1	1	100.0	160.03	Infinity	6.25e-3	3.37e-2	1.00e+0
		GO:0098739	import across plasma membrane	1	1	100.0	160.03	Infinity	6.25e-3	3.37e-2	1.00e+0
		GO:0007204	positive regulation of cytosolic calcium ion concentration	1	1	100.0	160.03	Infinity	6.25e-3	3.37e-2	1.00e+0
		GO:0051480	regulation of cytosolic calcium ion concentration	1	1	100.0	160.03	Infinity	6.25e-3	3.37e-2	1.00e+0
		GO:1902656	calcium ion import into cytosol	1	1	100.0	160.03	Infinity	6.25e-3	3.37e-2	1.00e+0
		GO:0098659	inorganic cation import across plasma membrane	1	1	100.0	160.03	Infinity	6.25e-3	3.37e-2	1.00e+0
		GO:0098703	calcium ion import across plasma membrane	1	1	100.0	160.03	Infinity	6.25e-3	3.37e-2	1.00e+0
		GO:0016104	triterpenoid biosynthetic process	1	1	100.0	160.03	Infinity	6.25e-3	3.37e-2	1.00e+0
		GO:0006722	triterpenoid metabolic process	1	1	100.0	160.03	Infinity	6.25e-3	3.37e-2	1.00e+0
		GO:0030026	cellular manganese ion homeostasis	1	1	100.0	160.03	Infinity	6.25e-3	3.37e-2	1.00e+0
		GO:0016114	terpenoid biosynthetic process	1	1	100.0	160.03	Infinity	6.25e-3	3.37e-2	1.00e+0
		GO:0006721	terpenoid metabolic process	1	1	100.0	160.03	Infinity	6.25e-3	3.37e-2	1.00e+0
		GO:0097553	calcium ion transmembrane import into cytosol	1	1	100.0	160.03	Infinity	6.25e-3	3.37e-2	1.00e+0
		GO:0065008	regulation of biological quality	63	3	4.8	7.62	8.67	6.83e-3	3.58e-2	1.00e+0
		GO:0006401	RNA catabolic process	23	2	8.7	13.92	16.09	8.82e-3	4.43e-2	1.00e+0
		GO:0006811	ion transport	133	4	3.0	4.81	5.49	8.90e-3	4.43e-2	1.00e+0
		GO:0010629	negative regulation of gene expression	27	2	7.4	11.85	13.50	1.20e-2	5.14e-2	1.00e+0
		GO:1901475	pyruvate transmembrane transport	2	1	50.0	80.02	164.13	1.25e-2	5.14e-2	1.00e+0
		GO:0006848	pyruvate transport	2	1	50.0	80.02	164.13	1.25e-2	5.14e-2	1.00e+0
		GO:0055074	calcium ion homeostasis	2	1	50.0	80.02	164.13	1.25e-2	5.14e-2	1.00e+0
		GO:0006850	mitochondrial pyruvate transmembrane transport	2	1	50.0	80.02	164.13	1.25e-2	5.14e-2	1.00e+0
		GO:0006874	cellular calcium ion homeostasis	2	1	50.0	80.02	164.13	1.25e-2	5.14e-2	1.00e+0
		GO:0072503	cellular divalent inorganic cation homeostasis	2	1	50.0	80.02	164.13	1.25e-2	5.14e-2	1.00e+0
		GO:0072507	divalent inorganic cation homeostasis	2	1	50.0	80.02	164.13	1.25e-2	5.14e-2	1.00e+0
		GO:0010605	negative regulation of macromolecule metabolic process	30	2	6.7	10.67	12.05	1.48e-2	5.94e-2	1.00e+0
		GO:0006397	mRNA processing	84	3	3.6	5.72	6.40	1.50e-2	5.94e-2	1.00e+0
		GO:0034655	nucleobase-containing compound catabolic process	33	2	6.1	9.70	10.88	1.77e-2	6.34e-2	1.00e+0
		GO:0043044	ATP-dependent chromatin remodeling	3	1	33.3	53.34	82.05	1.86e-2	6.34e-2	1.00e+0
		GO:0055070	copper ion homeostasis	3	1	33.3	53.34	82.05	1.86e-2	6.34e-2	1.00e+0
		GO:0035434	copper ion transmembrane transport	3	1	33.3	53.34	82.05	1.86e-2	6.34e-2	1.00e+0
		GO:0060401	cytosolic calcium ion transport	3	1	33.3	53.34	82.05	1.86e-2	6.34e-2	1.00e+0
		GO:0006878	cellular copper ion homeostasis	3	1	33.3	53.34	82.05	1.86e-2	6.34e-2	1.00e+0
		GO:0070588	calcium ion transmembrane transport	3	1	33.3	53.34	82.05	1.86e-2	6.34e-2	1.00e+0
		GO:0015718	monocarboxylic acid transport	3	1	33.3	53.34	82.05	1.86e-2	6.34e-2	1.00e+0
		GO:0016071	mRNA metabolic process	97	3	3.1	4.95	5.50	2.20e-2	7.35e-2	1.00e+0
		GO:1901575	organic substance catabolic process	177	4	2.3	3.62	4.06	2.33e-2	7.63e-2	1.00e+0
		GO:0006751	glutathione catabolic process	4	1	25.0	40.01	54.69	2.48e-2	7.63e-2	1.00e+0
		GO:0098657	import into cell	4	1	25.0	40.01	54.69	2.48e-2	7.63e-2	1.00e+0
		GO:0031929	TOR signaling	4	1	25.0	40.01	54.69	2.48e-2	7.63e-2	1.00e+0
		GO:0043171	peptide catabolic process	4	1	25.0	40.01	54.69	2.48e-2	7.63e-2	1.00e+0
		GO:0019439	aromatic compound catabolic process	41	2	4.9	7.81	8.63	2.67e-2	8.08e-2	1.00e+0
		GO:0044270	cellular nitrogen compound catabolic process	42	2	4.8	7.62	8.41	2.79e-2	8.32e-2	1.00e+0
		GO:0030001	metal ion transport	43	2	4.7	7.44	8.21	2.91e-2	8.32e-2	1.00e+0
		GO:0046700	heterocycle catabolic process	44	2	4.5	7.27	8.01	3.04e-2	8.32e-2	1.00e+0
		GO:0042219	cellular modified amino acid catabolic process	5	1	20.0	32.01	41.01	3.09e-2	8.32e-2	1.00e+0
		GO:0044273	sulfur compound catabolic process	5	1	20.0	32.01	41.01	3.09e-2	8.32e-2	1.00e+0
		GO:1905039	carboxylic acid transmembrane transport	5	1	20.0	32.01	41.01	3.09e-2	8.32e-2	1.00e+0
		GO:1903825	organic acid transmembrane transport	5	1	20.0	32.01	41.01	3.09e-2	8.32e-2	1.00e+0
		GO:0006816	calcium ion transport	5	1	20.0	32.01	41.01	3.09e-2	8.32e-2	1.00e+0
		GO:1901361	organic cyclic compound catabolic process	45	2	4.4	7.11	7.82	3.17e-2	8.42e-2	1.00e+0
		GO:0009056	catabolic process	198	4	2.0	3.23	3.60	3.34e-2	8.76e-2	1.00e+0
		GO:0098662	inorganic cation transmembrane transport	47	2	4.3	6.81	7.47	3.43e-2	8.77e-2	1.00e+0
		GO:0098660	inorganic ion transmembrane transport	47	2	4.3	6.81	7.47	3.43e-2	8.77e-2	1.00e+0
		GO:0098655	cation transmembrane transport	48	2	4.2	6.67	7.31	3.57e-2	8.99e-2	1.00e+0
		GO:0098656	anion transmembrane transport	6	1	16.7	26.67	32.80	3.69e-2	9.19e-2	1.00e+0
		GO:0009892	negative regulation of metabolic process	55	2	3.6	5.82	6.33	4.57e-2	1.12e-1	1.00e+0
		GO:0006749	glutathione metabolic process	8	1	12.5	20.00	23.42	4.89e-2	1.16e-1	1.00e+0
		GO:0015677	copper ion import	8	1	12.5	20.00	23.42	4.89e-2	1.16e-1	1.00e+0
		GO:0019740	nitrogen utilization	8	1	12.5	20.00	23.42	4.89e-2	1.16e-1	1.00e+0

## Sheet: sheet 5_2807
	sheet 5. Main metabolic routes identified after preculture with the combination of iron and copper in isolate 2807 of C. neoformans var grubii.
	Pathway ID	Pathway Name	Genes in the bkgd with this pathway	Genes in your result with this pathway	Percent of bkgd Genes in your result	Fold enrichment	Odds ratio	P-value	Benjamini	Bonferroni
	Up
	GLYCOLYSIS-E-D	superpathway of glycolysis and Entner-Doudoroff	27	2	7.4	6.02	6.75	4.26e-2	3.12e-1	1.00e+0
	GLYCOLYSIS-TCA-GLYOX-BYPASS	superpathway of glycolysis, pyruvate dehydrogenase, TCA, and glyoxylate bypass	34	3	8.8	7.17	8.40	7.88e-3	3.12e-1	1.00e+0
	PWY-6969	TCA cycle V (2-oxoglutarate:ferredoxin oxidoreductase)	21	2	9.5	7.74	8.90	2.67e-2	3.12e-1	1.00e+0
	PWY-7245	superpathway NAD/NADP - NADH/NADPH interconversion (yeast)	19	2	10.5	8.55	9.95	2.21e-2	3.12e-1	1.00e+0
	TCA-GLYOX-BYPASS	superpathway of glyoxylate bypass and TCA	19	2	10.5	8.55	9.95	2.21e-2	3.12e-1	1.00e+0
	PWY-6342	noradrenaline and adrenaline degradation	19	2	10.5	8.55	9.95	2.21e-2	3.12e-1	1.00e+0
	COA-PWY-1	coenzyme A biosynthesis II (mammalian)	9	2	22.2	18.05	24.25	5.02e-3	3.12e-1	1.00e+0
	PWY6666-2	dopamine degradation	9	2	22.2	18.05	24.25	5.02e-3	3.12e-1	1.00e+0
	ARGININE-SYN4-PWY	L-ornithine biosynthesis II	4	1	25.0	20.31	27.50	4.84e-2	3.12e-1	1.00e+0
	PWY-6374	vibriobactin biosynthesis	4	1	25.0	20.31	27.50	4.84e-2	3.12e-1	1.00e+0
	PROSYN-PWY	L-proline biosynthesis I	3	1	33.3	27.08	41.26	3.65e-2	3.12e-1	1.00e+0
	PWY-5426	betaxanthin biosynthesis	3	1	33.3	27.08	41.26	3.65e-2	3.12e-1	1.00e+0
	PWY66-366	flavin biosynthesis IV (mammalian)	3	1	33.3	27.08	41.26	3.65e-2	3.12e-1	1.00e+0
	PWY-7665	aureobasidin A biosynthesis	2	1	50.0	40.61	82.56	2.45e-2	3.12e-1	1.00e+0
	PWY-7600	peramine biosynthesis	2	1	50.0	40.61	82.56	2.45e-2	3.12e-1	1.00e+0
	PWY-7797	nocardicin A biosynthesis	2	1	50.0	40.61	82.56	2.45e-2	3.12e-1	1.00e+0
	PWY-7549	asperlicin E biosynthesis	2	1	50.0	40.61	82.56	2.45e-2	3.12e-1	1.00e+0
	PWY-5523	5,6-dimethylbenzimidazole biosynthesis I (aerobic)	2	1	50.0	40.61	82.56	2.45e-2	3.12e-1	1.00e+0
	PWY-7556	(-)-microperfuranone biosynthesis	2	1	50.0	40.61	82.56	2.45e-2	3.12e-1	1.00e+0
	PWY-3461	L-tyrosine biosynthesis II	1	1	100.0	81.23	Infinity	1.23e-2	3.12e-1	1.00e+0
	PWY-6334	L-dopa degradation	1	1	100.0	81.23	Infinity	1.23e-2	3.12e-1	1.00e+0
	PWY-3462	L-phenylalanine biosynthesis II	1	1	100.0	81.23	Infinity	1.23e-2	3.12e-1	1.00e+0
	PWY-3481	superpathway of L-phenylalanine and L-tyrosine biosynthesis	1	1	100.0	81.23	Infinity	1.23e-2	3.12e-1	1.00e+0
	PWY-3961	phosphopantothenate biosynthesis II	1	1	100.0	81.23	Infinity	1.23e-2	3.12e-1	1.00e+0
	PWY-6120	L-tyrosine biosynthesis III
	Down
	TRIGLSYN-PWY	diacylglycerol and triacylglycerol biosynthesis	28	2	7.1	10.69	12.66	1.44e-2	2.49e-1	1.00e+0
	PWY-6842	glutathione-mediated detoxification II	24	2	8.3	12.47	14.98	1.07e-2	2.49e-1	1.00e+0
	PWY-5981	CDP-diacylglycerol biosynthesis III	24	2	8.3	12.47	14.98	1.07e-2	2.49e-1	1.00e+0
	PWY-6453	stigma estolide biosynthesis	23	2	8.7	13.01	15.70	9.85e-3	2.49e-1	1.00e+0
	PWY-7589	palmitoleate biosynthesis III (cyanobacteria)	7	1	14.3	21.38	26.09	4.59e-2	2.49e-1	1.00e+0
	PWY-7289	L-cysteine biosynthesis V	7	1	14.3	21.38	26.09	4.59e-2	2.49e-1	1.00e+0
	CAMALEXIN-SYN	camalexin biosynthesis	6	1	16.7	24.94	31.32	3.95e-2	2.49e-1	1.00e+0
	PWY-6517	N-acetylglucosamine degradation II	6	1	16.7	24.94	31.32	3.95e-2	2.49e-1	1.00e+0
	GLUAMCAT-PWY	N-acetylglucosamine degradation I	5	1	20.0	29.93	39.17	3.30e-2	2.49e-1	1.00e+0
	NADPHOS-DEPHOS-PWY	NAD phosphorylation and dephosphorylation	5	1	20.0	29.93	39.17	3.30e-2	2.49e-1	1.00e+0
	PWY0-1261	anhydromuropeptides recycling	5	1	20.0	29.93	39.17	3.30e-2	2.49e-1	1.00e+0
	GLCMANNANAUT-PWY	superpathway of N-acetylglucosamine, N-acetylmannosamine and N-acetylneuraminate degradation	5	1	20.0	29.93	39.17	3.30e-2	2.49e-1	1.00e+0
	TRESYN-PWY	trehalose biosynthesis I	4	1	25.0	37.41	52.24	2.65e-2	2.49e-1	1.00e+0
	PWY0-1507	biotin biosynthesis from 8-amino-7-oxononanoate I	3	1	33.3	49.88	78.39	1.99e-2	2.49e-1	1.00e+0
	NADPHOS-DEPHOS-PWY-1	NAD phosphorylation and transhydrogenation	3	1	33.3	49.88	78.39	1.99e-2	2.49e-1	1.00e+0
	PWY-7380	biotin biosynthesis from 8-amino-7-oxononanoate II	2	1	50.0	74.82	156.83	1.33e-2	2.49e-1	1.00e+0
	PWY-5005	biotin biosynthesis II	2	1	50.0	74.82	156.83	1.33e-2	2.49e-1	1.00e+0
	PWY-7395	D-galactosamine and N-acetyl-D-galactosamine degradation	1	1	100.0	149.63	Infinity	6.68e-3	2.49e-1	1.00e+0

## Sheet: sheet 6_3102
	sheet 6. Main metabolic routes identified after preculture with the combination of iron and copper in isolate 3102 of C. neoformans var grubii.
	Pathway ID	Pathway Name	Genes in the bkgd with this pathway	Genes in your result with this pathway	Percent of bkgd Genes in your result	Fold enrichment	Odds ratio	P-value	Benjamini	Bonferroni
	Up
	ec00650	Butanoate metabolism	73	5	6.8	3.04	3.38	2.29e-2	4.89e-1	1.00e+0
	PWY-7354	aclacinomycin biosynthesis	37	3	8.1	3.60	3.97	4.91e-2	4.89e-1	1.00e+0
	PWY-7694	zwittermicin A biosynthesis	36	3	8.3	3.70	4.09	4.58e-2	4.89e-1	1.00e+0
	PWY-7211	superpathway of pyrimidine deoxyribonucleotides de novo biosynthesis	36	3	8.3	3.70	4.09	4.58e-2	4.89e-1	1.00e+0
	PWY-7415	tylosin biosynthesis	36	3	8.3	3.70	4.09	4.58e-2	4.89e-1	1.00e+0
	PWY-7693	guadinomine B biosynthesis	33	3	9.1	4.04	4.51	3.67e-2	4.89e-1	1.00e+0
	PWY-7621	autoinducer CAI-1 biosynthesis	33	3	9.1	4.04	4.51	3.67e-2	4.89e-1	1.00e+0
	PWY-5114	UDP-sugars interconversion	28	3	10.7	4.76	5.42	2.39e-2	4.89e-1	1.00e+0
	PWY0-166	superpathway of pyrimidine deoxyribonucleotides de novo biosynthesis (E. coli)	24	3	12.5	5.55	6.46	1.57e-2	4.89e-1	1.00e+0
	PWY-7184	pyrimidine deoxyribonucleotides de novo biosynthesis I	24	3	12.5	5.55	6.46	1.57e-2	4.89e-1	1.00e+0
	PWY-6545	pyrimidine deoxyribonucleotides de novo biosynthesis III	23	3	13.0	5.79	6.78	1.40e-2	4.89e-1	1.00e+0
	PWY-5918	superpathay of heme biosynthesis from glutamate	15	2	13.3	5.92	6.86	4.34e-2	4.89e-1	1.00e+0
	PWY-5920	superpathway of heme biosynthesis from glycine	14	2	14.3	6.35	7.44	3.81e-2	4.89e-1	1.00e+0
	PWY-3841	folate transformations II	12	2	16.7	7.40	8.93	2.85e-2	4.89e-1	1.00e+0
	PWY-7187	pyrimidine deoxyribonucleotides de novo biosynthesis II	12	2	16.7	7.40	8.93	2.85e-2	4.89e-1	1.00e+0
	1CMET2-PWY	N10-formyl-tetrahydrofolate biosynthesis	12	2	16.7	7.40	8.93	2.85e-2	4.89e-1	1.00e+0
	PWY-6829	tRNA methylation (yeast)	10	2	20.0	8.88	11.17	2.00e-2	4.89e-1	1.00e+0
	PWY0-1415	superpathway of heme biosynthesis from uroporphyrinogen-III	8	2	25.0	11.11	14.91	1.28e-2	4.89e-1	1.00e+0
	HEME-BIOSYNTHESIS-II	heme biosynthesis I (aerobic)	8	2	25.0	11.11	14.91	1.28e-2	4.89e-1	1.00e+0
	CHLOROPHYLL-SYN	3,8-divinyl-chlorophyllide a biosynthesis I (aerobic, light-dependent)	7	2	28.6	12.69	17.90	9.74e-3	4.89e-1	1.00e+0
	PWY-2201	folate transformations I	7	2	28.6	12.69	17.90	9.74e-3	4.89e-1	1.00e+0
	PWY-7159	3,8-divinyl-chlorophyllide a biosynthesis III (aerobic, light independent)	6	2	33.3	14.81	22.38	7.06e-3	4.89e-1	1.00e+0
	PWY-3661-1	glycine betaine degradation II (mammalian)	2	1	50.0	22.21	44.10	4.45e-2	4.89e-1	1.00e+0
	GLYSYN-PWY	glycine biosynthesis I	2	1	50.0	22.21	44.10	4.45e-2	4.89e-1	1.00e+0
	PWY-4821	UDP-D-xylose biosynthesis	2	1	50.0	22.21	44.10	4.45e-2	4.89e-1	1.00e+0
	Down
	PWY-3781	aerobic respiration I (cytochrome c)	40	2	5.0	6.18	6.97	4.05e-2	3.90e-1	1.00e+0
	PWY-6692	Fe(II) oxidation	36	2	5.6	6.87	7.80	3.34e-2	3.90e-1	1.00e+0
	PWY-7279	aerobic respiration II (cytochrome c) (yeast)	30	2	6.7	8.24	9.50	2.37e-2	3.90e-1	1.00e+0
	PWY-5505	L-glutamate and L-glutamine biosynthesis	6	1	16.7	20.60	25.59	4.76e-2	3.90e-1	1.00e+0
	PWY-5530	sorbitol biosynthesis II	6	1	16.7	20.60	25.59	4.76e-2	3.90e-1	1.00e+0
	PWY-3282	superpathway of ammonia assimilation (plants)	5	1	20.0	24.72	32.00	3.98e-2	3.90e-1	1.00e+0
	PWY0-1261	anhydromuropeptides recycling	5	1	20.0	24.72	32.00	3.98e-2	3.90e-1	1.00e+0
	PWY-6964	ammonia assimilation cycle II	4	1	25.0	30.90	42.68	3.20e-2	3.90e-1	1.00e+0
	DHGLUCONATE-PYR-CAT-PWY	glucose degradation (oxidative)	4	1	25.0	30.90	42.68	3.20e-2	3.90e-1	1.00e+0
	PWY-7165	L-ascorbate biosynthesis VI (engineered pathway)	4	1	25.0	30.90	42.68	3.20e-2	3.90e-1	1.00e+0
	PWY-7082	ammonia oxidation IV (autotrophic ammonia oxidizers)	8	2	25.0	30.90	44.67	1.70e-3	1.94e-1	3.88e-1
	PWY-7251	pentacyclic triterpene biosynthesis	3	1	33.3	41.20	64.05	2.41e-2	3.90e-1	1.00e+0
	PWY0-1264	biotin-carboxyl carrier protein assembly	3	1	33.3	41.20	64.05	2.41e-2	3.90e-1	1.00e+0
	PWY-4341	L-glutamate biosynthesis V	2	1	50.0	61.80	128.14	1.61e-2	3.90e-1	1.00e+0
	PWY66-375	leukotriene biosynthesis	4	2	50.0	61.80	134.19	3.72e-4	8.48e-2	8.48e-2
	ec00604	Glycosphingolipid biosynthesis - ganglio series	1	1	100.0	123.61	Infinity	8.09e-3	3.90e-1	1.00e+0
	PWY-7424	sterol:steryl ester interconversion (yeast)	1	1	100.0	123.61	Infinity	8.09e-3	3.90e-1	1.00e+0
